# Supplementary material for: Identification of Genes Related to Growth and Lipid Deposition from Transcriptome Profiles of Pig Muscle Tissue
Source: PLoS One. 2015 Oct 27;10(10):e0141138. doi: 10.1371/journal.pone.0141138 (PMC4624711; doi:10.1371/journal.pone.0141138)
Supplement: S1 Table — (XLSX) [file pone.0141138.s009.xlsx]

## Sheet: Table S1
S1 Table. Differentially expressed genes between the Chinese pig group and the introduced pig group
Gene_id	Gene_name	GeneID	Description	Interpro Description	locus	DSP_FPKM	TP_FPKM	LL_FPKM	YY_FPKM	DSP-TP_FPKM	LL-YY_FPKM	Fold_change-DSP-TP/LL-YY	P-value	FDR	UP/DOWN regulate
ENSSSCG00000000361	CD63	-	Uncharacterized protein [Source:UniProtKB/TrEMBL;Acc:F1SPK8]	Tetraspanin, EC2 domain	5:22652126-22656079	348.353	251.825	318.983	894.522	300.089	606.753	0.494582	9.48e-26	1.27e-23	DOWN
ENSSSCG00000000606	MGP	397206	matrix Gla protein [Source:HGNC Symbol;Acc:7060]	Gamma-carboxyglutamic acid-rich (GLA) domain	5:61054165-61058328	28.6496	178.029	38.6783	52.8336	103.339	45.7559	2.25849	3.74e-06	0.000175803	UP
ENSSSCG00000000645	-	-	gamma-aminobutyric acid receptor-associated protein-like 1 [Source:RefSeq peptide;Acc:NP_001177216]	Autophagy-related protein 12	5:64622526-64631775	9.4586	9.53583	18.3255	22.3395	9.49722	20.3325	0.467095	0.0484772	0.835864	DOWN
ENSSSCG00000000916	LUM	100152607	lumican [Source:HGNC Symbol;Acc:6724]	Leucine-rich repeat, typical subtype	5:96175703-96184752	10.963	31.2322	8.08099	4.49906	21.0976	6.29002	3.35414	0.00818901	0.200951	UP
ENSSSCG00000001341	SLA-11	100135033	-	MHC classes I/II-like antigen recognition protein	7:26674361-26731477	25.7787	44.3058	245.749	30.8337	35.0423	138.291	0.253394	5.06e-16	4.78e-14	DOWN
ENSSSCG00000001417	ABHD16A	-	protein BAT5 [Source:RefSeq peptide;Acc:NP_001182255]	-	7:27448890-27451018	13629.8	1896.25	7.70773	14.5396	7763.02	11.1237	697.884	0	0	UP
ENSSSCG00000001453	SLA-DRA1	-	MHC class II DR-alpha [Source:RefSeq peptide;Acc:NP_001107178]	MHC classes I/II-like antigen recognition protein	7:29036551-29042147	33.7307	133.535	34.3008	37.7409	83.6329	36.0209	2.32179	2.49e-05	0.00103417	UP
ENSSSCG00000001456	SLA-DQA1	100153387	SLA class II histocompatibility antigen, DQ haplotype D alpha chain precursor [Source:RefSeq peptide;Acc:NP_001123696]	MHC classes I/II-like antigen recognition protein	7:29164955-29170803	13.6781	55.5742	15.0247	11.9772	34.6262	13.5009	2.56472	0.00385698	0.105924	UP
ENSSSCG00000001457	SLA-DQB*G07	-	SLA class II histocompatibility antigen, DQ haplotype C beta chain precursor [Source:RefSeq peptide;Acc:NP_001107166]	MHC classes I/II-like antigen recognition protein	7:29180890-29188688	13.8637	47.6252	10.7539	17.21	30.7445	13.9819	2.19887	0.0162493	0.351803	UP
ENSSSCG00000001583	-	-	Uncharacterized protein [Source:UniProtKB/TrEMBL;Acc:F1RVR7]	Domain of unknown function DUF1777	7:38173325-38173520	0	0.641562	83.6605	0.731345	0.320781	42.1959	0.00760218	1.89e-12	1.46e-10	DOWN
ENSSSCG00000001596	MOCS1	100154835	molybdenum cofactor synthesis 1 [Source:HGNC Symbol;Acc:7190]	Molybdopterin cofactor biosynthesis C (MoaC) domain	7:40416827-40451199	3.90525	5.91483	20.2503	10.6494	4.91004	15.4498	0.317805	0.0161016	0.349437	DOWN
ENSSSCG00000001683	POLH	100153104	polymerase (DNA directed), eta [Source:HGNC Symbol;Acc:9181]	DNA polymerase eta	7:44152192-44184675	11.7325	26.592	7.97258	5.73828	19.1623	6.85543	2.79519	0.0192618	0.402201	UP
ENSSSCG00000001835	ABHD2	100153434	abhydrolase domain containing 2 [Source:HGNC Symbol;Acc:18717]	AB-hydrolase YheT, putative	7:59631040-59745342	12.3209	1.82956	47.6373	21.2104	7.07523	34.4239	0.205533	2.24e-05	0.000953768	DOWN
ENSSSCG00000001855	-	-	Uncharacterized protein [Source:UniProtKB/TrEMBL;Acc:F1SJZ7]	Ribosomal protein S14	7:60590046-60590214	0	2.48078	124.948	0	1.24039	62.474	0.0198545	3.83e-17	3.94e-15	DOWN
ENSSSCG00000001919	C15orf60	-	chromosome 15 open reading frame 60 [Source:HGNC Symbol;Acc:25065]	-	7:64541621-64564587	19.0945	1.61328	3.08525	0.573324	10.3539	1.82929	5.66007	0.0225161	0.453009	UP
ENSSSCG00000002051	ABHD4	100154266	abhydrolase domain containing 4 [Source:HGNC Symbol;Acc:20154]	Alpha/beta hydrolase fold-1	7:81640999-81656264	39.659	18.4273	45.4685	76.8968	29.0432	61.1827	0.474696	0.000759947	0.0247977	DOWN
ENSSSCG00000002250	RYR3	396888	Uncharacterized protein [Source:UniProtKB/TrEMBL;Acc:F1SCK0]	-	7:86953729-86953849	1043.95	0	0	30.6319	521.975	15.316	34.0805	1.53e-130	5.94e-128	UP
ENSSSCG00000002281	CHURC1-FNTB	-	CHURC1-FNTB readthrough [Source:HGNC Symbol;Acc:42960]	Terpenoid cyclases/protein prenyltransferase alpha-alpha toroid	7:95472879-95508380	56.4224	4.70786	52.6732	113.351	30.5651	83.0121	0.368201	4.82e-07	2.44e-05	DOWN
ENSSSCG00000002282	MAX	-	MYC associated factor X [Source:HGNC Symbol;Acc:6913]	Helix-loop-helix domain	7:95520599-95544268	35.8898	18.1709	34.2168	96.3254	27.0303	65.2711	0.414124	7.16e-05	0.00277199	DOWN
ENSSSCG00000002294	ARG2	100155893	Uncharacterized protein [Source:UniProtKB/TrEMBL;Acc:F1SA26]	-	7:97650734-97721130	5.75421	19.2509	3.47773	2.98912	12.5026	3.23342	3.86666	0.049166	0.84534	UP
ENSSSCG00000002366	NPC2	397410	Epididymal secretory protein E1 [Source:UniProtKB/Swiss-Prot;Acc:O97763]	Immunoglobulin E-set	7:103573073-103582623	12.8425	15.8673	22.4034	43.6588	14.3549	33.0311	0.434587	0.00625073	0.15985	DOWN
ENSSSCG00000002383	FOS	100144486	FBJ murine osteosarcoma viral oncogene homolog [Source:HGNC Symbol;Acc:3796]	Eukaryotic transcription factor, Skn-1-like, DNA-binding	7:104293656-104297121	47.0692	640.973	111.521	108.607	344.021	110.064	3.12565	3.05e-28	4.4e-26	UP
ENSSSCG00000002535	HSP90AA1	397028	heat shock protein 90kDa alpha (cytosolic), class A member 1 [Source:HGNC Symbol;Acc:5253]	Ribosomal protein S5 domain 2-type fold	7:129758771-129761205	595.004	291.39	605.803	1185.17	443.197	895.486	0.494923	2.98e-37	5.08e-35	DOWN
ENSSSCG00000002646	TRAPPC2L	-	trafficking protein particle complex 2-like [Source:HGNC Symbol;Acc:30887]	Longin-like domain	6:1055727-1059412	6.89063	19.8862	5.77076	53.9952	13.3884	29.883	0.448028	0.0153903	0.33803	DOWN
ENSSSCG00000002829	MMP2	397391	matrix metallopeptidase 2 (gelatinase A, 72kDa gelatinase, 72kDa type IV collagenase) [Source:HGNC Symbol;Acc:7166]	Peptidoglycan binding-like	6:27526397-27553927	13.4469	39.0666	18.0798	6.16631	26.2568	12.1231	2.16585	0.0387302	0.700993	UP
ENSSSCG00000002831	IRX3	-	iroquois homeobox 3 [Source:HGNC Symbol;Acc:14360]	Homeodomain-like	6:28168073-28170875	3.22995	0.715404	12.9308	14.3803	1.97268	13.6555	0.14446	0.00218169	0.0637627	DOWN
ENSSSCG00000002853	C19orf12	-	chromosome 19 open reading frame 12 [Source:HGNC Symbol;Acc:25443]	-	6:35173982-35174180	47.5435	10.2995	92.8895	25.0168	28.9215	58.9532	0.490584	0.00125721	0.0390638	DOWN
ENSSSCG00000003153	FTL	397035	Ferritin light chain [Source:UniProtKB/Swiss-Prot;Acc:P19133]	Ferritin/ribonucleotide reductase-like	6:50078375-50097694	170.889	261.221	285.571	944.407	216.055	614.989	0.351315	2.08e-46	4.17e-44	DOWN
ENSSSCG00000003369	ICMT	100514410	isoprenylcysteine carboxyl methyltransferase [Source:HGNC Symbol;Acc:5350]	Isoprenylcysteine carboxyl methyltransferase	6:62023914-62033038	34.2952	20.632	43.3781	67.1372	27.4636	55.2576	0.49701	0.00207435	0.0611163	DOWN
ENSSSCG00000003400	-	-	Uncharacterized protein [Source:UniProtKB/TrEMBL;Acc:F1RIG0]	Cytidylyltransferase	6:64326960-64334321	7.59015	5.9608	16.1024	28.6321	6.77548	22.3672	0.302919	0.00310853	0.0876161	DOWN
ENSSSCG00000003514	-	-	Uncharacterized protein [Source:UniProtKB/TrEMBL;Acc:F1SU03]	Concanavalin A-like lectin/glucanases superfamily	6:73920981-73947323	50.6214	28.4937	31.5139	6.94597	39.5575	19.2299	2.05708	0.0136713	0.306938	UP
ENSSSCG00000003594	H-FABP	-	Fatty acid-binding protein; Uncharacterized protein [Source:UniProtKB/TrEMBL;Acc:Q3IA98]	Calycin-like	6:81714145-81715640	16675.9	860.366	36227.6	1144.56	8768.13	18686.1	0.469233	0	0	DOWN
ENSSSCG00000003644	-	-	four and a half LIM domains protein 3 [Source:RefSeq peptide;Acc:NP_999111]	Zinc finger, LIM-type	6:86751332-86758637	223.961	192.588	303.034	690.14	208.274	496.587	0.419412	4.37e-29	6.42e-27	DOWN
ENSSSCG00000003645	UTP11L	100513019	UTP11-like, U3 small nucleolar ribonucleoprotein, (yeast) [Source:HGNC Symbol;Acc:24329]	Small-subunit processome, Utp11	6:86764291-86777598	26.2696	21.6174	47.9804	74.805	23.9435	61.3927	0.390006	3.15e-05	0.00129141	DOWN
ENSSSCG00000003647	-	-	Uncharacterized protein; Uncharacterized protein [Source:UniProtKB/TrEMBL;Acc:F1SV27]	Zinc finger, LIM-type	6:86858437-86865608	15.7589	12.4579	20.2643	42.3962	14.1084	31.3302	0.450312	0.0126807	0.291897	DOWN
ENSSSCG00000003691	MYL12B	-	Uncharacterized protein [Source:UniProtKB/TrEMBL;Acc:F1SM78]	EF-hand	6:96418282-96435387	26.6326	34.7261	44.4771	116.223	30.6793	80.35	0.381821	1.55e-06	7.6e-05	DOWN
ENSSSCG00000003692	-	-	myosin, light chain 12B, regulatory [Source:HGNC Symbol;Acc:29827]	Calcium-binding EF-hand	6:96440638-96451541	79.5598	100.057	76.516	529.451	89.8084	302.983	0.296414	7.26e-29	1.06e-26	DOWN
ENSSSCG00000003720	-	-	-	Aquaporin-like	6:104601215-104604724	17.7652	23.4101	12.9802	3.70347	20.5877	8.34183	2.468	0.0429765	0.759725	UP
ENSSSCG00000003722	CDH2	100286861	Uncharacterized protein [Source:UniProtKB/TrEMBL;Acc:F1SAM3]	Cadherin-like	6:105469072-105469238	2.11901	0.946984	21.8457	6.98358	1.533	14.4146	0.10635	0.00120944	0.0379681	DOWN
ENSSSCG00000003746	-	-	40S ribosomal protein SA [Source:RefSeq peptide;Acc:NP_001032223]	Ribosomal protein S2, flavodoxin-like domain	6:112903784-113226657	1.23579	2.07728	0.895022	18.3819	1.65654	9.63846	0.171867	0.0214582	0.437036	DOWN
ENSSSCG00000003942	-	-	seizure threshold 2 homolog (mouse) [Source:HGNC Symbol;Acc:29040]	-	6:155227989-155229065	25.3764	3.11272	8.97709	0.851101	14.2446	4.9141	2.89871	0.0415208	0.739014	UP
ENSSSCG00000004094	PPP1R14C	-	protein phosphatase 1, regulatory (inhibitor) subunit 14C [Source:HGNC Symbol;Acc:14952]	PKC-activated phosphatase-1 inhibitor	1:17995563-18079248	19.0658	50.3003	38.8683	160.629	34.6831	99.7486	0.347704	7.54e-09	4.51e-07	DOWN
ENSSSCG00000004192	CTGF	-	connective tissue growth factor [Source:HGNC Symbol;Acc:2500]	IGFBP-related, CNN	1:35133812-35137139	8.3596	56.3608	16.9531	7.80303	32.3602	12.3781	2.61432	0.0045936	0.123182	UP
ENSSSCG00000004233	SMPDL3A	100153442	Uncharacterized protein [Source:UniProtKB/TrEMBL;Acc:F1S2T7]	-	1:44076442-44094651	14.0373	3.53801	36.7598	37.6507	8.78766	37.2052	0.236194	1.33e-05	0.000584134	DOWN
ENSSSCG00000004392	AMD1	-	adenosylmethionine decarboxylase 1 [Source:HGNC Symbol;Acc:457]	S-adenosylmethionine decarboxylase subgroup	1:86399549-86423625	32.8563	38.435	53.0563	94.6479	35.6457	73.8521	0.482663	0.000254324	0.00899173	DOWN
ENSSSCG00000004399	SLC22A16	-	solute carrier family 22 (organic cation/carnitine transporter), member 16 [Source:HGNC Symbol;Acc:20302]	Major facilitator superfamily domain, general substrate transporter	1:86038180-86064050	16.9284	17.1788	26.2357	58.8421	17.0536	42.5389	0.400894	0.00121081	0.0379456	DOWN
ENSSSCG00000004579	-	-	Uncharacterized protein [Source:UniProtKB/TrEMBL;Acc:F1S072]	-	1:123368015-123414408	59.5646	3.60524	249.128	2.63503	31.5849	125.882	0.25091	6.4e-15	5.71e-13	DOWN
ENSSSCG00000004629	LYSMD2	100155966	LysM, putative peptidoglycan-binding, domain containing 2 [Source:HGNC Symbol;Acc:28571]	Peptidoglycan-binding Lysin subgroup	1:133183232-133200016	3.70618	11.7769	11.5114	57.2859	7.74154	34.3987	0.225054	2.24e-05	0.000953768	DOWN
ENSSSCG00000004784	-	-	Uncharacterized protein [Source:UniProtKB/TrEMBL;Acc:F1SS30]	-	1:146251861-146258505	0	2.569	15.592	4.91492	1.2845	10.2535	0.125275	0.0122755	0.284007	DOWN
ENSSSCG00000004803	ACTC1	100158242	actin, alpha cardiac muscle 1 [Source:RefSeq peptide;Acc:NP_001163988]	Actin-like	1:152412333-152417610	10.6653	18.3274	47.4505	15.2567	14.4963	31.3536	0.46235	0.0126807	0.291897	DOWN
ENSSSCG00000004928	CILP	397672	cartilage intermediate layer protein, nucleotide pyrophosphohydrolase [Source:HGNC Symbol;Acc:1980]	Carboxypeptidase-like, regulatory domain	1:180762059-180777585	90.8711	73.6053	22.8739	18.9728	82.2382	20.9233	3.93045	7.53e-10	4.93e-08	UP
ENSSSCG00000005171	PLIN2	397402	perilipin-2 [Source:RefSeq peptide;Acc:NP_999365]	Perilipin	1:227334092-227344720	32.0465	5.84235	71.2884	50.8536	18.9444	61.071	0.310203	9.95e-07	4.95e-05	DOWN
ENSSSCG00000005380	-	-	Uncharacterized protein [Source:UniProtKB/TrEMBL;Acc:F1SSE8]	C-type lectin fold	1:269048170-269072184	20.6236	38.5812	10.562	3.40286	29.6024	6.98243	4.23956	0.000194336	0.00703474	UP
ENSSSCG00000005381	-	-	Uncharacterized protein [Source:UniProtKB/TrEMBL;Acc:F1SSE7]	C-type lectin fold	1:269014796-269023294	13.8921	62.8225	8.70845	9.91516	38.3573	9.3118	4.11921	3.95e-05	0.00159165	UP
ENSSSCG00000005385	NOR-1	397479	neuron-derived orphan receptor-1 alfa [Source:RefSeq peptide;Acc:NP_999412]	Nuclear hormone receptor, ligand-binding	1:269817144-269852707	35.4084	23.8203	4.40396	20.8727	29.6144	12.6383	2.34322	0.0138496	0.309796	UP
ENSSSCG00000005424	NIPSNAP3B	-	Uncharacterized protein [Source:UniProtKB/TrEMBL;Acc:F1SP54]	Dimeric alpha-beta barrel	1:275511766-275522618	50.2225	66.3511	27.3218	25.1283	58.2868	26.225	2.22256	0.00075676	0.024738	UP
ENSSSCG00000005431	-	-	Uncharacterized protein [Source:UniProtKB/TrEMBL;Acc:F1SP47]	-	1:278058493-278100676	2.97568	4.32318	10.1329	15.9879	3.64943	13.0604	0.279427	0.0183256	0.386196	DOWN
ENSSSCG00000005437	KLF4	595111	Krueppel-like factor 4 [Source:RefSeq peptide;Acc:NP_001026952]	Zinc finger, C2H2-like	1:279056680-279061593	3.67409	36.0325	6.69593	6.92933	19.8533	6.81263	2.91419	0.0192618	0.402201	UP
ENSSSCG00000005524	DAB2IP	100286868	DAB2 interacting protein [Source:HGNC Symbol;Acc:17294]	C2 calcium/lipid-binding domain, CaLB	1:294001794-294026582	33.5021	16.223	11.6788	11.1906	24.8625	11.4347	2.17431	0.0472972	0.820178	UP
ENSSSCG00000005934	TRAPPC9	100152043	Uncharacterized protein [Source:UniProtKB/TrEMBL;Acc:F1RSJ2]	TRAPP II complex, Trs120	4:2924070-2924149	15.567	9.57461	11661	13.9227	12.5708	5837.46	0.00215347	0	0	DOWN
ENSSSCG00000005981	FBXO32	733657	F-box protein 32 [Source:HGNC Symbol;Acc:16731]	F-box domain, cyclin-like	4:16638621-16669461	195.33	15.1867	305.963	157.517	105.258	231.74	0.454209	1.82e-12	1.42e-10	DOWN
ENSSSCG00000005994	SNTB1	100154009	syntrophin, beta 1 (dystrophin-associated protein A1, 59kDa, basic component 1) [Source:HGNC Symbol;Acc:11168]	Pleckstrin homology domain	4:19423080-19550493	94.3691	65.154	17.4489	55.4184	79.7615	36.4337	2.18923	9.26e-05	0.00350448	UP
ENSSSCG00000005998	DEPTOR	100157658	Uncharacterized protein [Source:UniProtKB/TrEMBL;Acc:F1S284]	PDZ domain	4:19989286-20171545	193.844	65.065	57.5206	45.7973	129.454	51.6589	2.50595	1.09e-08	6.45e-07	UP
ENSSSCG00000006114	CU207250.1	-	Uncharacterized protein [Source:UniProtKB/TrEMBL;Acc:F1RY38]	S100/CaBP-9k-type, calcium binding, subdomain	4:47615754-47616772	19.7679	36.1059	46.5986	174.98	27.9369	110.789	0.252162	3.39e-13	2.81e-11	DOWN
ENSSSCG00000006276	CEBPD	-	Uncharacterized protein [Source:UniProtKB/TrEMBL;Acc:F1RSE5]	CCAAT/enhancer-binding	4:87368560-87610320	29.0017	30.7312	47.902	120.22	29.8665	84.061	0.355295	1.68e-07	8.85e-06	DOWN
ENSSSCG00000006352	MPZ	-	myelin protein zero [Source:HGNC Symbol;Acc:7225]	Immunoglobulin V-set	4:97031558-97035783	15.3013	21.6821	3.52484	10.2227	18.4917	6.87377	2.69018	0.0290941	0.559393	UP
ENSSSCG00000006581	S100A16	100155146	S100 calcium binding protein A16 [Source:RefSeq peptide;Acc:NP_001177136]	EF-HAND 2	4:104961766-104968635	7.18988	10.2313	17.078	38.4789	8.71059	27.7784	0.313574	0.0015381	0.0466763	DOWN
ENSSSCG00000006630	VPS72	100153061	vacuolar protein sorting 72 homolog (S. cerevisiae) [Source:HGNC Symbol;Acc:11644]	YL1 nuclear, C-terminal	4:107315107-107326840	41.1422	15.8862	39.5996	85.7149	28.5142	62.6572	0.455082	0.00034042	0.0117616	DOWN
ENSSSCG00000006806	LAMTOR5	-	Hepatitis B virus X-interacting protein homolog [Source:UniProtKB/TrEMBL;Acc:F1S623]	-	4:120107444-120108419	0	0	0	939.343	1e-05	469.671	2.13e-08	1.6e-141	6.46e-139	DOWN
ENSSSCG00000006989	MTUS1	-	microtubule associated tumor suppressor 1 [Source:HGNC Symbol;Acc:29789]	-	17:5868842-5945482	27.9942	41.6514	17.7784	15.1939	34.8228	16.4861	2.11225	0.0177242	0.375694	UP
ENSSSCG00000007017	-	-	Uncharacterized protein [Source:UniProtKB/TrEMBL;Acc:F1SE35]	-	GL894726.2:4119-5700	333.135	103.782	70.8001	141.942	218.458	106.371	2.05374	1.12e-09	7.19e-08	UP
ENSSSCG00000007133	ACSS1	-	acyl-CoA synthetase short-chain family member 1 [Source:HGNC Symbol;Acc:16091]	Acetate-CoA ligase	17:34950890-34988723	13.4652	3.39068	24.2377	14.7827	8.42794	19.5102	0.431976	0.0412924	0.736387	DOWN
ENSSSCG00000007227	ID1	100522839	inhibitor of DNA binding 1, dominant negative helix-loop-helix protein [Source:HGNC Symbol;Acc:5360]	Helix-loop-helix domain	17:40187155-40188384	7.4674	39.7505	6.06401	6.84962	23.609	6.45681	3.65644	0.00335786	0.0937729	UP
ENSSSCG00000007327	SAMHD1	100154500	Uncharacterized protein [Source:UniProtKB/TrEMBL;Acc:F1SEM6]	HD/PDEase domain	17:45585067-45600629	35.6257	13.6511	15.1085	4.27206	24.6384	9.69028	2.54259	0.016797	0.361085	UP
ENSSSCG00000007554	ZFAND2A	-	zinc finger, AN1-type domain 2A [Source:HGNC Symbol;Acc:28073]	Zinc finger, AN1-type	3:873365-879193	5.95871	3.9247	22.5905	82.1696	4.9417	52.38	0.0943433	1.42e-11	1.05e-09	DOWN
ENSSSCG00000007728	-	-	Uncharacterized protein [Source:UniProtKB/TrEMBL;Acc:F1RJJ7]	Glycosyl transferase, family 2	3:15399109-15437651	35.7406	6.56197	8.93154	8.93375	21.1513	8.93265	2.36786	0.0296125	0.568161	UP
ENSSSCG00000007942	HMOX2	-	heme oxygenase (decycling) 2 [Source:HGNC Symbol;Acc:5014]	Haem oxygenase	3:38895255-38922993	30.2184	18.0937	34.5704	91.4964	24.1561	63.0334	0.383226	2.68e-05	0.00111343	DOWN
ENSSSCG00000007978	HBA	-	Hemoglobin subunit alpha [Source:UniProtKB/Swiss-Prot;Acc:P01965]	Globin-like	3:40950680-40951551	36.6602	204.167	42.9923	23.9852	120.414	33.4888	3.59564	2.28e-12	1.75e-10	UP
ENSSSCG00000008038	SLC9A3R2	100192448	solute carrier family 9, subfamily A (NHE3, cation proton antiporter 3), member 3 regulator 2 [Source:HGNC Symbol;Acc:11076]	PDZ domain	3:42228729-42239186	10.8031	30.132	4.88865	12.8538	20.4675	8.87123	2.30718	0.0429765	0.759725	UP
ENSSSCG00000008074	-	-	Uncharacterized protein [Source:UniProtKB/TrEMBL;Acc:F1SUE1]	-	3:43260711-43602320	12.156	28.0249	7.45852	2.74517	20.0905	5.10184	3.93788	0.00596731	0.153681	UP
ENSSSCG00000008215	SMYD1	100294702	SET and MYND domain containing 1 [Source:HGNC Symbol;Acc:20986]	-	3:60577394-60679564	406.37	123.764	142.018	70.1613	265.067	106.09	2.49852	2.54e-16	2.42e-14	UP
ENSSSCG00000008261	HK2	494561	hexokinase 2 [Source:HGNC Symbol;Acc:4923]	Hexokinase, N-terminal	3:71331771-71407448	21.9536	11.492	71.7081	21.7642	16.7228	46.7362	0.357813	0.000138376	0.00514194	DOWN
ENSSSCG00000008412	PSME4	100517820	proteasome (prosome, macropain) activator subunit 4 [Source:HGNC Symbol;Acc:20635]	Armadillo-type fold	3:92361673-92489028	89.707	33.4453	173.121	76.2133	61.5761	124.667	0.493924	2.33e-06	0.000112328	DOWN
ENSSSCG00000008443	EPAS1	100037272	endothelial PAS domain protein 1 [Source:HGNC Symbol;Acc:3374]	Helix-loop-helix domain	3:100173611-100213334	43.4431	51.0746	28.9803	16.4689	47.2589	22.7246	2.07963	0.00415036	0.112623	UP
ENSSSCG00000008446	SIX2	-	SIX homeobox 2 [Source:HGNC Symbol;Acc:10888]	Homeodomain-like	3:101508659-101511679	10.8379	8.6393	20.28	23.3009	9.7386	21.7904	0.446921	0.0337982	0.632475	DOWN
ENSSSCG00000008529	YPEL5	-	yippee-like 5 (Drosophila) [Source:HGNC Symbol;Acc:18329]	Yippee-like protein	3:115863107-115881997	15.2271	18.1091	23.6919	62.801	16.6681	43.2465	0.385421	0.000458074	0.015332	DOWN
ENSSSCG00000008648	IRG6	396752	radical S-adenosyl methionine domain-containing protein 2 [Source:RefSeq peptide;Acc:NP_998982]	Radical SAM	3:137667911-137683557	7.57194	1.61303	36.7871	0.563303	4.59248	18.6752	0.245914	0.00381512	0.104933	DOWN
ENSSSCG00000008759	-	-	Uncharacterized protein [Source:UniProtKB/TrEMBL;Acc:F1S5A4]	Concanavalin A-like lectin/glucanases superfamily	8:19925147-19972400	36.1144	12.6641	10.8496	6.07451	24.3893	8.46205	2.88219	0.00911657	0.221031	UP
ENSSSCG00000008977	CXCL10	494019	C-X-C motif chemokine 10 [Source:RefSeq peptide;Acc:NP_001008691]	Chemokine interleukin-8-like domain	8:75809804-75991009	1.23541	3.35303	8.11242	24.6267	2.29422	16.3696	0.140152	0.0013751	0.0422937	DOWN
ENSSSCG00000009110	MYOZ2	-	myozenin 2 [Source:HGNC Symbol;Acc:1330]	Calcineurin-binding	8:112388714-112390175	161.693	168.34	536.657	687.314	165.017	611.986	0.269641	1.62e-62	3.79e-60	DOWN
ENSSSCG00000009172	-	-	protein phosphatase 3, catalytic subunit, alpha isozyme [Source:HGNC Symbol;Acc:9314]	Serine/threonine-specific protein phosphatase/bis(5-nucleosyl)-tetraphosphatase	8:128461096-128798143	98.6213	36.5277	44.2186	21.4133	67.5745	32.816	2.0592	0.000667634	0.0219427	UP
ENSSSCG00000009309	-	-	Uncharacterized protein [Source:UniProtKB/TrEMBL;Acc:F1RSW7]	-	11:4705299-4724395	4.55271	22.7626	2.47194	54.7858	13.6577	28.6289	0.477059	0.0217247	0.440985	DOWN
ENSSSCG00000009334	HSPH1	100048931	heat shock 105kDa/110kDa protein 1 [Source:HGNC Symbol;Acc:16969]	Cell shape determining protein MreB/Mrl	11:7585524-7661067	46.7669	32.4022	95.3423	96.7317	39.5846	96.037	0.41218	5.33e-07	2.68e-05	DOWN
ENSSSCG00000009404	MED4	-	mediator complex subunit 4 [Source:HGNC Symbol;Acc:17903]	Mediator complex, subunit Med4	11:20009930-20019435	32.4027	28.9502	30.4035	92.9108	30.6764	61.6572	0.497533	0.00118917	0.0374609	DOWN
ENSSSCG00000009545	COL4A2	100153454	collagen, type IV, alpha 2 [Source:HGNC Symbol;Acc:2203]	C-type lectin fold	11:84613772-84675898	16.2308	46.4384	18.4273	9.21059	31.3346	13.8189	2.26751	0.0114737	0.269566	UP
ENSSSCG00000009616	HR	397617	hairless homolog (mouse) [Source:HGNC Symbol;Acc:5172]	JmjC domain	14:6822067-6840035	15.7909	14.4481	3.56073	5.25698	15.1195	4.40885	3.42935	0.0267059	0.520622	UP
ENSSSCG00000009701	CEP44	-	centrosomal protein 44kDa [Source:HGNC Symbol;Acc:29356]	-	14:16985867-16986880	0	3.02689	17.9047	0	1.51344	8.95235	0.169056	0.0371058	0.679701	DOWN
ENSSSCG00000009844	HSPB8	-	heat shock 22kDa protein 8 [Source:HGNC Symbol;Acc:30171]	HSP20-like chaperone	14:35688332-35701411	626.236	558.654	1262.26	2572.06	592.445	1917.16	0.309022	7.99e-167	3.64e-164	DOWN
ENSSSCG00000009886	TRAFD1	100154198	Uncharacterized protein [Source:UniProtKB/TrEMBL;Acc:F1RJM4]	TRAF-like	14:41961391-42069113	12.7524	6.93804	21.1134	27.0433	9.84522	24.0784	0.408883	0.0107676	0.256283	DOWN
ENSSSCG00000010001	USMG5	-	up-regulated during skeletal muscle growth 5 homolog (mouse) [Source:HGNC Symbol;Acc:30889]	DAPIT	14:50539656-50566581	11482.7	683.236	5119.48	956.464	6082.97	3037.97	2.00231	1.76e-217	9.16e-215	UP
ENSSSCG00000010044	IGLC	-	Ig lambda chain C region [Source:UniProtKB/Swiss-Prot;Acc:P01846]	Immunoglobulin C1-set	14:52423075-52424872	2.27634	3.68618	1.63049	63.9232	2.98126	32.7768	0.0909563	1.01e-07	5.46e-06	DOWN
ENSSSCG00000010219	ARID5B	100154941	AT rich interactive domain 5B (MRF1-like) [Source:HGNC Symbol;Acc:17362]	ARID/BRIGHT DNA-binding domain	14:70609582-70684100	6.81669	4.0596	9.5298	20.7826	5.43814	15.1562	0.358807	0.0333643	0.62953	DOWN
ENSSSCG00000010461	ANKRD1	-	Ankyrin repeat domain-containing protein 1 [Source:UniProtKB/Swiss-Prot;Acc:Q865U8]	Ankyrin repeat-containing domain	14:111715048-111724029	374.215	292.931	713.177	856.504	333.573	784.841	0.42502	4.28e-44	8.3e-42	DOWN
ENSSSCG00000010493	-	-	Uncharacterized protein [Source:UniProtKB/TrEMBL;Acc:F1SC51]	PDZ domain	14:116376966-116425960	15.793	26.7046	13.0515	72.8011	21.2488	42.9263	0.495007	0.0087921	0.214593	DOWN
ENSSSCG00000010494	SORBS1	100153151	sorbin and SH3 domain containing 1 [Source:HGNC Symbol;Acc:14565]	Src homology-3 domain	14:116528969-116647727	55.4213	23.6432	96.9932	116.101	39.5322	106.547	0.371031	1.21e-08	7.16e-07	DOWN
ENSSSCG00000010522	ANKRD2	-	ankyrin repeat domain 2 (stretch responsive muscle) [Source:HGNC Symbol;Acc:495]	Ankyrin repeat-containing domain	14:118448760-118462197	105.143	24.0497	146.007	401.243	64.5964	273.625	0.236076	1.43e-32	2.24e-30	DOWN
ENSSSCG00000010532	LOXL4	-	lysyl oxidase-like 4 [Source:HGNC Symbol;Acc:17171]	Speract/scavenger receptor-related	14:118983459-119000701	1.103	0.503904	13.3117	1.53821	0.803452	7.42495	0.10821	0.0205151	0.423513	DOWN
ENSSSCG00000010554	SCD	396670	acyl-CoA desaturase [Source:RefSeq peptide;Acc:NP_998946]	Fatty acid desaturase, type 1, core	14:120964205-120980914	4.0812	140.837	2.39222	1.18852	72.4591	1.79037	40.4716	1.76e-19	1.99e-17	UP
ENSSSCG00000010639	HABP2	100157966	hyaluronan-binding protein 2 [Source:RefSeq peptide;Acc:NP_001230619]	Kringle-like fold	14:135129973-135165466	5.21675	18.175	4.75073	64.5571	11.6959	34.6539	0.337505	0.00066043	0.0217452	DOWN
ENSSSCG00000010640	NRAP	733691	nebulin-related anchoring protein [Source:HGNC Symbol;Acc:7988]	Nebulin 35 residue motif	GL894367.1:4547-52504	364.521	179.454	341.317	792.546	271.988	566.932	0.479754	7.91e-26	1.07e-23	DOWN
ENSSSCG00000010816	TGFB2	397084	Transforming growth factor beta-2 [Source:UniProtKB/TrEMBL;Acc:F1S9L0]	Transforming growth factor-beta	10:10354222-10478457	22.3641	50.3625	20.7339	148.058	36.3633	84.3959	0.430865	1.07e-05	0.000474631	DOWN
ENSSSCG00000011076	-	-	-	-	10:57274219-57275204	38.8976	359.658	78.5538	80.9376	199.278	79.7457	2.49892	1.26e-12	9.86e-11	UP
ENSSSCG00000011195	GALNT15	-	UDP-N-acetyl-alpha-D-galactosamine:polypeptide N-acetylgalactosaminyltransferase-like 2 [Source:HGNC Symbol;Acc:21531]	Ricin B lectin domain	13:3520515-3559242	6.88847	0.453911	20.2837	3.12799	3.67119	11.7058	0.31362	0.0473429	0.820191	DOWN
ENSSSCG00000011224	GADL1	-	glutamate decarboxylase-like 1 [Source:HGNC Symbol;Acc:27949]	Pyridoxal phosphate-dependent transferase, major domain	13:19068640-19069575	427.208	205.835	134.952	92.4733	316.522	113.713	2.78352	1.53e-22	1.9e-20	UP
ENSSSCG00000011233	DYNC1LI1	-	dynein, cytoplasmic 1, light intermediate chain 1 [Source:HGNC Symbol;Acc:18745]	Dynein family light intermediate chain	13:20309351-20330968	17.2645	10.3432	26.4337	32.6697	13.8039	29.5517	0.467108	0.0153903	0.33803	DOWN
ENSSSCG00000011278	TRAK1	100522277	trafficking protein, kinesin binding 1 [Source:HGNC Symbol;Acc:29947]	Trafficking kinesin-binding protein domain	13:28523491-28605085	61.3296	26.3832	23.1569	17.5126	43.8564	20.3347	2.15672	0.00602344	0.154908	UP
ENSSSCG00000011379	KLHDC8B	-	kelch domain containing 8B [Source:HGNC Symbol;Acc:28557]	Kelch repeat type 1	13:35007411-35011175	6.06125	5.9771	5.81405	26.5528	6.01917	16.1834	0.371935	0.0417619	0.741132	DOWN
ENSSSCG00000011414	CISH_TV2	-	Uncharacterized protein [Source:UniProtKB/TrEMBL;Acc:F1SJ17]	SH2 domain	13:36354903-36359051	7.59411	7.58676	9.78366	89.0397	7.59044	49.4117	0.153616	7.27e-09	4.38e-07	DOWN
ENSSSCG00000011429	-	-	twinfilin, actin-binding protein, homolog 2 (Drosophila) [Source:HGNC Symbol;Acc:9621]	Actin-binding, cofilin/tropomyosin type	13:37422408-37423990	32.1098	37.5777	44.8003	107.5	34.8438	76.1501	0.457566	5.96e-05	0.00234274	DOWN
ENSSSCG00000011452	-	-	Uncharacterized protein [Source:UniProtKB/TrEMBL;Acc:F1SH93]	Protein of unknown function DUF3661, vaculolar transmembrane	13:38176169-38195116	104.87	180.097	64.0374	1384.18	142.483	724.109	0.196771	1.5e-96	4.96e-94	DOWN
ENSSSCG00000011646	KY	-	kyphoscoliosis peptidase [Source:HGNC Symbol;Acc:26576]	Transglutaminase-like	13:83261533-83308188	40.6766	51.0912	8.39274	17.8978	45.8839	13.1453	3.49053	4.37e-05	0.00173931	UP
ENSSSCG00000011928	CCDC80	100516578	coiled-coil domain containing 80 [Source:HGNC Symbol;Acc:30649]	-	13:156787576-156826093	8.29785	21.5914	6.33378	2.03013	14.9446	4.18196	3.5736	0.0415208	0.739014	UP
ENSSSCG00000012142	AP1S2	-	-	Adaptor protein complex, sigma subunit	X:13312012-13341924	42.1423	21.2555	19.8092	11.7378	31.6989	15.7735	2.00963	0.0295581	0.567715	UP
ENSSSCG00000012178	-	-	Uncharacterized protein [Source:UniProtKB/TrEMBL;Acc:F1SPY4]	Translation elongation factor EF1A/initiation factor IF2gamma, C-terminal	Y:1277623-1297330	10.7988	42.6797	18.9297	0.0499911	26.7392	9.48985	2.81767	0.00770418	0.191636	UP
ENSSSCG00000012255	CH242-31B7.1	-	-	-	X:42264200-42264589	10.1936	27.4251	11.7769	77.4138	18.8093	44.5954	0.421778	0.00101507	0.0324253	DOWN
ENSSSCG00000012291	GPKOW	100511851	Uncharacterized protein [Source:UniProtKB/TrEMBL;Acc:F1RW48]	Translation protein SH3-like	X:48024600-48039758	53.5524	9.66063	5.26735	12.2169	31.6065	8.74212	3.61543	0.000438252	0.0147499	UP
ENSSSCG00000012344	TROP	396561	Trophinin; Uncharacterized protein [Source:UniProtKB/TrEMBL;Acc:Q76LB6]	-	X:53537797-53539564	23.5974	4.29893	3.68135	3.01063	13.9482	3.34599	4.16862	0.0309806	0.590057	UP
ENSSSCG00000012345	PFKFB1	100233197	6-phosphofructo-2-kinase/fructose-2,6-biphosphatase 1 [Source:RefSeq peptide;Acc:NP_001137193]	Bifunctional 6-phosphofructo-2-kinase/fructose-2, 6-bisphosphate 2-phosphatase	X:53709532-53795125	129.575	86.2318	34.1809	66.8018	107.903	50.4913	2.13707	1.06e-05	0.000471349	UP
ENSSSCG00000012653	ZDHHC9	100523109	Uncharacterized protein [Source:UniProtKB/TrEMBL;Acc:F1RTH7]	Zinc finger, DHHC-type, palmitoyltransferase	X:122170147-122205078	22.1189	4.36315	122.124	45.9491	13.241	84.0366	0.157563	6.05e-14	5.19e-12	DOWN
ENSSSCG00000012710	-	-	Uncharacterized protein [Source:UniProtKB/TrEMBL;Acc:F1RQ76]	-	X:129812860-129812989	45112.8	251.108	18755.5	369.937	22682	9562.72	2.37191	0	0	UP
ENSSSCG00000012911	CARNS1	100512885	carnosine synthase 1 [Source:HGNC Symbol;Acc:29268]	Trypsin Inhibitor-like, cysteine rich domain	2:3814978-3821634	198.062	151.88	34.4172	122.437	174.971	78.4271	2.231	2.59e-09	1.64e-07	UP
ENSSSCG00000012925	-	-	Uncharacterized protein [Source:UniProtKB/TrEMBL;Acc:F1RUV6]	Pre-ATP-grasp fold	2:4576316-4585943	68.4005	22.9504	13.7617	19.261	45.6754	16.5114	2.76631	0.000346047	0.0118437	UP
ENSSSCG00000013354	CSRP3	100337687	cysteine and glycine-rich protein 3 (cardiac LIM protein) [Source:HGNC Symbol;Acc:2472]	Zinc finger, LIM-type	2:43258338-43279704	289.926	53.3962	391.481	577.26	171.661	484.37	0.3544	1.43e-36	2.39e-34	DOWN
ENSSSCG00000013849	TPM4	397608	Tropomyosin alpha-4 chain [Source:UniProtKB/Swiss-Prot;Acc:P67937]	Tropomyosin	2:61156656-61172692	20.0576	52.6381	19.0781	11.9912	36.3479	15.5346	2.33979	0.0055667	0.146684	UP
ENSSSCG00000013893	ARRDC2	100519298	arrestin domain containing 2 [Source:HGNC Symbol;Acc:25225]	Immunoglobulin E-set	2:59339280-59343898	16.9969	7.55753	17.4045	42.5818	12.2772	29.9931	0.409334	0.00908132	0.22047	DOWN
ENSSSCG00000014260	-	-	Uncharacterized protein [Source:UniProtKB/TrEMBL;Acc:F1RKJ7]	Thrombospondin, type 1 repeat	2:137682927-137688133	72.4001	0	0	0	36.2	1e-05	3620005	2.96e-10	2.02e-08	UP
ENSSSCG00000014387	DIAPH1	100511072	diaphanous homolog 1 (Drosophila) [Source:HGNC Symbol;Acc:2876]	Actin-binding FH2	2:149363257-149473748	105.89	14.5571	86.3166	174.202	60.2236	130.259	0.462336	2.22e-07	1.15e-05	DOWN
ENSSSCG00000014725	HBB	407066	hemoglobin subunit beta [Source:RefSeq peptide;Acc:NP_001138313]	Globin-like	9:5632714-5634344	117.377	321.375	125.774	56.5913	219.376	91.1826	2.4059	7.28e-13	5.87e-11	UP
ENSSSCG00000014795	ART1	-	Uncharacterized protein [Source:UniProtKB/TrEMBL;Acc:F1SUY9]	NAD:arginine ADP-ribosyltransferase, ART	9:7194184-7198800	38.2567	16.1528	36.494	103.705	27.2048	70.0995	0.388088	1.14e-05	0.000500483	DOWN
ENSSSCG00000014796	CHRNA10	100522747	cholinergic receptor, nicotinic, alpha 10 (neuronal) [Source:HGNC Symbol;Acc:13800]	Neurotransmitter-gated ion-channel transmembrane domain	9:7189920-7193199	5.67238	3.80201	7.45129	21.1063	4.73719	14.2788	0.331764	0.0254923	0.501798	DOWN
ENSSSCG00000014921	PRSS23	-	protease, serine, 23 [Source:HGNC Symbol;Acc:14370]	Peptidase cysteine/serine, trypsin-like	9:22903507-22913019	41.1978	22.7342	34.9787	100.434	31.966	67.7064	0.472127	0.000275847	0.00967749	DOWN
ENSSSCG00000015025	CRYAB	100519789	crystallin, alpha B [Source:HGNC Symbol;Acc:2389]	HSP20-like chaperone	9:44428186-44434635	673.575	417.705	862.443	2810.16	545.64	1836.3	0.297141	3.04e-167	1.42e-164	DOWN
ENSSSCG00000015027	HSPB2-C11orf52	-	Uncharacterized protein [Source:UniProtKB/TrEMBL;Acc:F1SMB6]	HSP20-like chaperone	9:44428186-44434635	25.2642	36.8774	28.9484	113.505	31.0708	71.2267	0.436224	7.2e-05	0.0027827	DOWN
ENSSSCG00000015084	FXYD2	541593	FXYD domain containing ion transport regulator 2 [Source:HGNC Symbol;Acc:4026]	Ion-transport regulator, FXYD motif	9:50245035-50248929	0	3.36468	43.4068	2.44527	1.68234	22.926	0.0733812	9.1e-06	0.000410348	DOWN
ENSSSCG00000015103	RPS25	-	ribosomal protein S25 [Source:HGNC Symbol;Acc:10413]	Ribosomal protein S25	9:51274635-51276899	131.532	513.693	83.0779	1366.71	322.613	724.894	0.445048	1.07e-37	1.84e-35	DOWN
ENSSSCG00000015122	CD90	-	thy-1 membrane glycoprotein precursor [Source:RefSeq peptide;Acc:NP_001139601]	Immunoglobulin V-set, subgroup	9:51638996-51644318	14.4878	30.5628	11.1465	6.42364	22.5253	8.78507	2.56404	0.0201902	0.419182	UP
ENSSSCG00000015249	ADAMTS8	-	ADAM metallopeptidase with thrombospondin type 1 motif, 8 [Source:HGNC Symbol;Acc:224]	Thrombospondin, type 1 repeat	9:63361520-63380850	6.60439	4.47521	41.6794	0.995318	5.5398	21.3374	0.259629	0.00215257	0.0631143	DOWN
ENSSSCG00000015326	COL1A2	100626716	collagen, type I, alpha 2 [Source:RefSeq peptide;Acc:NP_001230584]	Fibrinogen, alpha/beta/gamma chain, C-terminal globular	9:81357191-81393120	89.0043	143.201	64.775	14.105	116.103	39.44	2.94378	1.02e-09	6.58e-08	UP
ENSSSCG00000015368	HDAC9	100516821	Uncharacterized protein [Source:UniProtKB/TrEMBL;Acc:F1SEI3]	Histone deacetylase, glutamine rich N-terminal domain	9:96806465-96960969	4.68499	3.09061	17.0323	8.85609	3.8878	12.9442	0.300351	0.0296394	0.568077	DOWN
ENSSSCG00000015595	ATF3	100127464	Uncharacterized protein [Source:UniProtKB/TrEMBL;Acc:F1S2W1]	Eukaryotic transcription factor, Skn-1-like, DNA-binding	9:143690555-143703872	34.3045	394.432	25.345	52.7095	214.368	39.0273	5.49278	1.01e-29	1.5e-27	UP
ENSSSCG00000015617	G0S2	-	Uncharacterized protein [Source:UniProtKB/TrEMBL;Acc:F1SF46]	-	9:146493480-146494458	2.24007	91.9978	2.0104	3.09018	47.1189	2.55029	18.4759	2.1e-11	1.53e-09	UP
ENSSSCG00000015871	NR4A2	100157120	nuclear receptor subfamily 4, group A, member 2 [Source:HGNC Symbol;Acc:7981]	Nuclear hormone receptor, ligand-binding	15:70671006-70679616	2.89401	34.6309	3.50242	6.29991	18.7625	4.90116	3.82816	0.00665195	0.16916	UP
ENSSSCG00000015986	HOXD1	-	homeobox D1 [Source:HGNC Symbol;Acc:5132]	Homeodomain-like	15:91455219-91457433	11.8288	2.04655	6.53563	43.114	6.93767	24.8248	0.279465	0.00121804	0.0381067	DOWN
ENSSSCG00000016018	FRZB	100152419	frizzled-related protein [Source:HGNC Symbol;Acc:3959]	Tissue inhibitor of metalloproteinases-like, OB-fold	15:97838122-97882305	37.304	65.4383	7.58571	27.1045	51.3712	17.3451	2.96171	6.07e-05	0.00237779	UP
ENSSSCG00000016034	COL3A1	100152001	collagen, type III, alpha 1 [Source:HGNC Symbol;Acc:2201]	Fibrinogen, alpha/beta/gamma chain, C-terminal globular	15:104067017-104105776	153.651	276.546	128.269	19.2004	215.099	73.7347	2.9172	8.01e-17	7.89e-15	UP
ENSSSCG00000016432	PRKAG2	497062	protein kinase, AMP-activated, gamma 2 non-catalytic subunit [Source:HGNC Symbol;Acc:9386]	Cystathionine beta-synthase, core	18:6107242-6143620	9.97272	5.96978	16.0667	32.5005	7.97125	24.2836	0.328257	0.00273992	0.0779508	DOWN
ENSSSCG00000016530	TMEM140	-	transmembrane protein 140 [Source:HGNC Symbol;Acc:21870]	-	18:14940690-14955817	46.5973	12.1582	72.4269	134.384	29.3777	103.405	0.284103	4.95e-11	3.58e-09	DOWN
ENSSSCG00000016635	CAV2	100125375	Caveolin-2 [Source:UniProtKB/Swiss-Prot;Acc:Q2QLE2]	Caveolin	18:31796923-31805190	13.863	39.6705	11.6133	12.8362	26.7667	12.2248	2.18955	0.0387302	0.700993	UP
ENSSSCG00000016641	-	-	Uncharacterized protein [Source:UniProtKB/TrEMBL;Acc:F1SJC1]	-	18:35200926-35201106	41112.7	182.077	14335.6	298.862	20647.4	7317.23	2.82175	0	0	UP
ENSSSCG00000016685	WIPF3	-	WAS/WASL interacting protein family, member 3 [Source:HGNC Symbol;Acc:22004]	WH2 domain	18:47397850-47441699	16.6119	12.701	21.5404	39.497	14.6564	30.5187	0.480245	0.017848	0.37788	DOWN
ENSSSCG00000016735	-	-	-	-	18:55083918-55084372	0	3.02639	0	27.0822	1.5132	13.5411	0.111748	0.00218169	0.0637627	DOWN
ENSSSCG00000016896	HSPB3	-	heat shock 27kDa protein 3 [Source:HGNC Symbol;Acc:5248]	HSP20-like chaperone	16:35788146-35788802	28.6181	22.259	43.7148	86.8754	25.4385	65.2951	0.389594	2.29e-05	0.000967967	DOWN
ENSSSCG00000016944	-	-	Uncharacterized protein [Source:UniProtKB/TrEMBL;Acc:F1SKT9]	Small GTPase superfamily, ARF/SAR type	16:47384092-47384218	5142.93	136.632	12706.6	107.925	2639.78	6407.26	0.411998	0	0	DOWN
ENSSSCG00000017083	SPARC	595124	SPARC precursor [Source:RefSeq peptide;Acc:NP_001026964]	Kazal-type serine protease inhibitor domain	GL894053.2:48145-60885	36.6368	64.6226	23.6591	15.8979	50.6297	19.7785	2.55984	0.000312808	0.0108695	UP
ENSSSCG00000017123	-	-	Uncharacterized protein [Source:UniProtKB/TrEMBL;Acc:F1S014]	-	16:86738792-86739005	53.1065	6.70193	136.607	7.14863	29.9042	71.8778	0.416042	2.48e-05	0.00103421	DOWN
ENSSSCG00000017215	SLC16A5	100514790	solute carrier family 16, member 5 (monocarboxylic acid transporter 6) [Source:HGNC Symbol;Acc:10926]	Major facilitator superfamily domain, general substrate transporter	12:6146935-6162468	45.2446	23.4483	7.72927	21.6607	34.3464	14.695	2.33729	0.00668803	0.169604	UP
ENSSSCG00000017232	SLC9A3R1	100233201	Na(+)/H(+) exchange regulatory cofactor NHE-RF1 [Source:RefSeq peptide;Acc:NP_001137196]	Na(+)/H(+) exchange regulatory cofactor NHE-RF	12:6455088-6472594	1.53267	2.0998	2.76128	14.3891	1.81624	8.57519	0.211801	0.0371058	0.679701	DOWN
ENSSSCG00000017300	MRC2	100516106	-	-	12:16010221-16010358	605.065	26.5915	4.17579	2.36169	315.828	3.26874	96.6208	3.5e-87	1.03e-84	UP
ENSSSCG00000017421	ACLY	100125957	ATP citrate lyase [Source:HGNC Symbol;Acc:115]	Succinyl-CoA synthetase-like	12:21082916-21106780	7.02044	23.7759	6.26854	2.27017	15.3982	4.26936	3.60667	0.0267059	0.520622	UP
ENSSSCG00000017481	NR1D1	641342	nuclear receptor subfamily 1, group D, member 1 [Source:HGNC Symbol;Acc:7962]	Nuclear hormone receptor, ligand-binding	12:22489119-22502041	18.082	12.2347	22.0074	71.4446	15.1584	46.726	0.324409	6.97e-05	0.00270777	DOWN
ENSSSCG00000017579	-	-	Uncharacterized protein [Source:UniProtKB/TrEMBL;Acc:F1RT61]	Collagen triple helix repeat	GL896296.2:15138-19536	35.9434	62.084	32.439	3.59881	49.0137	18.0189	2.72013	0.00025216	0.00893254	UP
ENSSSCG00000017581	COL1A1	397571	Collagen type I alpha 1; Uncharacterized protein [Source:UniProtKB/TrEMBL;Acc:Q6H2X9]	Fibrillar collagen, C-terminal	12:26469601-26470127	354.866	233.64	239.62	29.9508	294.253	134.785	2.18312	2.78e-14	2.4e-12	UP
ENSSSCG00000017984	-	-	vesicle-associated membrane protein 2 (synaptobrevin 2) [Source:HGNC Symbol;Acc:12643]	Synaptobrevin, metazoa/fungi	12:55855898-55857575	3.57327	30.819	3.28308	71.212	17.1961	37.2475	0.461672	0.00713411	0.178923	DOWN
ENSSSCG00000018033	UBB	100125968	ubiquitin B [Source:HGNC Symbol;Acc:12463]	Ubiquitin	12:62297982-62299883	700.882	643.855	751.774	2052.03	672.369	1401.9	0.479612	1.79e-61	4.12e-59	DOWN
ENSSSCG00000018064	-	-	-	-	MT:3844-3919	0	1656.37	0	8142.66	828.185	4071.33	0.203419	0	0	DOWN
ENSSSCG00000018079	-	-	-	-	MT:8890-8957	36103.4	26695.8	117423	80931.4	31399.6	99177.2	0.316601	0	0	DOWN
ENSSSCG00000018331	-	-	-	-	10:52610130-52701477	0	0	7211.04	0	1e-05	3605.52	2.77e-09	0	0	DOWN
ENSSSCG00000018680	-	-	-	-	X:143274105-143377061	0	3747.34	0	0	1873.67	1e-05	187367000	0	0	UP
ENSSSCG00000018700	RNase_MRP	-	-	-	1:264105053-264105311	15.1389	0.652746	0	1.41159	7.89582	0.705795	11.1871	0.039118	0.705209	UP
ENSSSCG00000018852	-	-	-	-	2:85991081-85991161	10189.6	0	0	0	5094.8	1e-05	509480000	0	0	UP
ENSSSCG00000019416	-	-	-	-	12:44345120-44362608	0	0	4279.23	0	1e-05	2139.61	4.67e-09	0	0	DOWN
ENSSSCG00000020178	-	-	-	-	3:17949268-17953736	6499.85	0	0	0	3249.93	1e-05	324992500	0	0	UP
ENSSSCG00000020662	-	-	Uncharacterized protein [Source:UniProtKB/TrEMBL;Acc:I3L6M4]	-	13:212985877-212986705	84.9978	3.09147	213.302	14.6365	44.0446	113.969	0.386461	1.77e-08	1.02e-06	DOWN
ENSSSCG00000020701	TTC9	-	tetratricopeptide repeat domain 9 [Source:HGNC Symbol;Acc:20267]	Tetratricopeptide repeat	7:100536076-100574731	7.23176	4.52837	26.7369	35.3467	5.88007	31.0418	0.189424	1.25e-05	0.000547551	DOWN
ENSSSCG00000020706	CBR1	397143	Uncharacterized protein [Source:UniProtKB/TrEMBL;Acc:I3LM03]	NAD-dependent epimerase/dehydratase	13:209752043-209758486	24.4949	25.2355	7.47413	10.9809	24.8652	9.22752	2.69468	0.016797	0.361085	UP
ENSSSCG00000020745	SPOT14	-	thyroid hormone responsive [Source:RefSeq peptide;Acc:NP_001231305]	Spot 14 family	9:13580040-13581078	0.297112	23.5839	0.0444077	0	11.9405	0.0222039	537.767	0.0034305	0.0955086	UP
ENSSSCG00000020787	C7orf10	-	chromosome 7 open reading frame 10 [Source:HGNC Symbol;Acc:16001]	CoA-transferase family III domain	18:59557083-59557805	70.4399	1.31972	0	1.46967	35.8798	0.734835	48.827	5.75e-10	3.83e-08	UP
ENSSSCG00000020788	-	-	echinoderm microtubule associated protein like 2 [Source:HGNC Symbol;Acc:18035]	WD40-repeat-containing domain	7:128362705-128413350	45.5844	23.0738	15.307	14.0327	34.3291	14.6699	2.34011	0.00668803	0.169604	UP
ENSSSCG00000020953	ATP1A4	100157711	ATPase, Na+/K+ transporting, alpha 4 polypeptide [Source:HGNC Symbol;Acc:14073]	HAD-like domain	4:98232794-98273614	46.4068	9.77608	13.9135	9.96549	28.0914	11.9395	2.35282	0.0116175	0.271543	UP
ENSSSCG00000021015	-	-	Uncharacterized protein [Source:UniProtKB/TrEMBL;Acc:I3LA91]	von Willebrand factor, type C	12:26417118-26419206	129.352	135.794	111.166	5.55641	132.573	58.3612	2.27159	1.48e-07	7.82e-06	UP
ENSSSCG00000021059	ADORA1	-	adenosine A1 receptor [Source:HGNC Symbol;Acc:262]	7TM GPCR, olfactory receptor/chemoreceptor Srsx	9:125294859-125340972	33.5846	16.0895	20.1465	115.741	24.8371	67.9437	0.365553	5.66e-06	0.000260766	DOWN
ENSSSCG00000021071	HSPB7	100627988	heat shock 27kDa protein family, member 7 (cardiovascular) [Source:HGNC Symbol;Acc:5249]	HSP20-like chaperone	GL892419.1:8696-12256	91.3759	71.1893	93.4857	436.91	81.2826	265.198	0.306498	1.43e-24	1.86e-22	DOWN
ENSSSCG00000021240	-	-	Uncharacterized protein [Source:UniProtKB/TrEMBL;Acc:I3LJ03]	-	5:103467593-103468748	497.662	39.2914	1111.47	7.70753	268.477	559.589	0.479775	1.81e-25	2.4e-23	DOWN
ENSSSCG00000021365	-	-	-	Peptidase C19, ubiquitin carboxyl-terminal hydrolase 2	JH118508.1:62460-65494	0	3.99742	109.267	6.7256	1.99871	57.9963	0.0344627	1.09e-15	1.01e-13	DOWN
ENSSSCG00000021433	-	-	Uncharacterized protein [Source:UniProtKB/TrEMBL;Acc:I3LD57]	-	JH118921.1:3357-16993	154.194	18.0979	68.0856	12.3821	86.1459	40.2338	2.14113	8.61e-05	0.00327342	UP
ENSSSCG00000021489	-	-	Uncharacterized protein [Source:UniProtKB/TrEMBL;Acc:I3LPQ8]	-	JH118517.1:49343-87197	0	1.61567	26.0735	0	0.807835	13.0367	0.061966	0.000473044	0.015804	DOWN
ENSSSCG00000021576	CD83	-	Uncharacterized protein [Source:UniProtKB/TrEMBL;Acc:F1RUJ8]	Immunoglobulin V-set	7:10634534-10817827	16.9473	8.70718	18.3565	60.3342	12.8272	39.3454	0.326017	0.000158801	0.00585312	DOWN
ENSSSCG00000021630	-	-	Uncharacterized protein [Source:UniProtKB/TrEMBL;Acc:I3LRB6]	Immunoglobulin I-set	6:155077854-155078031	299.398	0	78.9513	1.92579	149.699	40.4385	3.70189	1.65e-15	1.52e-13	UP
ENSSSCG00000021641	PDGFB	100126843	platelet-derived growth factor beta polypeptide [Source:HGNC Symbol;Acc:8800]	Platelet-derived growth factor (PDGF)	5:6331336-6333160	63.2627	25.7249	22.3016	15.4873	44.4938	18.8944	2.35486	0.00159786	0.0483288	UP
ENSSSCG00000021733	-	-	Uncharacterized protein [Source:UniProtKB/TrEMBL;Acc:I3LGG3]	RPEL repeat	1:23765232-23938784	22.172	4.38855	91.4627	2.11413	13.2803	46.7884	0.283837	1.54e-05	0.000670071	DOWN
ENSSSCG00000021735	-	-	-	-	7:40365125-40413588	0	0	6769.97	0	1e-05	3384.99	2.95e-09	0	0	DOWN
ENSSSCG00000021779	TIAF1	100316851	TGFB1-induced anti-apoptotic factor 1 [Source:HGNC Symbol;Acc:11803]	-	12:47243166-47243868	49.2479	40.9771	43.038	178.88	45.1125	110.959	0.406569	9.49e-08	5.16e-06	DOWN
ENSSSCG00000021943	-	-	Uncharacterized protein [Source:UniProtKB/TrEMBL;Acc:I3LPW3]	Fibrillar collagen, C-terminal	GL896296.2:4932-5477	30.5662	99.0956	22.8304	6.45493	64.8309	14.6427	4.42753	1.53e-08	8.89e-07	UP
ENSSSCG00000021945	-	-	Uncharacterized protein [Source:UniProtKB/TrEMBL;Acc:I3LNH6]	-	15:20364869-20366019	0	1.11845	56.2155	0	0.559225	28.1077	0.0198958	2.41e-08	1.38e-06	DOWN
ENSSSCG00000022068	GNG8	-	guanine nucleotide binding protein (G protein), gamma 8 [Source:HGNC Symbol;Acc:19664]	G-protein gamma-like domain	6:47854513-47856294	0	0	22.2701	0	1e-05	11.135	8.98e-07	0.00169575	0.050867	DOWN
ENSSSCG00000022492	AMPD3	100620914	adenosine monophosphate deaminase 3 [Source:HGNC Symbol;Acc:470]	AMP deaminase	2:52379711-52419852	24.337	1.31341	81.1814	28.1074	12.8252	54.6444	0.234703	1.41e-07	7.48e-06	DOWN
ENSSSCG00000022506	COL6A1	100101553	collagen, type VI, alpha 1 [Source:HGNC Symbol;Acc:2211]	von Willebrand factor, type A	GL896433.1:8757-17584	10.0988	43.4263	9.0286	5.80899	26.7626	7.4188	3.6074	0.00190016	0.0563486	UP
ENSSSCG00000022697	-	-	Uncharacterized protein [Source:UniProtKB/TrEMBL;Acc:I3LAC7]	Protein kinase-like domain	1:118608801-118609011	0	0	60.2604	0.944369	1e-05	30.6024	3.27e-07	6.31e-09	3.82e-07	DOWN
ENSSSCG00000022700	-	-	Uncharacterized protein [Source:UniProtKB/TrEMBL;Acc:I3LIE2]	-	GL895804.2:10622-10775	0	0	179.587	10.2033	1e-05	94.8952	1.05e-07	5.94e-28	8.45e-26	DOWN
ENSSSCG00000022802	-	-	Uncharacterized protein [Source:UniProtKB/TrEMBL;Acc:I3LH02]	-	GL894177.2:39852-48920	35.3127	0	0	1.64026	17.6563	0.82013	21.5287	7.7e-05	0.00296338	UP
ENSSSCG00000022913	-	-	antileukoproteinase [Source:RefSeq peptide;Acc:NP_999035]	Whey acidic protein, 4-disulphide core	17:53167237-53169798	4.82705	64.059	13.7547	13.4649	34.443	13.6098	2.53075	0.00385698	0.105924	UP
ENSSSCG00000022945	UCHL1	396637	ubiquitin carboxyl-terminal esterase L1 (ubiquitin thiolesterase) [Source:HGNC Symbol;Acc:12513]	Peptidase C12, ubiquitin carboxyl-terminal hydrolase 1	8:33970636-33982093	19.8008	3.9407	14.9791	44.5541	11.8707	29.7666	0.398794	0.00509356	0.136187	DOWN
ENSSSCG00000022977	-	-	Uncharacterized protein [Source:UniProtKB/TrEMBL;Acc:I3LDE0]	-	13:31530312-31641132	56.0187	0	200.377	0	28.0094	100.189	0.279567	8.4e-11	6.04e-09	DOWN
ENSSSCG00000023044	-	-	Uncharacterized protein [Source:UniProtKB/TrEMBL;Acc:I3LCW1]	Acyl carrier protein-like	12:1048558-1052166	8.39058	83.9351	2.83804	4.14997	46.1628	3.49401	13.212	2.56e-10	1.77e-08	UP
ENSSSCG00000023085	STAC	-	SH3 and cysteine rich domain [Source:HGNC Symbol;Acc:11353]	Src homology-3 domain	13:23347843-23424595	16.8022	11.4009	1.82038	3.91084	14.1015	2.86561	4.92096	0.00757165	0.188597	UP
ENSSSCG00000023091	PEX19	-	Uncharacterized protein [Source:UniProtKB/TrEMBL;Acc:I3LRG2]	Pex19 protein	4:98087328-98097607	43.6628	31.1802	50.381	102.241	37.4215	76.311	0.490381	0.0002421	0.00862651	DOWN
ENSSSCG00000023124	ADD1	100517353	sterol regulatory element binding transcription factor 1 [Source:HGNC Symbol;Acc:11289]	Helix-loop-helix domain	GL896203.1:205-3526	43.5785	19.4437	18.3224	9.27901	31.5111	13.8007	2.2833	0.0114737	0.269566	UP
ENSSSCG00000023160	-	-	Uncharacterized protein [Source:UniProtKB/TrEMBL;Acc:I3LPS2]	-	7:34990223-34992729	6.46922	4.94043	4.04966	27.9337	5.70482	15.9917	0.356737	0.0333643	0.62953	DOWN
ENSSSCG00000023200	-	-	Uncharacterized protein [Source:UniProtKB/TrEMBL;Acc:I3LL09]	-	10:47710051-47710749	0	0	13.8157	0	1e-05	6.90785	1.45e-06	0.0375795	0.686306	DOWN
ENSSSCG00000023287	-	-	Uncharacterized protein; Uncharacterized protein [Source:UniProtKB/TrEMBL;Acc:F1SLZ3]	Calcium-binding EF-hand	5:23255204-23256926	4.16832	5.25907	15.5043	11.1535	4.7137	13.3289	0.353645	0.0398827	0.715453	DOWN
ENSSSCG00000023298	-	-	Uncharacterized protein [Source:UniProtKB/TrEMBL;Acc:F1S862]	Sulfiredoxin	17:39335393-39342318	5.26884	1.65752	16.6013	9.8986	3.46318	13.25	0.261373	0.0183256	0.386196	DOWN
ENSSSCG00000023305	-	-	Metallothionein [Source:UniProtKB/TrEMBL;Acc:I3L6S1]	-	6:26353887-26411796	0	0	598.49	0	1e-05	299.245	3.34e-08	9.08e-90	2.8e-87	DOWN
ENSSSCG00000023325	ACY1	396930	Aminoacylase-1 [Source:UniProtKB/Swiss-Prot;Acc:P37111]	Peptidase M20, dimerisation	13:37310852-37315586	28.0814	38.6804	7.72603	20.2745	33.3809	14.0003	2.3843	0.00951206	0.229095	UP
ENSSSCG00000023331	UBL5	100513004	ubiquitin-like 5 [Source:HGNC Symbol;Acc:13736]	Ubiquitin	2:68933922-68935737	9.94922	9.08524	7.76863	40.1216	9.51723	23.9451	0.39746	0.0159194	0.346308	DOWN
ENSSSCG00000023335	COA5	-	cytochrome C oxidase assembly factor 5 [Source:HGNC Symbol;Acc:33848]	Cytochrome c oxidase assembly protein PET191	3:58220286-58239025	147.412	68.2253	326.183	179.867	107.819	253.025	0.426119	2.96e-15	2.69e-13	DOWN
ENSSSCG00000023371	EHD2	100624668	EH-domain containing 2 [Source:HGNC Symbol;Acc:3243]	EPS15 homology (EH)	6:48953702-48972126	17.9066	39.2834	17.1191	10.8318	28.595	13.9755	2.04609	0.0317776	0.603344	UP
ENSSSCG00000023528	-	-	Uncharacterized protein [Source:UniProtKB/TrEMBL;Acc:I3LU45]	-	15:129199242-129199416	119.151	0	0	0	59.5755	1e-05	5957550	5.99e-17	6e-15	UP
ENSSSCG00000023603	UBALD1	-	family with sequence similarity 100, member A [Source:HGNC Symbol;Acc:29576]	UBA-like	3:38812750-38817771	22.21	42.5814	12.4023	122.474	32.3957	67.4381	0.480376	0.000438912	0.0147448	DOWN
ENSSSCG00000023816	-	-	Uncharacterized protein [Source:UniProtKB/TrEMBL;Acc:I3LV55]	-	3:114583187-114585335	310.393	3.99904	690.378	4.64104	157.196	347.51	0.45235	3.64e-18	3.88e-16	DOWN
ENSSSCG00000023938	-	-	Uncharacterized protein [Source:UniProtKB/TrEMBL;Acc:I3LHS0]	-	JH118750.1:12528-14226	31.9287	0	169.175	2.57555	15.9643	85.8753	0.185902	4.05e-13	3.32e-11	DOWN
ENSSSCG00000024018	SLC16A3	100158243	solute carrier family 16, member 3 (monocarboxylic acid transporter 4) [Source:HGNC Symbol;Acc:10924]	Major facilitator superfamily domain, general substrate transporter	12:963451-967637	56.6932	100.151	7.44289	46.1184	78.4221	26.7806	2.92831	4.72e-07	2.4e-05	UP
ENSSSCG00000024041	-	-	Uncharacterized protein [Source:UniProtKB/TrEMBL;Acc:I3LSC7]	-	GL893966.2:20-27897	62.127	0	0	0	31.0635	1e-05	3106350	8.16e-09	4.86e-07	UP
ENSSSCG00000024090	-	-	Uncharacterized protein [Source:UniProtKB/TrEMBL;Acc:I3LCA4]	-	14:133847755-133859183	11.6863	5.42876	37.1545	3.52051	8.55753	20.3375	0.420776	0.0282999	0.548759	DOWN
ENSSSCG00000024106	-	-	Uncharacterized protein [Source:UniProtKB/TrEMBL;Acc:I3LM87]	BTB/POZ fold	GL893883.2:3264-11292	38.7764	2.37248	11.8231	2.722	20.5744	7.27255	2.82905	0.0242522	0.482078	UP
ENSSSCG00000024112	-	-	Uncharacterized protein [Source:UniProtKB/TrEMBL;Acc:I3LDC6]	Zinc finger, RING-type	2:153719676-153720096	22.6886	4.23085	2.81023	4.75964	13.4597	3.78493	3.55613	0.0309806	0.590057	UP
ENSSSCG00000024308	ARL3	595114	Uncharacterized protein [Source:UniProtKB/TrEMBL;Acc:I3LMV4]	Guanine nucleotide binding protein (G-protein), alpha subunit	14:123606435-123618566	112.666	18.3045	272.896	14.27	65.4852	143.583	0.456079	3.48e-08	1.96e-06	DOWN
ENSSSCG00000024330	-	-	presenilin enhancer 2 homolog (C. elegans) [Source:HGNC Symbol;Acc:30100]	Gamma-secretase aspartyl protease complex, presenilin enhancer-2 subunit	6:40628258-40629425	15.1871	26.2488	16.9197	96.8331	20.7179	56.8764	0.364263	3.39e-05	0.00138444	DOWN
ENSSSCG00000024342	AQP4	100126277	aquaporin 4 [Source:HGNC Symbol;Acc:637]	Aquaporin-like	6:104383368-104394429	6.95343	33.4574	4.19085	3.37972	20.2054	3.78529	5.33788	0.000918864	0.0296643	UP
ENSSSCG00000024362	-	-	-	-	GL894445.1:8588-10762	93.7005	6.81869	35.6755	0.618891	50.2596	18.1472	2.76955	0.000171659	0.00626365	UP
ENSSSCG00000024482	HSPB1	-	Heat shock protein beta-1 [Source:UniProtKB/Swiss-Prot;Acc:Q5S1U1]	HSP20-like chaperone	3:9925862-9927499	585.924	1245.73	733.381	6058.4	915.827	3395.89	0.269687	0	0	DOWN
ENSSSCG00000024523	SLC2A13	100520492	Uncharacterized protein [Source:UniProtKB/TrEMBL;Acc:I3LPJ8]	General substrate transporter	5:73929816-74023533	103.505	4.05096	1.29508	0.140988	53.778	0.718034	74.8961	3.39e-15	3.06e-13	UP
ENSSSCG00000024814	TROP	396561	Trophinin [Source:RefSeq peptide;Acc:NP_998906]	-	X:53702920-53708132	19.268	2.9898	1.29243	2.49049	11.1289	1.89146	5.88376	0.0129789	0.296141	UP
ENSSSCG00000024816	CEBPB	397360	CCAAT/enhancer-binding protein beta [Source:RefSeq peptide;Acc:NP_001186818]	CCAAT/enhancer-binding	17:57946111-57947682	38.9363	80.3015	35.1393	222.834	59.6189	128.987	0.46221	2.65e-07	1.36e-05	DOWN
ENSSSCG00000024938	SH3BP5	100517856	Uncharacterized protein [Source:UniProtKB/TrEMBL;Acc:F1RS84]	SH3-binding 5	13:2433540-2512538	217.749	48.5974	70.0251	59.8588	133.173	64.942	2.05065	1.66e-06	8.12e-05	UP
ENSSSCG00000025146	-	-	Uncharacterized protein [Source:UniProtKB/TrEMBL;Acc:I3LLD8]	Concanavalin A-like lectin/glucanases superfamily	6:73850684-73857935	54.3173	64.2868	31.5783	21.8165	59.3021	26.6974	2.22127	0.000543426	0.0179904	UP
ENSSSCG00000025198	-	-	Uncharacterized protein [Source:UniProtKB/TrEMBL;Acc:I3LPG7]	uDENN domain	5:45942693-45945895	43.2957	0	0	0	21.6478	1e-05	2164785	5.8e-06	0.000266755	UP
ENSSSCG00000025541	ELOVL6	100312970	ELOVL fatty acid elongase 6 [Source:HGNC Symbol;Acc:15829]	GNS1/SUR4 membrane protein	8:120119599-120219822	2.03196	14.3933	0	0.464824	8.21263	0.232412	35.3365	0.0215249	0.437905	UP
ENSSSCG00000025632	-	-	Uncharacterized protein [Source:UniProtKB/TrEMBL;Acc:I3LDQ5]	Zinc finger, RING-type	4:109134737-109211770	28.4709	11.9047	38.8995	63.6526	20.1878	51.276	0.393708	0.000235746	0.00841658	DOWN
ENSSSCG00000025698	SERPINE1	396945	serpin peptidase inhibitor, clade E (nexin, plasminogen activator inhibitor type 1), member 1 [Source:HGNC Symbol;Acc:8583]	Serpin domain	GL894574.1:16238-22640	8.09896	48.0338	7.45742	2.5572	28.0664	5.00731	5.60508	0.000118829	0.00446112	UP
ENSSSCG00000025777	ER	-	estrogen receptor [Source:RefSeq peptide;Acc:NP_999385]	Nuclear hormone receptor, ligand-binding	1:16779137-16779254	5004.28	6.94167	177.842	0.654266	2505.61	89.2481	28.0747	0	0	UP
ENSSSCG00000025791	MON1A	100626383	MON1 homolog A (yeast) [Source:HGNC Symbol;Acc:28207]	Longin-like domain	13:35607317-35618602	13.2143	14.1493	10.8955	50.2775	13.6818	30.5865	0.447315	0.0108111	0.256648	DOWN
ENSSSCG00000025820	SLC15A4	-	solute carrier family 15, member 4 [Source:HGNC Symbol;Acc:23090]	Major facilitator superfamily domain, general substrate transporter	14:27770799-27803579	9.03487	6.1856	25.0308	14.1285	7.61024	19.5797	0.388681	0.0231115	0.461925	DOWN
ENSSSCG00000025831	NREP	-	neuronal regeneration related protein homolog (rat) [Source:HGNC Symbol;Acc:16834]	Neuronal protein 3.1	2:122386528-122393187	46.0672	278.977	21.4925	32.0772	162.522	26.7848	6.06769	1.67e-24	2.14e-22	UP
ENSSSCG00000025937	BAALC	100170128	Brain and acute leukemia cytoplasmic protein [Source:UniProtKB/Swiss-Prot;Acc:Q8WNE9]	BAALC	4:36836878-36837040	425.098	0	111.523	0	212.549	55.7615	3.81175	2.26e-22	2.76e-20	UP
ENSSSCG00000025990	-	-	Uncharacterized protein [Source:UniProtKB/TrEMBL;Acc:I3LHL5]	-	14:21411271-21411466	0	4.31024	277.632	6.22749	2.15512	141.93	0.0151844	4.38e-39	7.9e-37	DOWN
ENSSSCG00000026143	-	-	Uncharacterized protein [Source:UniProtKB/TrEMBL;Acc:I3LGK6]	HEAT, type 2	15:116039809-116040891	343.892	18.2851	1400.45	5.72093	181.089	703.085	0.257563	3.86e-75	9.9e-73	DOWN
ENSSSCG00000026167	-	-	Uncharacterized protein [Source:UniProtKB/TrEMBL;Acc:I3LAK8]	-	GL892577.1:42895-43048	1248.43	16.3074	492.696	124.846	632.369	308.771	2.04802	2.55e-25	3.35e-23	UP
ENSSSCG00000026199	-	-	Uncharacterized protein; Uncharacterized protein [Source:UniProtKB/TrEMBL;Acc:F1RW81]	-	7:3798437-3807156	5.38395	0.157759	0.0774534	23.8647	2.77085	11.9711	0.231462	0.0203108	0.421207	DOWN
ENSSSCG00000026208	-	-	Uncharacterized protein [Source:UniProtKB/TrEMBL;Acc:I3LPK9]	Protein kinase-like domain	13:28324794-28325861	0	0	137.423	1.538	1e-05	69.4805	1.44e-07	1.81e-20	2.14e-18	DOWN
ENSSSCG00000026257	STMN1	494463	Stathmin [Source:UniProtKB/Swiss-Prot;Acc:Q6DUB7]	Stathmin	6:76928438-76934104	10.9433	25.6578	63.3429	26.5056	18.3006	44.9243	0.407365	0.00101507	0.0324253	DOWN
ENSSSCG00000026270	-	-	-	Ribosomal protein L53, mitochondrial	JH118982.1:57084-57400	1005.16	4.35355	404.31	18.3328	504.757	211.321	2.38857	1.62e-27	2.27e-25	UP
ENSSSCG00000026430	DDX3X	100515940	DEAD (Asp-Glu-Ala-Asp) box polypeptide 3, Y-linked [Source:HGNC Symbol;Acc:2699]	Helicase, C-terminal	Y:1045256-1191353	11.8373	42.5574	18.6286	0.0604302	27.1974	9.34452	2.91051	0.00515156	0.136934	UP
ENSSSCG00000026434	-	-	Uncharacterized protein [Source:UniProtKB/TrEMBL;Acc:I3LQG3]	DTW	2:128198590-128209445	0	0	12.9354	0	1e-05	6.4677	1.55e-06	0.0375795	0.686306	DOWN
ENSSSCG00000026488	-	-	UB2E2 [Source:RefSeq peptide;Acc:NP_001072140]	Ubiquitin-conjugating enzyme/RWD-like	13:12058533-12131882	46.8087	44.3824	40.069	180.849	45.5956	110.459	0.412783	9.49e-08	5.16e-06	DOWN
ENSSSCG00000026715	YPEL3	-	yippee-like 3 (Drosophila) [Source:HGNC Symbol;Acc:18327]	Yippee-like protein	GL892494.1:606-3583	15.3636	26.3784	20.5898	63.496	20.871	42.0429	0.496422	0.00561994	0.147659	DOWN
ENSSSCG00000026776	-	-	Uncharacterized protein [Source:UniProtKB/TrEMBL;Acc:I3LQN3]	-	GL893177.2:1915-4981	93.7186	0	0	0	46.8593	1e-05	4685930	3.72e-13	3.07e-11	UP
ENSSSCG00000026870	-	-	-	-	6:152304699-152363910	0	0	3436.07	419.062	1e-05	1927.57	5.19e-09	0	0	DOWN
ENSSSCG00000026904	NFKBIB	-	nuclear factor of kappa light polypeptide gene enhancer in B-cells inhibitor, beta [Source:HGNC Symbol;Acc:7798]	Ankyrin repeat-containing domain	6:43241076-43250623	13.3342	18.2989	13.371	50.1985	15.8165	31.7847	0.497614	0.020448	0.422608	DOWN
ENSSSCG00000026974	-	-	Uncharacterized protein [Source:UniProtKB/TrEMBL;Acc:I3LSN0]	-	3:92197980-92218764	25.4457	12.5647	59.9823	24.5805	19.0052	42.2814	0.449493	0.00348394	0.0965534	DOWN
ENSSSCG00000027130	TNFRSF12A	100217390	tumor necrosis factor receptor superfamily member 12A [Source:RefSeq peptide;Acc:NP_001136311]	Tumour necrosis factor receptor 12	3:40522156-40533352	42.4233	67.7477	41.3106	221.979	55.0855	131.645	0.41844	1.25e-08	7.36e-07	DOWN
ENSSSCG00000027148	RABL3	-	RAB, member of RAS oncogene family-like 3 [Source:HGNC Symbol;Acc:18072]	Small GTPase superfamily	13:149162839-149168928	0	3.39233	54.4513	7.53954	1.69616	30.9954	0.0547231	5.66e-08	3.13e-06	DOWN
ENSSSCG00000027181	-	-	Uncharacterized protein [Source:UniProtKB/TrEMBL;Acc:F1SHY8]	-	GL896209.1:31648-33348	3713.35	44.423	1135.59	64.3659	1878.89	599.978	3.13159	3.72e-148	1.57e-145	UP
ENSSSCG00000027204	-	-	Uncharacterized protein [Source:UniProtKB/TrEMBL;Acc:I3LNY7]	-	1:269000347-269007038	33.7928	37.663	24.118	2.54846	35.7279	13.3332	2.67961	0.00264367	0.0758048	UP
ENSSSCG00000027408	-	-	Uncharacterized protein [Source:UniProtKB/TrEMBL;Acc:I3LEK2]	-	GL892450.1:5785-23200	117.455	0	38.2525	1.16259	58.7275	19.7075	2.97995	1.36e-05	0.000594638	UP
ENSSSCG00000027466	PCOLCE	100627524	procollagen C-endopeptidase enhancer [Source:HGNC Symbol;Acc:8738]	Tissue inhibitor of metalloproteinases-like, OB-fold	3:7918397-7923583	10.5423	38.7991	8.28226	7.01599	24.6707	7.64912	3.2253	0.00459396	0.12301	UP
ENSSSCG00000027593	-	-	Uncharacterized protein [Source:UniProtKB/TrEMBL;Acc:I3LUM2]	Collagen triple helix repeat	12:26412516-26414328	45.7513	66.6364	30.3637	2.80033	56.1938	16.582	3.38884	3.58e-06	0.000169127	UP
ENSSSCG00000027684	TRIM63	100431101	tripartite motif containing 63, E3 ubiquitin protein ligase [Source:HGNC Symbol;Acc:16007]	B-box, C-terminal	6:77129132-77143413	457.41	105.478	603.793	619.076	281.444	611.434	0.460301	5.35e-30	8.06e-28	DOWN
ENSSSCG00000027716	-	-	-	-	GL894445.1:11388-14825	683.896	7.05082	223.363	0	345.473	111.681	3.09338	4.09e-28	5.87e-26	UP
ENSSSCG00000027737	-	-	Uncharacterized protein [Source:UniProtKB/TrEMBL;Acc:I3LJ64]	Dynamin central domain	GL896283.2:4590-4794	0	1.1239	47.8025	2.62215	0.56195	25.2123	0.0222887	1.79e-07	9.35e-06	DOWN
ENSSSCG00000028022	COL6A2	100101552	collagen, type VI, alpha 2 [Source:HGNC Symbol;Acc:2212]	Collagen triple helix repeat	13:218600761-218615843	16.7714	50.3831	16.0838	8.69405	33.5772	12.3889	2.71026	0.00313247	0.0880184	UP
ENSSSCG00000028137	SIK1	-	salt-inducible kinase 1 [Source:HGNC Symbol;Acc:11142]	Protein kinase-like domain	13:216759344-216764050	33.3694	23.0379	10.0391	8.67413	28.2036	9.35661	3.0143	0.00341761	0.0952954	UP
ENSSSCG00000028322	BTG2	100048932	protein BTG2 [Source:RefSeq peptide;Acc:NP_001090974]	Anti-proliferative protein	9:70327444-70331400	45.6665	513.44	51.8958	66.572	279.553	59.2339	4.71948	1.95e-34	3.17e-32	UP
ENSSSCG00000028326	NR4A1	100310800	nuclear receptor subfamily 4, group A, member 1 [Source:HGNC Symbol;Acc:7980]	Nuclear hormone receptor, ligand-binding	GL892233.1:20-1787	168.655	192.908	58.3586	49.1602	180.781	53.7594	3.36279	6.48e-17	6.44e-15	UP
ENSSSCG00000028412	-	-	Uncharacterized protein [Source:UniProtKB/TrEMBL;Acc:I3LPI3]	-	GL894402.2:14145-19246	0	2.23636	226.531	17.2136	1.11818	121.872	0.00917501	1.52e-34	2.49e-32	DOWN
ENSSSCG00000028437	-	-	aquaporin 1 (Colton blood group) [Source:HGNC Symbol;Acc:633]	Aquaporin-like	GL896241.2:4577-15597	6.26036	21.9273	3.94873	5.99908	14.0938	4.97391	2.83355	0.0415208	0.739014	UP
ENSSSCG00000028477	SERP1	100156392	stress-associated endoplasmic reticulum protein 1 [Source:HGNC Symbol;Acc:10759]	Endoplasmic reticulum, stress-associated Ramp4	13:98827873-98829536	99.294	28.8409	339.422	53.1919	64.0674	196.307	0.326364	4.1e-17	4.2e-15	DOWN
ENSSSCG00000028492	C4orf46	-	chromosome 4 open reading frame 46 [Source:HGNC Symbol;Acc:27320]	-	8:50009518-50013268	10.74	2.92647	19.1976	25.8429	6.83324	22.5203	0.303426	0.00310853	0.0876161	DOWN
ENSSSCG00000028568	HSPB1	-	heat shock protein beta-1 [Source:RefSeq peptide;Acc:NP_001007519]	HSP20-like chaperone	3:10049288-10050925	44.1835	77.0022	53.072	298.635	60.5928	175.853	0.344564	1.39e-14	1.22e-12	DOWN
ENSSSCG00000028784	C7H6orf12	-	Uncharacterized protein [Source:UniProtKB/TrEMBL;Acc:F1RYH2]	-	7:25021756-25192432	0.385108	0.260973	73.5299	0.318363	0.323041	36.9241	0.00874876	1.11e-10	7.84e-09	DOWN
ENSSSCG00000028808	-	-	Uncharacterized protein; Uncharacterized protein [Source:UniProtKB/TrEMBL;Acc:F1SLZ3]	Calcium-binding EF-hand	5:23121866-23123593	29.447	83.6057	177.449	182.126	56.5264	179.787	0.314406	1.51e-16	1.45e-14	DOWN
ENSSSCG00000028833	LDLR	396801	-	-	GL896507.1:2834-3583	410.219	52.1325	0	0	231.176	1e-05	23117575	1.12e-67	2.78e-65	UP
ENSSSCG00000028907	-	-	-	Spa2 homology (SHD) of GIT	GL894036.2:48080-48800	88.7599	2.47089	0	1.35018	45.6154	0.67509	67.5694	7.27e-13	5.88e-11	UP
ENSSSCG00000029019	-	-	-	-	10:58734841-58937014	8.43168	10.07	8.93868	35.9045	9.25084	22.4216	0.412586	0.0233131	0.464934	DOWN
ENSSSCG00000029074	-	-	Uncharacterized protein [Source:UniProtKB/TrEMBL;Acc:I3LJX2]	Collagen triple helix repeat	12:26474266-26477726	96.3941	120.297	62.919	6.27588	108.346	34.5974	3.13161	8.55e-10	5.58e-08	UP
ENSSSCG00000029137	-	-	Uncharacterized protein [Source:UniProtKB/TrEMBL;Acc:I3LBE0]	-	13:132842027-132901651	0	0	14.2589	0	1e-05	7.12945	1.4e-06	0.0205151	0.423513	DOWN
ENSSSCG00000029148	-	-	Uncharacterized protein [Source:UniProtKB/TrEMBL;Acc:I3LCU2]	-	GL894149.2:17488-20467	0	0	82.2087	1.19381	1e-05	41.7013	2.4e-07	3.74e-12	2.81e-10	DOWN
ENSSSCG00000029199	SCN4B	-	sodium channel, voltage-gated, type IV, beta subunit [Source:HGNC Symbol;Acc:10592]	Immunoglobulin V-set	9:50492488-50516846	135.773	39.7926	52.3109	33.0501	87.7828	42.6805	2.05674	0.000150784	0.00559161	UP
ENSSSCG00000029421	COL15A1	100512644	Uncharacterized protein [Source:UniProtKB/TrEMBL;Acc:I3LN25]	Concanavalin A-like lectin/glucanases superfamily	1:268964059-268973843	50.5347	36.8113	22.2575	3.07547	43.673	12.6665	3.44792	4.86e-05	0.00192734	UP
ENSSSCG00000029657	-	-	-	C-type lectin fold	JH118626.1:97336-105382	6.24555	29.6603	3.60302	3.01144	17.9529	3.30723	5.42839	0.00437038	0.11789	UP
ENSSSCG00000029686	-	-	Uncharacterized protein [Source:UniProtKB/TrEMBL;Acc:I3LEX5]	-	1:10660097-10662609	52.183	4.74915	24.7938	3.46989	28.4661	14.1318	2.01432	0.049091	0.844849	UP
ENSSSCG00000029846	-	-	Uncharacterized protein [Source:UniProtKB/TrEMBL;Acc:I3LES8]	Immunoglobulin I-set	15:38266502-38271774	2020.37	475.923	659.344	404.956	1248.15	532.15	2.34548	8.69e-64	2.08e-61	UP
ENSSSCG00000029864	-	-	eukaryotic translation initiation factor 1A, X-linked [Source:HGNC Symbol;Acc:3250]	Nucleic acid-binding, OB-fold-like	Y:388423-405535	10.1684	41.4781	12.5374	0	25.8233	6.2687	4.11939	0.00133406	0.0411008	UP
ENSSSCG00000029944	FASN	397561	fatty acid synthase [Source:RefSeq peptide;Acc:NP_001093400]	Malonyl-CoA ACP transacylase, ACP-binding	12:1023476-1034681	9.51849	50.411	3.83026	1.68838	29.9647	2.75932	10.8595	1.43e-06	7.08e-05	UP
ENSSSCG00000029990	PBD-2	404699	defensin, beta 1 [Source:HGNC Symbol;Acc:2766]	Beta defensin type	15:43346317-43357071	8.06278	16.3601	0.783871	4.11827	12.2114	2.45107	4.98208	0.0213366	0.435534	UP
ENSSSCG00000030066	-	-	-	-	12:42517992-42518988	0	0	14.9263	0.976343	1e-05	7.95132	1.26e-06	0.0205151	0.423513	DOWN
ENSSSCG00000030143	OGN	100127446	osteoglycin [Source:HGNC Symbol;Acc:8126]	Leucine-rich repeat	3:43250504-43259402	7.24412	27.5089	6.49319	4.40389	17.3765	5.44854	3.1892	0.0227604	0.456914	UP
ENSSSCG00000030260	PFN2	-	profilin 2 [Source:HGNC Symbol;Acc:8882]	Profilin/allergen	13:98233242-98237612	68.0812	61.0126	139.841	151.87	64.5469	145.856	0.44254	1.09e-08	6.45e-07	DOWN
ENSSSCG00000030266	-	-	-	-	5:69417020-69481222	0	0	538.762	64.1423	1e-05	301.452	3.32e-08	2.26e-90	7.11e-88	DOWN
ENSSSCG00000030268	-	-	AN1-type zinc finger protein 5 [Source:RefSeq peptide;Acc:NP_001090975]	Zinc finger, AN1-type	JH118705.1:4156-12738	33.1087	37.4616	29.8008	119.299	35.2852	74.5499	0.473309	0.000185031	0.00672466	DOWN
ENSSSCG00000030395	ASB5	-	ankyrin repeat and SOCS box containing 5 [Source:HGNC Symbol;Acc:17180]	Ankyrin repeat-containing domain	15:44410072-44464546	174.732	135.613	377.298	245.031	155.173	311.164	0.498683	1.15e-13	9.7e-12	DOWN
ENSSSCG00000030555	-	-	-	-	2:94078828-94078922	0	0	4353.49	0	1e-05	2176.74	4.59e-09	0	0	DOWN
ENSSSCG00000030710	PLDN	100049678	biogenesis of lysosomal organelles complex-1, subunit 6, pallidin [Source:HGNC Symbol;Acc:8549]	-	1:140713384-140718491	369.834	34.8262	814.218	49.9645	202.33	432.091	0.468258	6.05e-21	7.25e-19	DOWN
ENSSSCG00000030860	ZFX	397294	-	-	X:21638682-21749331	926.681	1.79999	160.995	1.90796	464.24	81.4515	5.6996	8.78e-65	2.13e-62	UP
ENSSSCG00000030876	RBP5	100270724	-	Calycin-like	5:65897892-65898095	0.123964	0.284344	37.2272	0.128771	0.204154	18.678	0.0109302	1.84e-05	0.00079551	DOWN
ENSSSCG00000031053	S100A1	-	-	EF-hand	4:104900201-104900536	12.2787	33.576	19.6289	174.219	22.9274	96.924	0.23655	2.55e-12	1.94e-10	DOWN
