# Supplementary material for: Identification of Genes Related to Growth and Lipid Deposition from Transcriptome Profiles of Pig Muscle Tissue
Source: PLoS One. 2015 Oct 27;10(10):e0141138. doi: 10.1371/journal.pone.0141138 (PMC4624711; doi:10.1371/journal.pone.0141138)
Supplement: S2 Table — (XLSX) [file pone.0141138.s010.xlsx]

## Sheet: Table S2
S2 Table. The list of 85 DEGs related to growth traits
Gene_id	Gene_name	Gene _description	Fold_change of DSP-TP/LL-YY	p-value	FDR	UP/DOWN regulate
ENSSSCG00000001835	ABHD2	abhydrolase domain containing 2	0.205533	2.24e-05	0.000953768	DOWN
ENSSSCG00000004803	ACTC1	actin, alpha, cardiac muscle 1	0.46235	SA	0.291897	DOWN
ENSSSCG00000015249	ADAMTS8	-	0.259629	0.00215257	0.0631143	DOWN
ENSSSCG00000023124	ADD1	adducin 1 (alpha)	2.2833	0.0114737	0.269566	UP
ENSSSCG00000021059	ADORA1	-	0.365553	5.66e-06	0.000260766	DOWN
ENSSSCG00000004392	AMD1	-	0.482663	0.000254324	0.00899173	DOWN
ENSSSCG00000010461	ANKRD1	-	0.42502	4.28e-44	8.3e-42	DOWN
ENSSSCG00000010522	ANKRD2	-	0.236076	1.43e-32	2.24e-30	DOWN
ENSSSCG00000012142	AP1S2	-	2.00963	0.0295581	0.567715	UP
ENSSSCG00000002294	ARG2	arginase, type II	3.86666	0.049166	0.84534	UP
ENSSSCG00000010219	ARID5B	AT rich interactive domain 5B (MRF1-like)	0.358807	0.0333643	0.62953	DOWN
ENSSSCG00000015595	ATF3	activating transcription factor 3	5.49278	1.01e-29	1.5e-27	UP
ENSSSCG00000028322	BTG2	BTG family, member 2	4.71948	1.95e-34	3.17e-32	UP
ENSSSCG00000016635	CAV2	caveolin 2	2.18955	0.0387302	0.700993	UP
ENSSSCG00000011928	CCDC80	coiled-coil domain containing 80	3.5736	0.0415208	0.739014	UP
ENSSSCG00000003722	CDH2	cadherin 2, type 1, N-cadherin (neuronal)	0.10635	0.00120944	0.0379681	DOWN
ENSSSCG00000024816	CEBPB	CCAAT/enhancer binding protein (C/EBP), beta	0.46221	2.65e-07	1.36e-05	DOWN
ENSSSCG00000004928	CILP	cartilage intermediate layer protein, nucleotide pyrophosphohydrolase	3.93045	7.53e-10	4.93e-08	UP
ENSSSCG00000029421	COL15A1	collagen, type XV, alpha 1	3.44792	4.86e-05	0.00192734	UP
ENSSSCG00000017581	COL1A1	collagen, type I, alpha 1	2.18312	2.78e-14	2.4e-12	UP
ENSSSCG00000015326	COL1A2	collagen, type I, alpha 2	2.94378	1.02e-09	6.58e-08	UP
ENSSSCG00000016034	COL3A1	collagen, type III, alpha 1	2.9172	8.01e-17	7.89e-15	UP
ENSSSCG00000009545	COL4A2	collagen, type IV, alpha 2	2.26751	0.0114737	0.269566	UP
ENSSSCG00000022506	COL6A1	collagen, type VI, alpha 1	3.6074	0.00190016	0.0563486	UP
ENSSSCG00000028022	COL6A2	collagen, type VI, alpha 2	2.71026	0.00313247	0.0880184	UP
ENSSSCG00000015025	CRYAB	crystallin, alpha B	0.297141	3.04e-167	1.42e-164	DOWN
ENSSSCG00000013354	CSRP3	cysteine and glycine-rich protein 3 (cardiac LIM protein)	0.3544	1.43e-36	2.39e-34	DOWN
ENSSSCG00000004192	CTGF	-	2.61432	0.0045936	0.123182	UP
ENSSSCG00000008977	CXCL10	chemokine (C-X-C motif) ligand 10	0.140152	0.0013751	0.0422937	DOWN
ENSSSCG00000014387	DIAPH1	diaphanous homolog 1 (Drosophila)	0.462336	2.22e-07	1.15e-05	DOWN
ENSSSCG00000023371	EHD2	EH-domain containing 2	2.04609	0.0317776	0.603344	UP
ENSSSCG00000008443	EPAS1	endothelial PAS domain protein 1	2.07963	0.00415036	0.112623	UP
ENSSSCG00000002383	FOS	FBJ murine osteosarcoma viral oncogene homolog	3.12565	3.05e-28	4.4e-26	UP
ENSSSCG00000016018	FRZB	frizzled-related protein	2.96171	6.07e-05	0.00237779	UP
ENSSSCG00000003153	FTL	ferritin, light polypeptide	0.351315	2.08e-46	4.17e-44	DOWN
ENSSSCG00000022068	GNG8	-	8.98e-07	0.00169575	0.050867	DOWN
ENSSSCG00000010639	HABP2	hyaluronan binding protein 2	0.337505	0.00066043	0.0217452	DOWN
ENSSSCG00000015368	HDAC9	histone deacetylase 9	0.300351	0.0296394	0.568077	DOWN
ENSSSCG00000008261	HK2	hexokinase 2	0.357813	0.000138376	0.00514194	DOWN
ENSSSCG00000015986	HOXD1	-	0.279465	0.00121804	0.0381067	DOWN
ENSSSCG00000009616	HR	hairless homolog (mouse)	3.42935	0.0267059	0.520622	UP
ENSSSCG00000002535	HSP90AA1	heat shock protein 90kDa alpha (cytosolic), class A member 1	0.494923	2.98e-37	5.08e-35	DOWN
ENSSSCG00000024482	HSPB1	-	0.269687	0	0	DOWN
ENSSSCG00000003369	ICMT	isoprenylcysteine carboxyl methyltransferase	0.49701	0.00207435	0.0611163	DOWN
ENSSSCG00000007227	ID1	inhibitor of DNA binding 1, dominant negative helix-loop-helix protein	3.65644	0.00335786	0.0937729	UP
ENSSSCG00000005437	KLF4	Kruppel-like factor 4 (gut)	2.91419	0.0192618	0.402201	UP
ENSSSCG00000010532	LOXL4	-	0.10821	0.0205151	0.423513	DOWN
ENSSSCG00000000916	LUM	lumican	3.35414	0.00818901	0.200951	UP
ENSSSCG00000002282	MAX	-	0.414124	7.16e-05	0.00277199	DOWN
ENSSSCG00000000606	MGP	matrix Gla protein	2.25849	3.74e-06	0.000175803	UP
ENSSSCG00000002829	MMP2	matrix metallopeptidase 2 (gelatinase A, 72kDa gelatinase, 72kDa type IV collagenase)	2.16585	0.0387302	0.700993	UP
ENSSSCG00000006352	MPZ	-	2.69018	0.0290941	0.559393	UP
ENSSSCG00000017300	MRC2	mannose receptor, C type 2	96.6208	3.5e-87	1.03e-84	UP
ENSSSCG00000003691	MYL12B	-	0.381821	1.55e-06	7.6e-05	DOWN
ENSSSCG00000009110	MYOZ2	-	0.269641	1.62e-62	3.79e-60	DOWN
ENSSSCG00000002366	NPC2	Niemann-Pick disease, type C2	0.434587	0.00625073	0.15985	DOWN
ENSSSCG00000028326	NR4A1	nuclear receptor subfamily 4, group A, member 1	3.36279	6.48e-17	6.44e-15	UP
ENSSSCG00000015871	NR4A2	nuclear receptor subfamily 4, group A, member 2	3.82816	0.00665195	0.16916	UP
ENSSSCG00000010640	NRAP	nebulin-related anchoring protein	0.479754	7.91e-26	1.07e-23	DOWN
ENSSSCG00000030143	OGN	osteoglycin	3.1892	0.0227604	0.456914	UP
ENSSSCG00000027466	PCOLCE	procollagen C-endopeptidase enhancer	3.2253	0.00459396	0.12301	UP
ENSSSCG00000021641	PDGFB	platelet-derived growth factor beta polypeptide	2.35486	0.00159786	0.0483288	UP
ENSSSCG00000012345	PFKFB1	6-phosphofructo-2-kinase/fructose-2,6-biphosphatase 1	2.13707	1.06e-05	0.000471349	UP
ENSSSCG00000030260	PFN2	-	0.44254	1.09e-08	6.45e-07	DOWN
ENSSSCG00000030710	PLDN	biogenesis of lysosomal organelles complex-1, subunit 6, pallidin	0.468258	6.05e-21	7.25e-19	DOWN
ENSSSCG00000016432	PRKAG2	protein kinase, AMP-activated, gamma 2 non-catalytic subunit	0.328257	0.00273992	0.0779508	DOWN
ENSSSCG00000014921	PRSS23	-	0.472127	0.000275847	0.00967749	DOWN
ENSSSCG00000002250	RYR3	ryanodine receptor 3	34.0805	1.53e-130	5.94e-128	UP
ENSSSCG00000028477	SERP1	stress-associated endoplasmic reticulum protein 1	0.326364	4.1e-17	4.2e-15	DOWN
ENSSSCG00000024938	SH3BP5	SH3-domain binding protein 5 (BTK-associated)	2.05065	1.66e-06	8.12e-05	UP
ENSSSCG00000008446	SIX2	-	0.446921	0.0337982	0.632475	DOWN
ENSSSCG00000017232	SLC9A3R1	solute carrier family 9, subfamily A (NHE3, cation proton antiporter 3), member 3 regulator 1	0.211801	0.0371058	0.679701	DOWN
ENSSSCG00000004233	SMPDL3A	sphingomyelin phosphodiesterase, acid-like 3A	0.236194	1.33e-05	0.000584134	DOWN
ENSSSCG00000008215	SMYD1	SET and MYND domain containing 1	2.49852	2.54e-16	2.42e-14	UP
ENSSSCG00000005994	SNTB1	syntrophin, beta 1 (dystrophin-associated protein A1, 59kDa, basic component 1)	2.18923	9.26e-05	0.00350448	UP
ENSSSCG00000010494	SORBS1	sorbin and SH3 domain containing 1	0.371031	1.21e-08	7.16e-07	DOWN
ENSSSCG00000017083	SPARC	secreted protein, acidic, cysteine-rich (osteonectin)	2.55984	0.000312808	0.0108695	UP
ENSSSCG00000026257	STMN1	stathmin 1	0.407365	0.00101507	0.0324253	DOWN
ENSSSCG00000010816	TGFB2	transforming growth factor, beta 2	0.430865	1.07e-05	0.000474631	DOWN
ENSSSCG00000027130	TNFRSF12A	tumor necrosis factor receptor superfamily, member 12A	0.41844	1.25e-08	7.36e-07	DOWN
ENSSSCG00000013849	TPM4	tropomyosin 4	2.33979	0.0055667	0.146684	UP
ENSSSCG00000027684	TRIM63	tripartite motif containing 63, E3 ubiquitin protein ligase	0.460301	5.35e-30	8.06e-28	DOWN
ENSSSCG00000018033	UBB	ubiquitin B	0.479612	1.79e-61	4.12e-59	DOWN
ENSSSCG00000003645	UTP11L	UTP11-like, U3 small nucleolar ribonucleoprotein, (yeast)	0.390006	3.15e-05	0.00129141	DOWN
ENSSSCG00000016685	WIPF3	-	0.480245	0.017848	0.37788	DOWN
