# Supplementary material for: Identification of Genes Related to Growth and Lipid Deposition from Transcriptome Profiles of Pig Muscle Tissue
Source: PLoS One. 2015 Oct 27;10(10):e0141138. doi: 10.1371/journal.pone.0141138 (PMC4624711; doi:10.1371/journal.pone.0141138)
Supplement: S3 Table — (XLSX) [file pone.0141138.s011.xlsx]

## Sheet: Table S3
S3 Table. The list of 27 DEGs related to lipid deposation traits
Gene_id	Gene_name	Gene_description	Fold_change of DSP-TP/LL-YY	p-value	FDR	UP/DOWN regulate
ENSSSCG00000021059	ADORA1	-	0.365553	5.66e-06	0.000260766	DOWN
ENSSSCG00000016635	CAV2	caveolin 2	2.18955	0.0387302	0.700993	UP
ENSSSCG00000017581	COL1A1	collagen, type I, alpha 1	2.18312	2.78e-14	2.4e-12	UP
ENSSSCG00000015025	CRYAB	crystallin, alpha B	0.297141	3.04e-167	1.42e-164	DOWN
ENSSSCG00000025541	ELOVL6	ELOVL fatty acid elongase 6	35.3365	0.0215249	0.437905	UP
ENSSSCG00000025777	ESR1	-	28.0747	0	0	UP
ENSSSCG00000003594	FABP3	-	0.469233	0	0	DOWN
ENSSSCG00000029944	FASN	fatty acid synthase	10.8595	1.43e-06	7.08e-05	UP
ENSSSCG00000002383	FOS	FBJ murine osteosarcoma viral oncogene homolog	3.12565	3.05e-28	4.4e-26	UP
ENSSSCG00000016018	FRZB	frizzled-related protein	2.96171	6.07e-05	0.00237779	UP
ENSSSCG00000015368	HDAC9	histone deacetylase 9	0.300351	0.0296394	0.568077	DOWN
ENSSSCG00000028833	LDLR	low density lipoprotein receptor	23117575	1.12e-67	2.78e-65	UP
ENSSSCG00000000606	MGP	matrix Gla protein	2.25849	3.74e-06	0.000175803	UP
ENSSSCG00000002366	NPC2	Niemann-Pick disease, type C2	0.434587	0.00625073	0.15985	DOWN
ENSSSCG00000017481	NR1D1	nuclear receptor subfamily 1, group D, member 1	0.324409	6.97e-05	0.00270777	DOWN
ENSSSCG00000028326	NR4A1	nuclear receptor subfamily 4, group A, member 1	3.36279	6.48e-17	6.44e-15	UP
ENSSSCG00000015871	NR4A2	nuclear receptor subfamily 4, group A, member 2	3.82816	0.00665195	0.16916	UP
ENSSSCG00000021641	PDGFB	platelet-derived growth factor beta polypeptide	2.35486	0.00159786	0.0483288	UP
ENSSSCG00000012345	PFKFB1	6-phosphofructo-2-kinase/fructose-2,6-biphosphatase 1	2.13707	1.06e-05	0.000471349	UP
ENSSSCG00000005171	PLIN2	perilipin 2	0.310203	9.95e-07	4.95e-05	DOWN
ENSSSCG00000016432	PRKAG2	protein kinase, AMP-activated, gamma 2 non-catalytic subunit	0.328257	0.00273992	0.0779508	DOWN
ENSSSCG00000010554	SCD	stearoyl-CoA desaturase (delta-9-desaturase)	40.4716	1.76e-19	1.99e-17	UP
ENSSSCG00000025698	SERPINE1	serpin peptidase inhibitor, clade E (nexin, plasminogen activator inhibitor type 1), member 1	5.60508	0.000118829	0.00446112	UP
ENSSSCG00000024018	SLC16A3	solute carrier family 16, member 3 (monocarboxylic acid transporter 4)	2.92831	4.72e-07	2.4e-05	UP
ENSSSCG00000017215	SLC16A5	solute carrier family 16, member 5 (monocarboxylic acid transporter 6)	2.33729	0.00668803	0.169604	UP
ENSSSCG00000010494	SORBS1	sorbin and SH3 domain containing 1	0.371031	1.21e-08	7.16e-07	DOWN
ENSSSCG00000010816	TGFB2	transforming growth factor, beta 2	0.430865	1.07e-05	0.000474631	DOWN
