# Supplementary material for: Identification of Genes Related to Growth and Lipid Deposition from Transcriptome Profiles of Pig Muscle Tissue
Source: PLoS One. 2015 Oct 27;10(10):e0141138. doi: 10.1371/journal.pone.0141138 (PMC4624711; doi:10.1371/journal.pone.0141138)
Supplement: S6 Table — (XLSX) [file pone.0141138.s014.xlsx]

## Sheet: Table S6
S6 Table. Identified known miRNAs between the Chinese pig and the introduced pig groups
GeneNames	DSP_expression	TP_expression	LL_expression	YY_expression	DSP-TP_Exp	LL-YY_Exp	Fold_change-DSP-TP/LL-YY	p-value	UP/DOWN regulate
miR-99b	820.52	1061.87	1289.55	167.962	941.197	728.754	1.29152	1.80741e-07	UP
miR-99a	461.473	8108.38	667.31	2100.64	4284.93	1383.98	3.0961	0	UP
miR-98	401.484	151.975	756.258	75.1899	276.729	415.724	0.665657	1.44033e-07	DOWN
miR-95	24.4401	392.462	28.7186	63.9676	208.451	46.3431	4.498	8.86542e-26	UP
miR-935	3.55492	1.67005	5.18531	1.12224	2.61249	3.15377	0.828368	1	DOWN
miR-92b-3p	11.7757	1.11337	69.8023	0.561119	6.44452	35.1817	0.183178	8.96119e-06	DOWN
miR-92a	1218.45	1085.53	1789.33	302.63	1151.99	1045.98	1.10135	0.023694	UP
miR-9-2	2.22183	0.835026	1.59548	0.18704	1.52843	0.89126	1.7149	0.624997	UP
miR-9-1	1.99964	1.39171	1.99435	0.561119	1.69568	1.27773	1.3271	1	UP
miR-9	1.3331	0	0.39887	0.561119	0.666548	0.479995	1.38866	1	UP
miR-885-5p	109.092	20.319	90.9424	26.7467	64.7053	58.8445	1.0996	0.591669	UP
miR-885-3p	1.77746	0.556684	5.98305	0.935198	1.16707	3.45912	0.337389	0.6875	DOWN
miR-874	9.99822	8.07191	39.0893	9.72606	9.03507	24.4077	0.370173	0.0166729	DOWN
miR-769-5p	58.8784	15.5871	94.9311	5.05007	37.2328	49.9906	0.744796	0.240783	DOWN
miR-769-3p	0.222183	1.67005	0.79774	0.18704	0.946117	0.49239	1.92148	1	UP
miR-758	6.66548	16.4222	6.78079	1.8704	11.5438	4.32559	2.66873	0.0962483	UP
miR-744	6.66548	2.78342	7.57853	0.561119	4.72445	4.06983	1.16085	1	UP
miR-708-5p	3.99929	8.6286	4.38757	3.92783	6.31394	4.1577	1.51861	0.58105	UP
miR-708-3p	0.88873	1.67005	0.39887	0.561119	1.27939	0.479995	2.66543	0.624997	UP
miR-7	42.8812	117.739	70.9989	61.536	80.3099	66.2675	1.21191	0.25131	UP
miR-676-3p	8.66512	5.01015	17.9492	0.18704	6.83764	9.0681	0.754032	0.629057	DOWN
miR-671-5p	0	1.67005	0.39887	0.18704	0.835026	0.292955	2.85036	1	UP
miR-671-3p	3.33274	0	8.77514	0.18704	1.66637	4.48109	0.371867	0.453124	DOWN
miR-664-5p	18.6633	2.22674	15.5559	0.561119	10.445	8.05853	1.29615	0.66362	UP
miR-664-3p	11.3313	7.51523	30.3141	3.74079	9.42327	17.0275	0.553416	0.18493	DOWN
miR-652	0.444365	0	1.19661	0	0.444365	1.19661	0.371353	1	DOWN
miR-628	3.99929	3.3401	9.17401	2.05744	3.66969	5.61572	0.653468	0.753906	DOWN
miR-615	0.444365	0.278342	3.58983	0	0.361354	1.79492	0.201321	1	DOWN
miR-582	0	0.278342	0.39887	0	0.139171	0.199435	0.697826	1	DOWN
miR-574	19.3299	6.68021	26.7243	2.05744	13.005	14.3909	0.903701	1	DOWN
miR-551a	0.222183	0	0	0	0.222183	1e-05	22218.3	1	UP
miR-545-5p	1.77746	0	3.58983	0	1.77746	3.58983	0.495138	0.6875	DOWN
miR-545-3p	2.44401	1.67005	3.58983	0.561119	2.05703	2.07547	0.991113	1	DOWN
miR-542-5p	7.55421	5.01015	9.97175	2.80559	6.28218	6.38867	0.983331	1	DOWN
miR-542-3p	32.883	184.262	96.9254	54.6156	108.573	75.7705	1.43291	0.015303	UP
miR-532-5p	110.869	94.0796	175.902	14.4021	102.474	95.1519	1.07696	0.620709	UP
miR-532-3p	5.55456	10.2986	5.98305	0.935198	7.92661	3.45912	2.29151	0.26684	UP
miR-505	5.55456	9.46362	7.57853	2.80559	7.50909	5.19206	1.44626	0.607234	UP
miR-504	2.22183	5.2885	3.58983	1.8704	3.75516	2.73011	1.37546	0.72656	UP
miR-503	1.11091	15.8655	1.99435	3.36671	8.4882	2.68053	3.16661	0.0922815	UP
miR-500	173.302	33.1227	284.394	3.74079	103.213	144.068	0.716418	0.0110948	DOWN
miR-499-5p	53.1016	361.844	181.885	203.499	207.473	192.692	1.07671	0.454373	UP
miR-499-3p	0	12.5254	0	11.9705	12.5254	11.9705	1.04635	0.845017	UP
miR-497	15.1084	31.1743	46.6678	5.79823	23.1414	26.233	0.882146	0.779765	DOWN
miR-493-5p	2.44401	1.94839	1.59548	0.561119	2.1962	1.0783	2.03673	0.687497	UP
miR-493-3p	0.666548	3.61844	1.99435	0	2.1425	0.997175	2.14857	0.374995	UP
miR-491	0.444365	2.50508	1.19661	0.561119	1.47472	0.878865	1.67798	0.624997	UP
miR-490-5p	0	0.278342	0	0	0.278342	1e-05	27834.2	1	UP
miR-490-3p	0.666548	0	0	0	0.666548	1e-05	66654.8	1	UP
miR-490	0.666548	0	0	0	0.666548	1e-05	66654.8	1	UP
miR-489	1.11091	1.11337	2.39322	0.18704	1.11214	1.29013	0.862037	1	DOWN
miR-487b	0	0.835026	0	0	0.835026	1e-05	83502.6	1	UP
miR-486	117867	5724.66	142393	1995.71	61795.9	72194.6	0.855964	3.11633e-190	DOWN
miR-455-5p	3.11056	3.61844	2.79209	0.561119	3.3645	1.6766	2.00673	0.45312	UP
miR-455-3p	2.44401	9.18528	3.19096	0.935198	5.81465	2.06308	2.81843	0.343745	UP
miR-452	0	0	0	1.49632	1e-05	1.49632	6.68308e-06	1	DOWN
miR-451	84.8737	230.189	244.906	32.1708	157.531	138.539	1.13709	0.270986	UP
miR-450c-5p	26.8841	363.793	71.7966	87.3475	195.338	79.5721	2.45486	1.47311e-12	UP
miR-450c-3p	0.444365	4.17513	1.59548	1.8704	2.30975	1.73294	1.33285	0.687497	UP
miR-450b-5p	136.864	303.114	319.495	82.2974	219.989	200.896	1.09504	0.354974	UP
miR-450b-3p	0	4.45347	1.19661	1.49632	2.22674	1.34646	1.65377	0.687497	UP
miR-450a	8.44294	108.275	21.9379	32.7319	58.359	27.3349	2.13496	0.000846197	UP
miR-4334-3p	0	0	0	0.561119	1e-05	0.561119	1.78215e-05	1	DOWN
miR-4332	0.88873	0	36.2972	0	0.88873	36.2972	0.0244848	2.83673e-10	DOWN
miR-432-5p	5.77675	2.22674	13.9605	0.18704	4.00174	7.07375	0.565717	0.581053	DOWN
miR-432-3p	0	0	0.39887	0	1e-05	0.39887	2.50708e-05	1	DOWN
miR-429	0.222183	0	1.19661	0	0.222183	1.19661	0.185677	1	DOWN
miR-425-5p	60.6558	137.223	94.9311	64.7157	98.9392	79.8234	1.23948	0.15651	UP
miR-425-3p	15.5528	15.0305	23.5333	8.79086	15.2916	16.1621	0.946141	1	DOWN
miR-424-5p	22.6626	77.379	30.3141	23.9411	50.0208	27.1276	1.84391	0.00968083	UP
miR-424-3p	3.7771	0.278342	6.78079	0	2.02772	3.3904	0.598079	1	DOWN
miR-423-5p	204.186	32.0093	307.529	9.72606	118.098	158.627	0.744496	0.0191611	DOWN
miR-423-3p	161.971	64.0186	271.631	17.0206	112.995	144.326	0.782916	0.0533836	DOWN
miR-421-5p	0.222183	0	0	0	0.222183	1e-05	22218.3	1	UP
miR-421-3p	9.33167	1.67005	11.5672	0.374079	5.50086	5.97066	0.921316	1	DOWN
miR-411	4.88802	7.51523	7.17966	0.748159	6.20162	3.96391	1.56452	0.38769	UP
miR-382	2.66619	2.50508	3.58983	0.18704	2.58563	1.88844	1.36919	0.687497	UP
miR-381	0	0.835026	0	0	0.835026	1e-05	83502.6	1	UP
miR-378	9956.89	1957.86	12655.3	486.116	5957.37	6570.73	0.906653	4.11584e-08	DOWN
miR-376c	0	0.835026	0.39887	0	0.417513	0.199435	2.09348	1	UP
miR-376a-5p	0.222183	1.67005	0.39887	0.561119	0.946117	0.479995	1.9711	1	UP
miR-374b-5p	3.33274	53.1633	7.57853	16.2724	28.248	11.9255	2.36871	0.00791477	UP
miR-374b-3p	1.77746	3.06176	4.38757	2.05744	2.41961	3.2225	0.750848	1	DOWN
miR-374a-5p	43.5478	4491.05	74.9876	1249.24	2267.3	662.113	3.42434	2.92463e-204	UP
miR-374a-3p	83.3185	90.1828	198.238	56.1119	86.7506	127.175	0.682135	0.00623768	DOWN
miR-370	3.55492	10.2986	5.18531	0.561119	6.92679	2.87321	2.41081	0.226557	UP
miR-369	10.8869	46.7614	13.1627	5.61119	28.8242	9.38695	3.07067	0.00222104	UP
miR-365-5p	0	0	0.39887	0	1e-05	0.39887	2.50708e-05	1	DOWN
miR-365-3p	222.849	88.7911	224.564	60.9749	155.82	142.769	1.09141	0.452938	UP
miR-363	14.4419	20.0406	16.7525	2.05744	17.2412	9.40499	1.8332	0.13604	UP
miR-362	11.3313	194.561	13.9605	24.1281	102.946	19.0443	5.40562	6.94551e-15	UP
miR-361-5p	64.6551	77.379	94.5322	35.7246	71.0171	65.1284	1.09042	0.610958	UP
miR-361-3p	5.55456	3.3401	16.3537	1.49632	4.44733	8.925	0.498301	0.423949	DOWN
miR-3613	2.88837	172.85	2.79209	116.339	87.8693	59.5654	1.47517	0.0214775	UP
miR-34c	0	0	11.9661	1.12224	1e-05	6.54417	1.52808e-06	0.070312	DOWN
miR-34a	4.88802	10.2986	4.38757	2.80559	7.59333	3.59658	2.11126	0.26684	UP
miR-345-5p	1.77746	4.17513	3.58983	2.43152	2.97629	3.01067	0.988581	1	DOWN
miR-345-3p	22.2183	11.1337	24.7299	3.17967	16.676	13.9548	1.195	0.596609	UP
miR-342	18.8855	28.3909	28.3198	5.79823	23.6382	17.059	1.38567	0.360369	UP
miR-340	143.53	232.694	325.478	193.399	188.112	259.438	0.725073	0.00093294	DOWN
miR-339-5p	18.6633	83.2242	26.3254	27.6819	50.9438	27.0036	1.88655	0.00968083	UP
miR-339-3p	0.222183	0.278342	0.39887	0	0.250262	0.199435	1.25486	1	UP
miR-339	8.8873	110.78	11.1684	31.6097	59.8337	21.389	2.7974	2.17951e-05	UP
miR-338	37.5489	5.2885	45.4712	0.935198	21.4187	23.2032	0.923092	0.882995	DOWN
miR-335	2.88837	55.1117	6.38192	8.9779	29	7.67991	3.77609	0.000294007	UP
miR-331-5p	3.7771	10.8553	6.78079	4.48895	7.31622	5.63487	1.29838	0.607234	UP
miR-331-3p	27.1063	32.8443	28.3198	8.9779	29.9753	18.6488	1.60736	0.118913	UP
miR-328	12.22	8.90694	21.539	1.68336	10.5635	11.6112	0.90977	1	DOWN
miR-326	0.222183	0.556684	1.19661	0	0.389433	0.598305	0.650894	1	DOWN
miR-324	0.444365	0.278342	1.59548	0	0.361354	0.79774	0.452971	1	DOWN
miR-323	6.66548	4.45347	7.57853	0.18704	5.55947	3.88279	1.43183	0.548824	UP
miR-320	110.425	56.7817	190.261	15.5243	83.6032	102.893	0.812529	0.187913	DOWN
miR-32	1.77746	13.6388	3.58983	5.61119	7.70811	4.60051	1.67549	0.423945	UP
miR-31	0	0	0.39887	0	1e-05	0.39887	2.50708e-05	1	DOWN
miR-30e-5p	2702.41	2500.9	3773.71	878.151	2601.65	2325.93	1.11854	8.24771e-05	UP
miR-30e-3p	477.248	163.943	826.06	63.4064	320.596	444.733	0.720872	8.42178e-06	DOWN
miR-30d	3542.03	1096.67	5601.73	311.982	2319.35	2956.86	0.784397	1.67562e-18	DOWN
miR-30c-5p	664.104	607.62	938.541	169.458	635.862	554	1.14777	0.0174275	UP
miR-30c-3p	3.7771	3.06176	11.1684	2.24448	3.41943	6.70642	0.509875	0.548827	DOWN
miR-30c-1-3p	9.99822	2.78342	15.1571	1.12224	6.39082	8.13965	0.785146	0.803619	DOWN
miR-30b-5p	284.172	298.661	354.596	110.915	291.416	232.755	1.25203	0.0100188	UP
miR-30b-3p	1.55528	4.17513	3.9887	0.748159	2.8652	2.36843	1.20975	1	UP
miR-30a-5p	5519.68	2389.29	8982.95	679.328	3954.48	4831.14	0.818541	7.02648e-21	DOWN
miR-30a-3p	133.976	41.4729	245.305	16.2724	87.7245	130.789	0.670734	0.00442762	DOWN
miR-29c	35.327	16.7005	141.998	23.754	26.0138	82.8759	0.313888	8.30342e-08	DOWN
miR-29b	1.3331	2.50508	15.1571	12.1576	1.91909	13.6573	0.140517	0.00418077	DOWN
miR-29a	159.305	409.163	286.788	288.602	284.234	287.695	0.987969	0.933413	DOWN
miR-299	6.22111	1.39171	1.19661	0	3.80641	0.598305	6.36199	0.218746	UP
miR-296-5p	1.11091	0.278342	0.39887	1.12224	0.694627	0.760554	0.913318	1	DOWN
miR-296-3p	5.1102	0.278342	10.3706	0	2.69427	5.18531	0.519597	0.507812	DOWN
miR-28-5p	121.978	306.733	143.992	83.0456	214.355	113.519	1.88828	2.09635e-08	UP
miR-28-3p	654.994	77.379	641.383	15.5243	366.187	328.454	1.11488	0.149924	UP
miR-27b-5p	4.66583	0.835026	16.7525	0.18704	2.75043	8.46979	0.324734	0.145995	DOWN
miR-27b-3p	9670.05	2711.88	18719	999.353	6190.97	9859.16	0.627941	2.14216e-187	DOWN
miR-27a	227.515	570.323	453.515	197.701	398.919	325.608	1.22515	0.00669238	UP
miR-26a	28719.8	6721.4	37551.2	3198	17720.6	20374.6	0.869738	6.79006e-43	DOWN
miR-2483	0	0.278342	0	0	0.278342	1e-05	27834.2	1	UP
miR-24-3p	284.394	1052.13	552.435	330.499	668.263	441.467	1.51373	8.33295e-12	UP
miR-24-2-5p	0.444365	4.45347	0.79774	3.55375	2.44892	2.17575	1.12555	1	UP
miR-24-1-5p	2.66619	1.94839	8.37627	1.30928	2.30729	4.84277	0.47644	0.726562	DOWN
miR-2411	0.444365	1.67005	0.39887	1.12224	1.05721	0.760554	1.39005	0.624997	UP
miR-23b	291.504	241.322	706	86.7864	266.413	396.393	0.672093	5.10491e-07	DOWN
miR-23a	92.428	475.408	207.014	147.574	283.918	177.294	1.6014	7.50273e-07	UP
miR-2366	0	0.278342	0	0	0.278342	1e-05	27834.2	1	UP
miR-2320-5p	28.6616	37.8545	44.6734	11.7835	33.258	28.2285	1.17817	0.532299	UP
miR-2320-3p	3.7771	0.278342	4.38757	0.374079	2.02772	2.38083	0.851689	1	DOWN
miR-22-5p	31.5499	30.8959	57.0384	10.2872	31.2229	33.6628	0.92752	0.902157	DOWN
miR-224	0	0	0.39887	0	1e-05	0.39887	2.50708e-05	1	DOWN
miR-22-3p	23997.3	1060.76	42675.9	600.023	12529	21638	0.579029	0	DOWN
miR-222	9.10949	2.50508	15.5559	0.935198	5.80728	8.24557	0.704291	0.607237	DOWN
miR-221-5p	0.88873	0.278342	1.59548	0.374079	0.583536	0.98478	0.592555	1	DOWN
miR-221-3p	9.77603	4.17513	25.9266	2.05744	6.97558	13.992	0.498541	0.189245	DOWN
miR-218b	1.77746	1.11337	1.19661	0.561119	1.44541	0.878865	1.64464	0.624997	UP
miR-218-5p	0.666548	3.89679	1.99435	1.68336	2.28167	1.83885	1.24081	0.687497	UP
miR-218	0.88873	4.45347	1.99435	1.8704	2.6711	1.93237	1.38229	0.687497	UP
miR-216	0	0.278342	0	0	0.278342	1e-05	27834.2	1	UP
miR-215	10.4426	0.835026	15.1571	0.18704	5.6388	7.67205	0.73498	0.790527	DOWN
miR-214	13.9975	21.7107	22.7356	5.23711	17.8541	13.9864	1.27654	0.486843	UP
miR-212	0.444365	0	1.19661	0	0.444365	1.19661	0.371353	1	DOWN
miR-210	2.88837	2.22674	1.59548	1.68336	2.55755	1.63942	1.56004	0.687497	UP
miR-21	802.746	7848.13	1911.39	3645.03	4325.44	2778.21	1.55692	4.49799e-76	UP
miR-20b	0	3.06176	1.19661	0.18704	1.53088	0.691825	2.21281	0.624997	UP
miR-20a	5.77675	175.634	17.5503	51.0618	90.7052	34.3061	2.644	4.35646e-07	UP
miR-208b	115.757	47.8748	431.976	26.7467	81.816	229.361	0.356712	2.09631e-17	DOWN
miR-206	591.228	34389.4	1228.92	28179.6	17490.3	14704.2	1.18947	2.72087e-55	UP
miR-205	0.222183	1.94839	5.98305	0.935198	1.08529	3.45912	0.313746	0.6875	DOWN
miR-204	358.603	9.74197	280.406	7.48159	184.172	143.944	1.27948	0.0238508	UP
miR-202-5p	0.222183	0	0	0	0.222183	1e-05	22218.3	1	UP
miR-19b	21.7739	113.007	39.4881	25.8115	67.3903	32.6498	2.06404	0.000468402	UP
miR-19a	3.11056	13.0821	6.38192	4.30191	8.09631	5.34192	1.51562	0.454493	UP
miR-199b-5p	69.7653	296.156	113.279	79.3048	182.961	96.292	1.90006	2.33317e-07	UP
miR-199b-3p	219.739	461.213	462.29	107.922	340.476	285.106	1.19421	0.0280765	UP
miR-199a-5p	79.097	507.417	123.251	143.459	293.257	133.355	2.19907	5.34349e-15	UP
miR-199a-3p	291.504	750.41	618.249	181.428	520.957	399.839	1.30292	6.57218e-05	UP
miR-196b-5p	27.7728	7.79357	1.19661	15.7113	17.7832	8.45397	2.10353	0.0871538	UP
miR-196b-3p	0.222183	0	0	0	0.222183	1e-05	22218.3	1	UP
miR-196b	27.7728	8.6286	1.19661	16.0854	18.2007	8.64101	2.10632	0.0614244	UP
miR-196a	43.77	6.12352	9.17401	5.42415	24.9467	7.29908	3.41779	0.0029346	UP
miR-195	81.7632	174.52	168.722	46.7599	128.142	107.741	1.18935	0.173285	UP
miR-194a	7.55421	7.23689	7.57853	2.80559	7.39555	5.19206	1.42439	0.607234	UP
miR-193a-5p	2.22183	1.39171	7.17966	1.68336	1.80677	4.43151	0.407709	0.453124	DOWN
miR-193a-3p	2.44401	1.67005	0.79774	1.12224	2.05703	0.959989	2.14276	0.374995	UP
miR-192	664.104	6.95855	922.985	2.43152	335.531	462.708	0.725146	7.92126e-06	DOWN
miR-191	25230.6	480.696	35861.6	166.839	12855.7	18014.2	0.713639	2.99598e-193	DOWN
miR-190b	1.55528	0.278342	6.38192	0.748159	0.91681	3.56504	0.257167	0.374999	DOWN
miR-190a	6.44329	7.79357	4.78644	1.49632	7.11843	3.14138	2.26602	0.26684	UP
miR-18a	1.99964	5.56684	3.58983	1.30928	3.78324	2.44955	1.54446	0.72656	UP
miR-186	1235.78	255.518	1914.98	87.3475	745.649	1001.16	0.744784	9.81304e-10	DOWN
miR-185	3.55492	43.4213	11.9661	14.4021	23.4881	13.1841	1.78155	0.108123	UP
miR-184	8.22076	0	3.9887	0	8.22076	3.9887	2.06101	0.17956	UP
miR-1839-5p	0.444365	0	1.19661	0.374079	0.222183	0.785345	0.282911	1	DOWN
miR-183	9.99822	0.835026	19.9435	0.748159	5.41662	10.3458	0.523556	0.332304	DOWN
miR-182	42.8812	1.94839	91.3412	0.935198	22.4148	46.1382	0.485819	0.00558185	DOWN
miR-181d-5p	23.7735	5.56684	47.4655	0.935198	14.6702	24.2004	0.606197	0.153856	DOWN
miR-181c	118.645	5.2885	218.182	4.30191	61.967	111.242	0.557047	0.000185277	DOWN
miR-181b	527.461	59.8435	635.001	20.5744	293.652	327.788	0.895862	0.185663	DOWN
miR-181a	10130.6	641.021	12190.7	186.104	5385.83	6188.39	0.870312	7.48861e-14	DOWN
miR-17-5p	9.10949	39.2462	13.1627	8.22974	24.1778	10.6962	2.26041	0.0200717	UP
miR-17-3p	1.3331	1.94839	2.79209	0.935198	1.64074	1.86364	0.880396	1	DOWN
miR-16	1112.69	383.833	1737.48	211.542	748.262	974.51	0.767834	5.67521e-08	DOWN
miR-15b	12.8866	6.40186	12.7638	1.49632	9.64423	7.13008	1.35261	0.647602	UP
miR-15a	98.8712	37.5762	114.476	36.2857	68.2237	75.3807	0.905055	0.618433	DOWN
miR-155-5p	9.10949	4.45347	15.1571	1.12224	6.78148	8.13965	0.833141	0.803619	DOWN
miR-153	0	0	0.79774	0	1e-05	0.79774	1.25354e-05	1	DOWN
miR-152	28.8837	986.444	61.0271	211.916	507.664	136.472	3.71992	3.15779e-51	UP
miR-151-5p	3756.22	2000.44	5570.62	980.649	2878.33	3275.63	0.878709	4.25875e-07	DOWN
miR-151-3p	3146.55	290.867	4837.1	99.3181	1718.71	2468.21	0.696339	3.38001e-31	DOWN
miR-150	34.8827	31.4526	43.8757	9.72606	33.1676	26.8009	1.23756	0.37414	UP
miR-149	39.9929	16.7005	58.235	3.36671	28.3467	30.8009	0.920321	0.89742	DOWN
miR-148b-5p	5.55456	3.3401	11.9661	0.561119	4.44733	6.26361	0.710027	0.774413	DOWN
miR-148b-3p	345.272	2385.67	458.302	880.77	1365.47	669.536	2.03943	9.20574e-55	UP
miR-148a-5p	31.7721	8.6286	36.2972	3.17967	20.2004	19.7384	1.0234	0.877612	UP
miR-148a-3p	2232.49	2046.09	3186.97	806.515	2139.29	1996.74	1.07139	0.0260474	UP
miR-146b	19.1077	18.6489	48.2633	2.43152	18.8783	25.3474	0.744783	0.371293	DOWN
miR-146a-5p	165.304	219.333	256.075	52.3711	192.319	154.223	1.24702	0.0417688	UP
miR-1468	289.726	92.6878	701.612	21.6966	191.207	361.655	0.528701	4.56583e-13	DOWN
miR-145-5p	49.3245	248.838	87.7514	34.4153	149.081	61.0834	2.44062	9.4122e-10	UP
miR-145-3p	29.7725	97.4197	38.6904	27.8689	63.5961	33.2797	1.91096	0.00239385	UP
miR-144	4.88802	133.882	13.9605	15.1502	69.3852	14.5553	4.767	7.06852e-10	UP
miR-143-5p	0.222183	9.18528	0.79774	1.12224	4.70373	0.959989	4.89978	0.124996	UP
miR-143-3p	14331.4	14334.6	28792.4	2551.41	14333	15671.9	0.914567	7.35649e-15	DOWN
miR-142-5p	46.4362	35.6278	55.8418	12.9057	41.032	34.3738	1.1937	0.428194	UP
miR-142-3p	1.99964	23.9374	4.38757	6.54639	12.9685	5.46698	2.37216	0.115314	UP
miR-140-5p	1.3331	25.0508	1.99435	8.41678	13.1919	5.20557	2.5342	0.07835	UP
miR-140-3p	109.092	158.098	172.711	41.8969	133.595	107.304	1.24502	0.0951102	UP
miR-139-5p	13.7753	19.4839	23.9322	3.74079	16.6296	13.8365	1.20187	0.596609	UP
miR-139-3p	0	5.84518	0.39887	0.748159	2.92259	0.573514	5.09593	0.374995	UP
miR-138	0.444365	0.278342	0.39887	0	0.361354	0.199435	1.81189	1	UP
miR-136	6.22111	3.06176	11.9661	0.374079	4.64144	6.17009	0.752248	0.774413	DOWN
miR-1343	12.6644	8.07191	14.7582	1.12224	10.3682	7.94022	1.30578	0.503439	UP
miR-133b	832.074	484.872	1298.72	302.63	658.473	800.676	0.822396	0.000220622	DOWN
miR-133a-5p	66.877	609.012	122.852	194.334	337.944	158.593	2.13089	5.00033e-16	UP
miR-133a-3p	54113.5	28732.1	66791.2	11211.3	41422.8	39001.3	1.06209	2.92055e-18	UP
miR-132	0.444365	0.556684	5.58418	0	0.500524	2.79209	0.179265	0.625	DOWN
miR-130b	6.44329	2.22674	16.3537	0	4.33501	8.17684	0.530158	0.423949	DOWN
miR-130a	53.9904	6.68021	78.9763	1.12224	30.3353	40.0493	0.757449	0.288776	DOWN
miR-1307	7.77639	3.3401	20.7412	1.12224	5.55825	10.9317	0.50845	0.332304	DOWN
miR-1306-5p	4.22147	2.22674	6.78079	1.30928	3.2241	4.04503	0.797052	1	DOWN
miR-1306-3p	0.222183	0.835026	1.99435	0.374079	0.528604	1.18421	0.446375	1	DOWN
miR-129b	0.222183	0.556684	1.19661	0.748159	0.389433	0.972384	0.400493	1	DOWN
miR-129a	0.444365	0	0.39887	0	0.444365	0.39887	1.11406	1	UP
miR-1296-5p	3.55492	3.3401	7.9774	1.12224	3.44751	4.54982	0.757725	1	DOWN
miR-1285	0.222183	0.556684	0.79774	0	0.389433	0.39887	0.976341	1	DOWN
miR-128	1056.48	397.194	1161.11	100.627	726.836	630.869	1.15212	0.00916189	UP
miR-1277	0.222183	0	0	0.18704	0.111091	0.0935198	1.18789	1	UP
miR-1271	0.222183	2.22674	0	0	1.22446	1e-05	122446	0.624997	UP
miR-127	2375.8	89.0694	3633.71	7.48159	1232.43	1820.59	0.676941	1.51827e-26	DOWN
miR-126-5p	3150.77	1830.1	6030.52	426.637	2490.43	3228.58	0.771372	1.48366e-22	DOWN
miR-126-3p	194.632	1134.8	398.87	199.197	664.716	299.034	2.22288	1.28747e-32	UP
miR-125b	525.906	550.839	792.555	150.38	538.372	471.467	1.14191	0.0350939	UP
miR-125a	673.435	183.706	1018.71	48.4433	428.571	533.579	0.8032	0.00079325	DOWN
miR-124a	0	1.11337	0	0.561119	1.11337	0.561119	1.98419	0.624997	UP
miR-1249	6.44329	2.78342	5.18531	0.561119	4.61336	2.87321	1.60564	0.507808	UP
miR-122	3.55492	2.78342	31.1119	1.68336	3.16917	16.3976	0.19327	0.00719709	DOWN
miR-10b	618683	5258.71	459775	1769.4	311971	230772	1.35186	0	UP
miR-10a-5p	18806.6	312.3	26977.2	124.568	9559.47	13550.9	0.705451	2.49193e-154	DOWN
miR-10a-3p	1.3331	1.94839	1.59548	0.935198	1.64074	1.26534	1.29668	1	UP
miR-107	9.33167	4.45347	20.3424	1.49632	6.89257	10.9193	0.631225	0.48068	DOWN
miR-106a	0.222183	4.17513	0.39887	0.561119	2.19866	0.479995	4.58058	0.374995	UP
miR-103	83.0963	217.385	191.458	40.9617	150.241	116.21	1.29284	0.0379587	UP
miR-101	1032.93	2839.37	1705.57	1970.65	1936.15	1838.11	1.05334	0.110449	UP
miR-100	666.992	1854.04	1117.24	358.929	1260.51	738.082	1.70782	7.7066e-32	UP
miR-1	2564.21	834008	3553.53	926438	418286	464996	0.899548	0	DOWN
let-7i	126.866	61.2352	261.26	15.5243	94.0507	138.392	0.679596	0.00483006	DOWN
let-7g	2457.56	1977.06	4514.41	737.497	2217.31	2625.95	0.844383	4.67811e-09	DOWN
let-7f	8039.9	1139.53	15170.6	440.104	4589.72	7805.36	0.588021	1.44147e-186	DOWN
let-7e	216.184	28.1125	526.11	6.73343	122.148	266.422	0.458477	2.37993e-13	DOWN
let-7d-5p	281.728	45.3697	562.806	14.215	163.549	288.51	0.566873	4.54623e-09	DOWN
let-7d-3p	33.3274	17.5355	61.426	5.98527	25.4315	33.7056	0.754517	0.366287	DOWN
let-7c	251.733	38.4112	520.924	12.5317	145.072	266.728	0.543895	2.73009e-09	DOWN
let-7a	6087.8	484.315	12952.9	206.118	3286.06	6579.51	0.499438	1.15669e-246	DOWN
