# Supplementary material for: Identification of Genes Related to Growth and Lipid Deposition from Transcriptome Profiles of Pig Muscle Tissue
Source: PLoS One. 2015 Oct 27;10(10):e0141138. doi: 10.1371/journal.pone.0141138 (PMC4624711; doi:10.1371/journal.pone.0141138)
Supplement: S7 Table — (XLSX) [file pone.0141138.s015.xlsx]

## Sheet: Table S7
S7 Table. Total novel miRNAs in the four pig libraries
Sequence	Chromosome	sRNA length	Minimum Free Energy	Adjusted MFE	Randfold p-value	miRNA*	DSP_abandance	TP_abandance	LL_abandance	YY_abandance
AAAAAAGACGGATGACCTTGCT	chr2	22	-53.9	-57.3404	0.009901	AGCAGCAAGGTTGTCTGTCTTT(1) AGCAGCAAGGTTGTCTGTCT(5)	17	0	15	0
AACCAGACTCTGAGAGCAGGAC	chrX	22	-45.7	-40.8036	0.009901	NO	133	0	11	0
AAGCAGGGTCGGGCCTGGTT	chr14	20	-44.7	-37.563	0.069307	NO	7	0	32	0
AAGGAAGGAGACTAACTCCGCC	chr15	22	-32.51	-25.2016	0.059406	NO	73	0	47	0
ACCACCCTGAACGCGCCCGAT	chr13	21	-31	-40.2597	0.029703	NO	0	0	135	0
ACGAGAGGAACCGCAGGTTCAGAC	chr6	24	-18	-27.6923	0.09901	NO	0	0	8	0
ACTAGGTTGGGAGTTCCTGTTGT	chr15	23	-199.2	-70.8897	0.009901	NO	17	5	11	13
ATATCTGCCTGTATATATGCCT	chr13	22	-50.3	-50.3	0.009901	NO	0	0	7	0
ATGCGGAACCTGCGGATACG	chr5	20	-66.7	-65.3922	0.009901	CATGTCCGCGGGTTCCCTAT(2) ATGTCCGCGGGTTCCCTATC(5)	381	0	301	0
CAGCAACTGTAGTTCCAATTTGA	chr7	23	-23.2	-37.4194	0.049505	NO	0	0	58	0
CCACTGCTAAATTTGACTGGCTT	chr10	23	-34.4	-35.102	0.009901	NO	0	0	12	0
CCCGACCTCCCGTAGCTCACT	chr17	21	-44.8	-51.4943	0.049505	NO	108	0	167	0
CCCTGCGTGGCTTCTCTGTGCA	chr2	22	-65	-58.0357	0.009901	NO	0	0	10	0
GAGAGATCAGAGGCGCAGAGT	chr13	21	-39.7	-35.4464	0.019802	NO	260	5	225	0
GATCCTGAGTAAGGCTGGGAACT	chr14	23	-48.3	-56.1628	0.009901	NO	32	18	20	0
GCGCGTGCGCGTCGGGTCCC	chr2	20	-52.4	-52.9293	0.089109	NO	82	0	191	0
GCTGCTGGAGAGCCTGGCAAAGC	chr1	23	-33	-40.7407	0.069307	NO	10	0	6	0
GGGGATGTAGCTCAGTGGTAGA	chr7	22	-44.9	-33.5075	0.09901	NO	14	0	22	0
TCTAGCATCGAGCACCCGCCT	chr7	21	-82.46	-43.6296	0.009901	NO	0	0	7	0
TCTGGTTCTGTGACCCTGCCT	chr7	21	-59.4	-35.1479	0.019802	NO	7	0	15	0
TCTGTGAACTAGAAACCTCTGG	chr8	22	-42.6	-51.9512	0.009901	NO	14	15	14	19
TGACCTCTGGTCTCCCGCCCTG	chr6	22	-62.01	-59.0571	0.009901	NO	0	0	7	0
TGAGATGAGAGCCCTTGGCCACT	chr2	23	-52.2	-42.439	0.009901	NO	8	0	26	0
TGTGTGTGGGCGCCGGACGCC	chr6	21	-42.1	-53.9744	0.009901	NO	10	0	5	0
TTTAGTGTGATAATGGCGTTTG	chr1	22	-32.9	-39.1667	0.009901	NO	0	0	5	0
TTTGCTCTGCTCCTGCCACATGC	chr13	23	-26.4	-37.1831	0.019802	NO	29	16	27	15
TTTGTTGGCTCCTCTGAAGTGA	chr2	22	-45	-41.2844	0.009901	NO	644	12	798	14
AAACCTGCCCTCTCTGACAGTCCT	chr1	24	-41.5	-41.9192	0.029703	NO	6	0	0	0
ACCACCCTGAACGCGCCCGA	chr13	20	-31	-40.2597	0.009901	NO	29	0	0	0
CACTGCTAAATTTGACTGGCTT	chr10	22	-34.4	-35.102	0.009901	NO	17	0	0	0
CCGGACGTGGCACCCCTCCACC	chr6	22	-31.4	-60.3846	0.019802	AGGGGGGGTCCCCGTCTGGCTT(1)	5	0	0	0
TAGCTCTGAGCTCTGCCGGCAC	chr2	22	-73.8	-71.6505	0.009901	NO	5	0	0	0
TCCGTAATTACTCATGTACCC	chr18	21	-70.45	-59.7034	0.009901	NO	6	0	0	0
TCGCTGCGATCTATTGAAAGTCAG	chr5	24	-20.8	-34.0984	0.069307	NO	6	0	0	0
TCTGAGATGTGACCTGGGCATC	chr5	22	-38.7	-37.9412	0.009901	NO	29	8	0	7
TCTGATTCTCTCCCTTGGCGCAG	chr14	23	-37.4	-42.9885	0.009901	NO	5	0	0	0
TGACCTCTGGTCTCCCGCCCTGC	chr6	23	-66	-61.1111	0.049505	NO	16	0	0	0
TGCGTGGCTTCTCTGTGCAGTCT	chr2	23	-58.8	-61.8947	0.009901	NO	9	0	0	0
TTTCGGGAAACACTGTTTAAAC	chr7	22	-46.6	-55.4762	0.009901	NO	6	0	0	0
TTTGGTCTTTTCTCCTTGGCAG	chr12	22	-21.93	-31.3286	0.029703	NO	6	0	0	0
GCATTGGTGGTTCAGTGGTAGA	chr9	22	-17.6	-32	0.029703	NO	0	0	0	7
TCCCCAGCTTTCTCAGATCCC	chr14	21	-48.3	-56.1628	0.009901	NO	0	0	0	30
TCGCTGCGATCTATTGAAAGTCA	chr5	23	-20.8	-34.0984	0.059406	NO	0	0	0	5
ATGTCCGCGGGTTCCCTATCC	chr5	21	-65.8	-73.1111	0.009901	ATGCGGAACCTGCGGATACG(38)	0	149	0	153
GAGAAGACGGTCGAACTTGACT	chr6	22	-64	-57.1429	0.009901	NO	0	40	0	0
GCATTGGTGGTTCAGTGGTAGAAT	chr9	24	-17.6	-32	0.069307	NO	0	13	0	0
GGGCATCACAGACCTGTTATT	chr16	21	-48.5	-33.4483	0.029703	NO	0	9	0	19
GGGGAACTCCCAGACCAGCTTC	chr3	22	-87.26	-66.6107	0.009901	AGCTGGTCTGGGAGTTCCCGGG(3) AGCTGGTCTGGGAGTTCCCGG(2)	0	21	0	9
GGGGATGTAGCTCAGTGGTAGAGC	chr7	24	-28.1	-43.9062	0.049505	NO	0	29	0	19
