# Supplementary material for: Identification of Genes Related to Growth and Lipid Deposition from Transcriptome Profiles of Pig Muscle Tissue
Source: PLoS One. 2015 Oct 27;10(10):e0141138. doi: 10.1371/journal.pone.0141138 (PMC4624711; doi:10.1371/journal.pone.0141138)
Supplement: S8 Table — (XLSX) [file pone.0141138.s016.xlsx]

## Sheet: Table S8
S8 Table.The miRNAs that were differentially expressed between the Chinese and introduced pig groups
GeneNames	DSP_expression	TP_expression	LL_expression	YY_expression	DSP-TP_Exp	LL-YY_Exp	Fold_change-DSP-TP/LL-YY	p-value	FDR	UP/DOWN regulate
miR-99a	461.473	8108.38	667.31	2100.64	4284.93	1383.98	3.0961	0	0	UP
miR-95	24.4401	392.462	28.7186	63.9676	208.451	46.3431	4.498	8.86542e-26	1.14406e-24	UP
miR-92b-3p	11.7757	1.11337	69.8023	0.561119	6.44452	35.1817	0.183178	8.96119e-06	4.33658e-05	DOWN
miR-450c-5p	26.8841	363.793	71.7966	87.3475	195.338	79.5721	2.45486	1.47311e-12	1.17415e-11	UP
miR-450a	8.44294	108.275	21.9379	32.7319	58.359	27.3349	2.13496	0.000846197	0.00352799	UP
miR-4332	0.88873	0	36.2972	0	0.88873	36.2972	0.0244848	2.83673e-10	2.13543e-09	DOWN
miR-374b-5p	3.33274	53.1633	7.57853	16.2724	28.248	11.9255	2.36871	0.00791477	0.0278559	UP
miR-374a-5p	43.5478	4491.05	74.9876	1249.24	2267.3	662.113	3.42434	2.92463e-204	1.32096e-202	UP
miR-369	10.8869	46.7614	13.1627	5.61119	28.8242	9.38695	3.07067	0.00222104	0.0089836	UP
miR-362	11.3313	194.561	13.9605	24.1281	102.946	19.0443	5.40562	6.94551e-15	6.49046e-14	UP
miR-339	8.8873	110.78	11.1684	31.6097	59.8337	21.389	2.7974	2.17951e-05	0.000103622	UP
miR-335	2.88837	55.1117	6.38192	8.9779	29	7.67991	3.77609	0.000294007	0.0012851	UP
miR-29c	35.327	16.7005	141.998	23.754	26.0138	82.8759	0.313888	8.30342e-08	4.8918e-07	DOWN
miR-29b	1.3331	2.50508	15.1571	12.1576	1.91909	13.6573	0.140517	0.00418077	0.0161855	DOWN
miR-20a	5.77675	175.634	17.5503	51.0618	90.7052	34.3061	2.644	4.35646e-07	2.31491e-06	UP
miR-208b	115.757	47.8748	431.976	26.7467	81.816	229.361	0.356712	2.09631e-17	2.18499e-16	DOWN
miR-19b	21.7739	113.007	39.4881	25.8115	67.3903	32.6498	2.06404	0.000468402	0.00201487	UP
miR-199a-5p	79.097	507.417	123.251	143.459	293.257	133.355	2.19907	5.34349e-15	5.17174e-14	UP
miR-196a	43.77	6.12352	9.17401	5.42415	24.9467	7.29908	3.41779	0.0029346	0.0115258	UP
miR-182	42.8812	1.94839	91.3412	0.935198	22.4148	46.1382	0.485819	0.00558185	0.0207217	DOWN
miR-152	28.8837	986.444	61.0271	211.916	507.664	136.472	3.71992	3.15779e-51	5.70508e-50	UP
miR-148b-3p	345.272	2385.67	458.302	880.77	1365.47	669.536	2.03943	9.20574e-55	1.78197e-53	UP
miR-145-5p	49.3245	248.838	87.7514	34.4153	149.081	61.0834	2.44062	9.4122e-10	6.71239e-09	UP
miR-144	4.88802	133.882	13.9605	15.1502	69.3852	14.5553	4.767	7.06852e-10	5.17721e-09	UP
miR-133a-5p	66.877	609.012	122.852	194.334	337.944	158.593	2.13089	5.00033e-16	5.01885e-15	UP
miR-126-3p	194.632	1134.8	398.87	199.197	664.716	299.034	2.22288	1.28747e-32	2.05238e-31	UP
miR-122	3.55492	2.78342	31.1119	1.68336	3.16917	16.3976	0.19327	0.00719709	0.0256633	DOWN
let-7e	216.184	28.1125	526.11	6.73343	122.148	266.422	0.458477	2.37993e-13	2.01551e-12	DOWN
let-7a	6087.8	484.315	12952.9	206.118	3286.06	6579.51	0.499438	1.15669e-246	6.26927e-245	DOWN
let-7c	251.733	38.4112	520.924	12.5317	145.072	266.728	0.543895	2.73009e-09	1.84963e-08	DOWN
