# Supplementary material for: Identification of Genes Related to Growth and Lipid Deposition from Transcriptome Profiles of Pig Muscle Tissue
Source: PLoS One. 2015 Oct 27;10(10):e0141138. doi: 10.1371/journal.pone.0141138 (PMC4624711; doi:10.1371/journal.pone.0141138)
Supplement: S9 Table — (XLSX) [file pone.0141138.s017.xlsx]

## Sheet: Table S9
S9 Table. Predicted target genes of the upregualted miRNAs
GeneID	Gene_name	Gene_description	miRNA_name	Transcription	Tot Energy
ENSSSCG00000000066	L3MBTL2	-	ssc-miR-126-3p	ENSSSCT00000000072	-26.15
ENSSSCG00000013644	KRI1	-	ssc-miR-126-3p	ENSSSCT00000014904	-27.69
ENSSSCG00000023537	-	-	ssc-miR-126-3p	ENSSSCT00000023301	-25.24
ENSSSCG00000026559	EML6	echinoderm microtubule associated protein like 6	ssc-miR-126-3p	ENSSSCT00000032131	-25.89
ENSSSCG00000028377	CRYZL1	crystallin, zeta (quinone reductase)-like 1	ssc-miR-126-3p	ENSSSCT00000030581	-25.66
ENSSSCG00000006025	PKHD1L1	polycystic kidney and hepatic disease 1 (autosomal recessive)-like 1	ssc-miR-133a-5p	ENSSSCT00000006612	-40.86
ENSSSCG00000007166	PTPRA	protein tyrosine phosphatase, receptor type, A	ssc-miR-133a-5p	ENSSSCT00000007839	-25.25
ENSSSCG00000017817	PRPF8	PRP8 pre-mRNA processing factor 8 homolog (S. cerevisiae)	ssc-miR-133a-5p	ENSSSCT00000019391	-25.37
ENSSSCG00000000082	CACNA1I	-	ssc-miR-145-5p	ENSSSCT00000000088	-43.21
ENSSSCG00000000189	LMBR1L	limb region 1 homolog (mouse)-like	ssc-miR-145-5p	ENSSSCT00000000200	-28.65
ENSSSCG00000000215	SMARCD1	SWI/SNF related, matrix associated, actin dependent regulator of chromatin, subfamily d, member 1	ssc-miR-145-5p	ENSSSCT00000000230	-44.96
ENSSSCG00000000396	STAT2	signal transducer and activator of transcription 2, 113kDa	ssc-miR-145-5p	ENSSSCT00000000428	-27.2
ENSSSCG00000000399	TIMELESS	timeless homolog (Drosophila)	ssc-miR-145-5p	ENSSSCT00000000431	-45.35
ENSSSCG00000000403	BAZ2A	bromodomain adjacent to zinc finger domain, 2A	ssc-miR-145-5p	ENSSSCT00000000436	-54.45
ENSSSCG00000000403	BAZ2A	bromodomain adjacent to zinc finger domain, 2A	ssc-miR-145-5p	ENSSSCT00000032195	-54.45
ENSSSCG00000000504	PTPRB	protein tyrosine phosphatase, receptor type, B	ssc-miR-145-5p	ENSSSCT00000000543	-42.43
ENSSSCG00000000599	DERA	-	ssc-miR-145-5p	ENSSSCT00000000644	-27.05
ENSSSCG00000000669	-	-	ssc-miR-145-5p	ENSSSCT00000000725	-25.81
ENSSSCG00000000738	RHNO1	-	ssc-miR-145-5p	ENSSSCT00000000802	-27.95
ENSSSCG00000000742	ITFG2	integrin alpha FG-GAP repeat containing 2	ssc-miR-145-5p	ENSSSCT00000000806	-26.13
ENSSSCG00000000847	TDG	thymine-DNA glycosylase	ssc-miR-145-5p	ENSSSCT00000000924	-29.18
ENSSSCG00000000901	FGD6	-	ssc-miR-145-5p	ENSSSCT00000000985	-26.53
ENSSSCG00000000933	-	-	ssc-miR-145-5p	ENSSSCT00000001019	-33.55
ENSSSCG00000001009	RIPK1	receptor (TNFRSF)-interacting serine-threonine kinase 1	ssc-miR-145-5p	ENSSSCT00000001101	-31.59
ENSSSCG00000001388	-	-	ssc-miR-145-5p	ENSSSCT00000001510	-25.76
ENSSSCG00000001403	LTA	lymphotoxin alpha (TNF superfamily, member 1)	ssc-miR-145-5p	ENSSSCT00000001532	-28.85
ENSSSCG00000001403	LTA	lymphotoxin alpha (TNF superfamily, member 1)	ssc-miR-145-5p	ENSSSCT00000034506	-28.85
ENSSSCG00000001511	PHF1	PHD finger protein 1	ssc-miR-145-5p	ENSSSCT00000001684	-25.89
ENSSSCG00000001698	CAPN11	calpain 11	ssc-miR-145-5p	ENSSSCT00000001897	-28.28
ENSSSCG00000001793	ADAMTSL3	-	ssc-miR-145-5p	ENSSSCT00000002009	-26.94
ENSSSCG00000001817	FURIN	-	ssc-miR-145-5p	ENSSSCT00000002036	-26.96
ENSSSCG00000001823	UROC1	urocanate hydratase 1	ssc-miR-145-5p	ENSSSCT00000002042	-31.23
ENSSSCG00000001986	NFATC4	nuclear factor of activated T-cells, cytoplasmic, calcineurin-dependent 4	ssc-miR-145-5p	ENSSSCT00000002222	-32.75
ENSSSCG00000001988	ADCY4	adenylate cyclase 4	ssc-miR-145-5p	ENSSSCT00000002224	-27.12
ENSSSCG00000002285	GPHN	gephyrin	ssc-miR-145-5p	ENSSSCT00000002545	-42.13
ENSSSCG00000002290	PLEK2	pleckstrin 2	ssc-miR-145-5p	ENSSSCT00000002551	-62.97
ENSSSCG00000002297	RDH12	retinol dehydrogenase 12 (all-trans/9-cis/11-cis)	ssc-miR-145-5p	ENSSSCT00000002558	-25.26
ENSSSCG00000002341	PAPLN	papilin, proteoglycan-like sulfated glycoprotein	ssc-miR-145-5p	ENSSSCT00000002605	-36.45
ENSSSCG00000002396	GSTZ1	glutathione S-transferase zeta 1	ssc-miR-145-5p	ENSSSCT00000033132	-25.87
ENSSSCG00000002396	GSTZ1	glutathione S-transferase zeta 1	ssc-miR-145-5p	ENSSSCT00000002664	-25.87
ENSSSCG00000002442	-	-	ssc-miR-145-5p	ENSSSCT00000036357	-44.43
ENSSSCG00000002442	-	-	ssc-miR-145-5p	ENSSSCT00000002712	-44.43
ENSSSCG00000002544	PPP1R13B	protein phosphatase 1, regulatory subunit 13B	ssc-miR-145-5p	ENSSSCT00000002825	-25.04
ENSSSCG00000002628	ICK	intestinal cell (MAK-like) kinase	ssc-miR-145-5p	ENSSSCT00000002916	-25.6
ENSSSCG00000002721	PDPR	-	ssc-miR-145-5p	ENSSSCT00000003015	-25.13
ENSSSCG00000002748	DHX38	-	ssc-miR-145-5p	ENSSSCT00000003045	-26.52
ENSSSCG00000002749	HP	haptoglobin	ssc-miR-145-5p	ENSSSCT00000003046	-27.43
ENSSSCG00000002749	HP	haptoglobin	ssc-miR-145-5p	ENSSSCT00000035383	-27.43
ENSSSCG00000002782	PLEKHG4	pleckstrin homology domain containing, family G (with RhoGef domain) member 4	ssc-miR-145-5p	ENSSSCT00000003080	-25.63
ENSSSCG00000002788	EXOC3L1	-	ssc-miR-145-5p	ENSSSCT00000003086	-31.16
ENSSSCG00000002854	POP4	-	ssc-miR-145-5p	ENSSSCT00000003155	-26.66
ENSSSCG00000002961	RYR1	ryanodine receptor 1 (skeletal)	ssc-miR-145-5p	ENSSSCT00000003285	-54.19
ENSSSCG00000003150	NUCB1	nucleobindin 1	ssc-miR-145-5p	ENSSSCT00000003496	-28.4
ENSSSCG00000003168	ALDH16A1	-	ssc-miR-145-5p	ENSSSCT00000003518	-28.82
ENSSSCG00000003195	PNKP	polynucleotide kinase 3'-phosphatase	ssc-miR-145-5p	ENSSSCT00000003550	-25.12
ENSSSCG00000003549	LDLRAP1	low density lipoprotein receptor adaptor protein 1	ssc-miR-145-5p	ENSSSCT00000003942	-26.29
ENSSSCG00000003640	GRIK3	-	ssc-miR-145-5p	ENSSSCT00000004036	-25.52
ENSSSCG00000003654	MACF1	microtubule-actin crosslinking factor 1	ssc-miR-145-5p	ENSSSCT00000004050	-51.51
ENSSSCG00000003673	CEP192	-	ssc-miR-145-5p	ENSSSCT00000004070	-27.05
ENSSSCG00000003718	TAF4B	TAF4b RNA polymerase II, TATA box binding protein (TBP)-associated factor, 105kDa	ssc-miR-145-5p	ENSSSCT00000004118	-25.83
ENSSSCG00000003733	-	-	ssc-miR-145-5p	ENSSSCT00000004133	-25.81
ENSSSCG00000003743	GALNT1	-	ssc-miR-145-5p	ENSSSCT00000032735	-44.33
ENSSSCG00000003768	NEXN	nexilin (F actin binding protein)	ssc-miR-145-5p	ENSSSCT00000029114	-26.26
ENSSSCG00000003768	NEXN	nexilin (F actin binding protein)	ssc-miR-145-5p	ENSSSCT00000004170	-26.26
ENSSSCG00000003771	FUBP1	far upstream element (FUSE) binding protein 1	ssc-miR-145-5p	ENSSSCT00000004173	-28.3
ENSSSCG00000003771	FUBP1	far upstream element (FUSE) binding protein 1	ssc-miR-145-5p	ENSSSCT00000004169	-28.3
ENSSSCG00000003805	PDE4B	phosphodiesterase 4B, cAMP-specific	ssc-miR-145-5p	ENSSSCT00000004211	-25.98
ENSSSCG00000003848	LRP8	-	ssc-miR-145-5p	ENSSSCT00000004260	-47.35
ENSSSCG00000003949	CDC20	cell division cycle 20 homolog (S. cerevisiae)	ssc-miR-145-5p	ENSSSCT00000004368	-44.43
ENSSSCG00000004001	A1BG	-	ssc-miR-145-5p	ENSSSCT00000004424	-25.44
ENSSSCG00000004082	SYNE1	-	ssc-miR-145-5p	ENSSSCT00000004511	-25.24
ENSSSCG00000004123	UTRN	-	ssc-miR-145-5p	ENSSSCT00000004558	-27.57
ENSSSCG00000004273	COL19A1	collagen, type XIX, alpha 1	ssc-miR-145-5p	ENSSSCT00000004722	-27.97
ENSSSCG00000004355	SMCR7L	-	ssc-miR-145-5p	ENSSSCT00000004812	-25.96
ENSSSCG00000004498	HAUS1	HAUS augmin-like complex, subunit 1	ssc-miR-145-5p	ENSSSCT00000004969	-27.12
ENSSSCG00000004586	FAM81A	-	ssc-miR-145-5p	ENSSSCT00000005065	-27.56
ENSSSCG00000004612	RAB27A	RAB27A, member RAS oncogene family	ssc-miR-145-5p	ENSSSCT00000005093	-26.13
ENSSSCG00000004657	CEP152	centrosomal protein 152kDa	ssc-miR-145-5p	ENSSSCT00000005142	-52.6
ENSSSCG00000004657	CEP152	centrosomal protein 152kDa	ssc-miR-145-5p	ENSSSCT00000029380	-52.6
ENSSSCG00000004704	PPIP5K1	-	ssc-miR-145-5p	ENSSSCT00000005195	-53.98
ENSSSCG00000004718	TTBK2	tau tubulin kinase 2	ssc-miR-145-5p	ENSSSCT00000005210	-32.12
ENSSSCG00000004755	DLL4	delta-like 4 (Drosophila)	ssc-miR-145-5p	ENSSSCT00000005254	-26.45
ENSSSCG00000004812	IGF1R	insulin-like growth factor 1 receptor	ssc-miR-145-5p	ENSSSCT00000005311	-30.64
ENSSSCG00000004830	ATP10A	ATPase, class V, type 10A	ssc-miR-145-5p	ENSSSCT00000005332	-25.17
ENSSSCG00000005305	UNC13B	-	ssc-miR-145-5p	ENSSSCT00000005843	-43.33
ENSSSCG00000005311	CD72	CD72 molecule	ssc-miR-145-5p	ENSSSCT00000033090	-27.3
ENSSSCG00000005315	CA9	carbonic anhydrase IX	ssc-miR-145-5p	ENSSSCT00000005853	-26.86
ENSSSCG00000005403	SMC2	-	ssc-miR-145-5p	ENSSSCT00000005946	-25.29
ENSSSCG00000005623	ST6GALNAC6	-	ssc-miR-145-5p	ENSSSCT00000006183	-29.94
ENSSSCG00000005631	FAM102A	-	ssc-miR-145-5p	ENSSSCT00000006192	-28.01
ENSSSCG00000005651	ODF2	outer dense fiber of sperm tails 2	ssc-miR-145-5p	ENSSSCT00000006213	-26.35
ENSSSCG00000005733	TSC1	-	ssc-miR-145-5p	ENSSSCT00000006304	-44.74
ENSSSCG00000005934	TRAPPC9	trafficking protein particle complex 9	ssc-miR-145-5p	ENSSSCT00000026494	-73.29
ENSSSCG00000005934	TRAPPC9	trafficking protein particle complex 9	ssc-miR-145-5p	ENSSSCT00000006515	-73.29
ENSSSCG00000005934	TRAPPC9	trafficking protein particle complex 9	ssc-miR-145-5p	ENSSSCT00000006514	-73.29
ENSSSCG00000005934	TRAPPC9	trafficking protein particle complex 9	ssc-miR-145-5p	ENSSSCT00000036099	-47.69
ENSSSCG00000005934	TRAPPC9	trafficking protein particle complex 9	ssc-miR-145-5p	ENSSSCT00000034449	-25.6
ENSSSCG00000005982	WDYHV1	-	ssc-miR-145-5p	ENSSSCT00000006565	-26.78
ENSSSCG00000006025	PKHD1L1	polycystic kidney and hepatic disease 1 (autosomal recessive)-like 1	ssc-miR-145-5p	ENSSSCT00000006612	-45.21
ENSSSCG00000006054	ATP6V1C1	ATPase, H+ transporting, lysosomal 42kDa, V1 subunit C1	ssc-miR-145-5p	ENSSSCT00000006643	-26.11
ENSSSCG00000006167	HIF1AN	hypoxia inducible factor 1, alpha subunit inhibitor	ssc-miR-145-5p	ENSSSCT00000006761	-27.71
ENSSSCG00000006167	HIF1AN	hypoxia inducible factor 1, alpha subunit inhibitor	ssc-miR-145-5p	ENSSSCT00000030935	-27.71
ENSSSCG00000006195	-	-	ssc-miR-145-5p	ENSSSCT00000006790	-28.3
ENSSSCG00000006248	MOS	v-mos Moloney murine sarcoma viral oncogene homolog	ssc-miR-145-5p	ENSSSCT00000006847	-25.54
ENSSSCG00000006287	SELL	selectin L	ssc-miR-145-5p	ENSSSCT00000032947	-25.46
ENSSSCG00000006305	ADCY10	adenylate cyclase 10 (soluble)	ssc-miR-145-5p	ENSSSCT00000006910	-25.22
ENSSSCG00000006502	ARHGEF2	Rho/Rac guanine nucleotide exchange factor (GEF) 2	ssc-miR-145-5p	ENSSSCT00000007121	-25.26
ENSSSCG00000006541	-	-	ssc-miR-145-5p	ENSSSCT00000007163	-27.78
ENSSSCG00000006547	SHE	Src homology 2 domain containing E	ssc-miR-145-5p	ENSSSCT00000007172	-25.82
ENSSSCG00000006735	PTGFRN	prostaglandin F2 receptor negative regulator	ssc-miR-145-5p	ENSSSCT00000007378	-47.62
ENSSSCG00000006992	REM1	-	ssc-miR-145-5p	ENSSSCT00000007657	-26.62
ENSSSCG00000007022	ANK1	ankyrin 1, erythrocytic	ssc-miR-145-5p	ENSSSCT00000007691	-55.15
ENSSSCG00000007052	FERMT1	fermitin family member 1	ssc-miR-145-5p	ENSSSCT00000007723	-25.05
ENSSSCG00000007251	COMMD7	-	ssc-miR-145-5p	ENSSSCT00000007934	-25.72
ENSSSCG00000007342	RPRD1B	regulation of nuclear pre-mRNA domain containing 1B	ssc-miR-145-5p	ENSSSCT00000008034	-27.26
ENSSSCG00000007358	EMILIN3	-	ssc-miR-145-5p	ENSSSCT00000008050	-30.94
ENSSSCG00000007470	FAM65C	-	ssc-miR-145-5p	ENSSSCT00000026410	-29.39
ENSSSCG00000007470	FAM65C	-	ssc-miR-145-5p	ENSSSCT00000008175	-29.39
ENSSSCG00000007520	GNAS	GNAS complex locus	ssc-miR-145-5p	ENSSSCT00000034043	-26.61
ENSSSCG00000007748	PSPH	phosphoserine phosphatase	ssc-miR-145-5p	ENSSSCT00000008495	-29.84
ENSSSCG00000007791	CD2BP2	-	ssc-miR-145-5p	ENSSSCT00000008539	-27.17
ENSSSCG00000007815	GTF3C1	general transcription factor IIIC, polypeptide 1, alpha 220kDa	ssc-miR-145-5p	ENSSSCT00000008564	-26.17
ENSSSCG00000007914	METTL22	-	ssc-miR-145-5p	ENSSSCT00000008674	-30.06
ENSSSCG00000007958	ZNF174	zinc finger protein 174	ssc-miR-145-5p	ENSSSCT00000008721	-29.84
ENSSSCG00000007963	ZNF263	zinc finger protein 263	ssc-miR-145-5p	ENSSSCT00000008726	-25.68
ENSSSCG00000008016	MRPS34	mitochondrial ribosomal protein S34	ssc-miR-145-5p	ENSSSCT00000008784	-25.62
ENSSSCG00000008041	PKD1	polycystic kidney disease 1 (autosomal dominant)	ssc-miR-145-5p	ENSSSCT00000008812	-46.11
ENSSSCG00000008094	CHCHD5	-	ssc-miR-145-5p	ENSSSCT00000008867	-30.64
ENSSSCG00000008151	MFSD9	-	ssc-miR-145-5p	ENSSSCT00000008928	-29.13
ENSSSCG00000008164	MAP4K4	mitogen-activated protein kinase kinase kinase kinase 4	ssc-miR-145-5p	ENSSSCT00000008941	-50.71
ENSSSCG00000008274	DCTN1	dynactin 1	ssc-miR-145-5p	ENSSSCT00000009061	-27.05
ENSSSCG00000008281	RTKN	-	ssc-miR-145-5p	ENSSSCT00000009070	-28.05
ENSSSCG00000008345	-	-	ssc-miR-145-5p	ENSSSCT00000009139	-26.47
ENSSSCG00000008348	PLEK	pleckstrin	ssc-miR-145-5p	ENSSSCT00000009142	-26.93
ENSSSCG00000008360	CEP68	-	ssc-miR-145-5p	ENSSSCT00000009154	-25.89
ENSSSCG00000008536	WDR43	-	ssc-miR-145-5p	ENSSSCT00000009340	-50
ENSSSCG00000008581	NCOA1	nuclear receptor coactivator 1	ssc-miR-145-5p	ENSSSCT00000009391	-47.46
ENSSSCG00000008581	NCOA1	nuclear receptor coactivator 1	ssc-miR-145-5p	ENSSSCT00000009390	-47.46
ENSSSCG00000008595	APOB	apolipoprotein B (including Ag(x) antigen)	ssc-miR-145-5p	ENSSSCT00000009406	-44.79
ENSSSCG00000008738	CC2D2A	coiled-coil and C2 domain containing 2A	ssc-miR-145-5p	ENSSSCT00000009559	-44.04
ENSSSCG00000008831	DCUN1D4	-	ssc-miR-145-5p	ENSSSCT00000009666	-26.84
ENSSSCG00000008891	MARCH1	-	ssc-miR-145-5p	ENSSSCT00000009734	-26.63
ENSSSCG00000008979	NUP54	-	ssc-miR-145-5p	ENSSSCT00000009834	-25.66
ENSSSCG00000009166	MANBA	-	ssc-miR-145-5p	ENSSSCT00000010038	-28.65
ENSSSCG00000009208	HERC3	HECT and RLD domain containing E3 ubiquitin protein ligase 3	ssc-miR-145-5p	ENSSSCT00000010082	-51.66
ENSSSCG00000009425	LACC1	laccase (multicopper oxidoreductase) domain containing 1	ssc-miR-145-5p	ENSSSCT00000010329	-25.48
ENSSSCG00000009666	EPHX2	epoxide hydrolase 2, cytoplasmic	ssc-miR-145-5p	ENSSSCT00000010599	-41.05
ENSSSCG00000009683	KIF13B	kinesin family member 13B	ssc-miR-145-5p	ENSSSCT00000010618	-25.38
ENSSSCG00000009761	NCOR2	-	ssc-miR-145-5p	ENSSSCT00000010703	-25.15
ENSSSCG00000009765	DNAH10	dynein, axonemal, heavy chain 10	ssc-miR-145-5p	ENSSSCT00000010707	-69.91
ENSSSCG00000009781	PITPNM2	phosphatidylinositol transfer protein, membrane-associated 2	ssc-miR-145-5p	ENSSSCT00000010723	-30.22
ENSSSCG00000009866	ZSCAN21	-	ssc-miR-145-5p	ENSSSCT00000010814	-25.49
ENSSSCG00000009942	DAO	-	ssc-miR-145-5p	ENSSSCT00000010894	-44.81
ENSSSCG00000010371	-	-	ssc-miR-145-5p	ENSSSCT00000036694	-27.22
ENSSSCG00000010371	-	-	ssc-miR-145-5p	ENSSSCT00000011353	-27.22
ENSSSCG00000010371	-	-	ssc-miR-145-5p	ENSSSCT00000028798	-27.22
ENSSSCG00000010371	-	-	ssc-miR-145-5p	ENSSSCT00000031958	-27.22
ENSSSCG00000010483	PLCE1	phospholipase C, epsilon 1	ssc-miR-145-5p	ENSSSCT00000011471	-46.88
ENSSSCG00000010555	HIF1AN	hypoxia inducible factor 1, alpha subunit inhibitor	ssc-miR-145-5p	ENSSSCT00000011547	-27.71
ENSSSCG00000010863	AHCTF1	-	ssc-miR-145-5p	ENSSSCT00000011885	-45.52
ENSSSCG00000011056	FRMD4A	-	ssc-miR-145-5p	ENSSSCT00000012100	-45.93
ENSSSCG00000011186	COL6A5	collagen, type VI, alpha 5	ssc-miR-145-5p	ENSSSCT00000012249	-26.63
ENSSSCG00000011304	ZNF197	zinc finger protein 197	ssc-miR-145-5p	ENSSSCT00000012375	-45.17
ENSSSCG00000011412	CACNA2D2	calcium channel, voltage-dependent, alpha 2/delta subunit 2	ssc-miR-145-5p	ENSSSCT00000012492	-53.02
ENSSSCG00000011454	SFMBT1	Scm-like with four mbt domains 1	ssc-miR-145-5p	ENSSSCT00000012535	-26.63
ENSSSCG00000011471	FLNB	filamin B, beta	ssc-miR-145-5p	ENSSSCT00000012553	-46.71
ENSSSCG00000011518	SHQ1	SHQ1 homolog (S. cerevisiae)	ssc-miR-145-5p	ENSSSCT00000012605	-30.14
ENSSSCG00000011576	HRH1	-	ssc-miR-145-5p	ENSSSCT00000012668	-26.45
ENSSSCG00000011602	XPC	xeroderma pigmentosum, complementation group C	ssc-miR-145-5p	ENSSSCT00000012699	-27.44
ENSSSCG00000011675	GRK7	G protein-coupled receptor kinase 7	ssc-miR-145-5p	ENSSSCT00000012780	-42.2
ENSSSCG00000011804	RFC4	replication factor C (activator 1) 4, 37kDa	ssc-miR-145-5p	ENSSSCT00000012916	-26.57
ENSSSCG00000011882	GOLGB1	golgin B1	ssc-miR-145-5p	ENSSSCT00000012998	-41.91
ENSSSCG00000011950	NXPE3	-	ssc-miR-145-5p	ENSSSCT00000013076	-44.95
ENSSSCG00000011952	RPL24	-	ssc-miR-145-5p	ENSSSCT00000013078	-25.95
ENSSSCG00000012006	ABCC1	-	ssc-miR-145-5p	ENSSSCT00000013137	-25.02
ENSSSCG00000012035	SYNJ1	synaptojanin 1	ssc-miR-145-5p	ENSSSCT00000013167	-49.84
ENSSSCG00000012161	MAP7D2	MAP7 domain containing 2	ssc-miR-145-5p	ENSSSCT00000034034	-25.25
ENSSSCG00000012161	MAP7D2	MAP7 domain containing 2	ssc-miR-145-5p	ENSSSCT00000035595	-25.25
ENSSSCG00000012161	MAP7D2	MAP7 domain containing 2	ssc-miR-145-5p	ENSSSCT00000034027	-25.25
ENSSSCG00000012161	MAP7D2	MAP7 domain containing 2	ssc-miR-145-5p	ENSSSCT00000034181	-25.25
ENSSSCG00000012161	MAP7D2	MAP7 domain containing 2	ssc-miR-145-5p	ENSSSCT00000033077	-25.25
ENSSSCG00000012161	MAP7D2	MAP7 domain containing 2	ssc-miR-145-5p	ENSSSCT00000036289	-25.25
ENSSSCG00000012161	MAP7D2	MAP7 domain containing 2	ssc-miR-145-5p	ENSSSCT00000013302	-25.25
ENSSSCG00000012256	-	-	ssc-miR-145-5p	ENSSSCT00000013402	-30.49
ENSSSCG00000012319	MAGED4B	-	ssc-miR-145-5p	ENSSSCT00000034646	-25.02
ENSSSCG00000012319	MAGED4B	-	ssc-miR-145-5p	ENSSSCT00000032770	-25.02
ENSSSCG00000012319	MAGED4B	-	ssc-miR-145-5p	ENSSSCT00000035896	-25.02
ENSSSCG00000012319	MAGED4B	-	ssc-miR-145-5p	ENSSSCT00000013470	-25.02
ENSSSCG00000012328	HUWE1	HECT, UBA and WWE domain containing 1, E3 ubiquitin protein ligase	ssc-miR-145-5p	ENSSSCT00000035055	-28.14
ENSSSCG00000012328	HUWE1	HECT, UBA and WWE domain containing 1, E3 ubiquitin protein ligase	ssc-miR-145-5p	ENSSSCT00000032640	-28.14
ENSSSCG00000012328	HUWE1	HECT, UBA and WWE domain containing 1, E3 ubiquitin protein ligase	ssc-miR-145-5p	ENSSSCT00000032330	-28.14
ENSSSCG00000012328	HUWE1	HECT, UBA and WWE domain containing 1, E3 ubiquitin protein ligase	ssc-miR-145-5p	ENSSSCT00000013481	-28.14
ENSSSCG00000012571	COL4A6	collagen, type IV, alpha 6	ssc-miR-145-5p	ENSSSCT00000013746	-44.55
ENSSSCG00000012591	AMOT	angiomotin	ssc-miR-145-5p	ENSSSCT00000033097	-42.25
ENSSSCG00000012591	AMOT	angiomotin	ssc-miR-145-5p	ENSSSCT00000033156	-42.25
ENSSSCG00000012591	AMOT	angiomotin	ssc-miR-145-5p	ENSSSCT00000013770	-42.25
ENSSSCG00000012608	ZBTB33	zinc finger and BTB domain containing 33	ssc-miR-145-5p	ENSSSCT00000035805	-26.22
ENSSSCG00000012653	ZDHHC9	zinc finger, DHHC-type containing 9	ssc-miR-145-5p	ENSSSCT00000036127	-44.21
ENSSSCG00000012653	ZDHHC9	zinc finger, DHHC-type containing 9	ssc-miR-145-5p	ENSSSCT00000013834	-44.21
ENSSSCG00000012669	ARHGAP36	-	ssc-miR-145-5p	ENSSSCT00000035187	-27.24
ENSSSCG00000012669	ARHGAP36	-	ssc-miR-145-5p	ENSSSCT00000035267	-27.24
ENSSSCG00000012669	ARHGAP36	-	ssc-miR-145-5p	ENSSSCT00000036380	-27.24
ENSSSCG00000012669	ARHGAP36	-	ssc-miR-145-5p	ENSSSCT00000034274	-27.24
ENSSSCG00000012669	ARHGAP36	-	ssc-miR-145-5p	ENSSSCT00000035053	-27.24
ENSSSCG00000012669	ARHGAP36	-	ssc-miR-145-5p	ENSSSCT00000033951	-27.24
ENSSSCG00000012669	ARHGAP36	-	ssc-miR-145-5p	ENSSSCT00000013850	-27.24
ENSSSCG00000012669	ARHGAP36	-	ssc-miR-145-5p	ENSSSCT00000024334	-27.24
ENSSSCG00000012903	PITPNM1	-	ssc-miR-145-5p	ENSSSCT00000014106	-25.2
ENSSSCG00000012971	EFEMP2	EGF containing fibulin-like extracellular matrix protein 2	ssc-miR-145-5p	ENSSSCT00000014178	-28.42
ENSSSCG00000012978	AP5B1	-	ssc-miR-145-5p	ENSSSCT00000014186	-27.82
ENSSSCG00000013056	LGALS12	lectin, galactoside-binding, soluble, 12	ssc-miR-145-5p	ENSSSCT00000014271	-26.88
ENSSSCG00000013303	ABTB2	ankyrin repeat and BTB (POZ) domain containing 2	ssc-miR-145-5p	ENSSSCT00000014529	-26.86
ENSSSCG00000013346	-	-	ssc-miR-145-5p	ENSSSCT00000014574	-27.77
ENSSSCG00000013368	HPS5	Hermansky-Pudlak syndrome 5	ssc-miR-145-5p	ENSSSCT00000014600	-28.83
ENSSSCG00000013426	MUM1	-	ssc-miR-145-5p	ENSSSCT00000014670	-31.23
ENSSSCG00000013426	MUM1	-	ssc-miR-145-5p	ENSSSCT00000028114	-31.23
ENSSSCG00000013546	DENND1C	DENN/MADD domain containing 1C	ssc-miR-145-5p	ENSSSCT00000014794	-26.17
ENSSSCG00000013641	PDE4A	phosphodiesterase 4A, cAMP-specific	ssc-miR-145-5p	ENSSSCT00000014898	-26.76
ENSSSCG00000013655	ICAM1	intercellular adhesion molecule-1	ssc-miR-145-5p	ENSSSCT00000032707	-31.89
ENSSSCG00000013655	ICAM1	intercellular adhesion molecule-1	ssc-miR-145-5p	ENSSSCT00000014919	-31.89
ENSSSCG00000013767	PALM3	paralemmin 3	ssc-miR-145-5p	ENSSSCT00000015041	-44.69
ENSSSCG00000013767	PALM3	paralemmin 3	ssc-miR-145-5p	ENSSSCT00000015042	-44.3
ENSSSCG00000013931	GMIP	GEM interacting protein	ssc-miR-145-5p	ENSSSCT00000015217	-25.59
ENSSSCG00000014016	SQSTM1	-	ssc-miR-145-5p	ENSSSCT00000015311	-25.15
ENSSSCG00000014048	HK3	hexokinase 3 (white cell)	ssc-miR-145-5p	ENSSSCT00000036248	-26.03
ENSSSCG00000014048	HK3	hexokinase 3 (white cell)	ssc-miR-145-5p	ENSSSCT00000035770	-26.03
ENSSSCG00000014048	HK3	hexokinase 3 (white cell)	ssc-miR-145-5p	ENSSSCT00000015345	-26.03
ENSSSCG00000014093	-	-	ssc-miR-145-5p	ENSSSCT00000015394	-27.68
ENSSSCG00000014280	RAD50	RAD50 homolog (S. cerevisiae)	ssc-miR-145-5p	ENSSSCT00000015603	-26.48
ENSSSCG00000014319	SMAD5	SMAD family member 5	ssc-miR-145-5p	ENSSSCT00000036284	-29.12
ENSSSCG00000014319	SMAD5	SMAD family member 5	ssc-miR-145-5p	ENSSSCT00000033952	-29.12
ENSSSCG00000014319	SMAD5	SMAD family member 5	ssc-miR-145-5p	ENSSSCT00000035774	-29.12
ENSSSCG00000014319	SMAD5	SMAD family member 5	ssc-miR-145-5p	ENSSSCT00000035536	-29.12
ENSSSCG00000014319	SMAD5	SMAD family member 5	ssc-miR-145-5p	ENSSSCT00000015645	-29.12
ENSSSCG00000014326	KIF20A	kinesin family member 20A	ssc-miR-145-5p	ENSSSCT00000015652	-25.06
ENSSSCG00000014444	SLC6A7	-	ssc-miR-145-5p	ENSSSCT00000015791	-25.4
ENSSSCG00000014447	SLC6A7	-	ssc-miR-145-5p	ENSSSCT00000015794	-25.4
ENSSSCG00000014602	OR10A4	-	ssc-miR-145-5p	ENSSSCT00000015952	-26.58
ENSSSCG00000014791	RRM1	-	ssc-miR-145-5p	ENSSSCT00000016142	-25.33
ENSSSCG00000014794	NUP98	nucleoporin 98kDa	ssc-miR-145-5p	ENSSSCT00000016145	-27.07
ENSSSCG00000014817	ARAP1	ArfGAP with RhoGAP domain, ankyrin repeat and PH domain 1	ssc-miR-145-5p	ENSSSCT00000016168	-54.14
ENSSSCG00000014817	ARAP1	ArfGAP with RhoGAP domain, ankyrin repeat and PH domain 1	ssc-miR-145-5p	ENSSSCT00000025648	-54.14
ENSSSCG00000015027	HSPB2	-	ssc-miR-145-5p	ENSSSCT00000016391	-26.65
ENSSSCG00000015036	DIXDC1	DIX domain containing 1	ssc-miR-145-5p	ENSSSCT00000022796	-25.73
ENSSSCG00000015036	DIXDC1	DIX domain containing 1	ssc-miR-145-5p	ENSSSCT00000016402	-25.73
ENSSSCG00000015074	SIDT2	SID1 transmembrane family, member 2	ssc-miR-145-5p	ENSSSCT00000016440	-27.71
ENSSSCG00000015238	ARHGAP32	-	ssc-miR-145-5p	ENSSSCT00000016605	-35.81
ENSSSCG00000015243	PRDM10	PR domain containing 10	ssc-miR-145-5p	ENSSSCT00000016612	-25.95
ENSSSCG00000015355	DGKB	-	ssc-miR-145-5p	ENSSSCT00000016729	-26.39
ENSSSCG00000015378	SP4	-	ssc-miR-145-5p	ENSSSCT00000016753	-34.63
ENSSSCG00000015426	RELN	reelin	ssc-miR-145-5p	ENSSSCT00000016805	-42.13
ENSSSCG00000015545	GLUL	glutamate-ammonia ligase	ssc-miR-145-5p	ENSSSCT00000016935	-27.18
ENSSSCG00000015583	SMYD2	SET and MYND domain containing 2	ssc-miR-145-5p	ENSSSCT00000016976	-25.76
ENSSSCG00000015618	LAMB3	-	ssc-miR-145-5p	ENSSSCT00000017012	-25.51
ENSSSCG00000015618	LAMB3	-	ssc-miR-145-5p	ENSSSCT00000022717	-25.51
ENSSSCG00000015622	CD34	CD34 molecule	ssc-miR-145-5p	ENSSSCT00000036617	-26.9
ENSSSCG00000015622	CD34	CD34 molecule	ssc-miR-145-5p	ENSSSCT00000017016	-26.9
ENSSSCG00000015737	CCDC115	-	ssc-miR-145-5p	ENSSSCT00000017137	-29.17
ENSSSCG00000016130	ZDBF2	zinc finger, DBF-type containing 2	ssc-miR-145-5p	ENSSSCT00000017563	-40.92
ENSSSCG00000016213	GLB1L	galactosidase, beta 1-like	ssc-miR-145-5p	ENSSSCT00000017654	-25.78
ENSSSCG00000016223	ACSL3	acyl-CoA synthetase long-chain family member 3	ssc-miR-145-5p	ENSSSCT00000017665	-25.65
ENSSSCG00000016237	DOCK10	-	ssc-miR-145-5p	ENSSSCT00000017680	-26.58
ENSSSCG00000016244	COL4A4	collagen, type IV, alpha 4	ssc-miR-145-5p	ENSSSCT00000017688	-40.12
ENSSSCG00000016271	ARMC9	-	ssc-miR-145-5p	ENSSSCT00000017719	-30.99
ENSSSCG00000016601	-	-	ssc-miR-145-5p	ENSSSCT00000018074	-56.57
ENSSSCG00000016626	CFTR	cystic fibrosis transmembrane conductance regulator (ATP-binding cassette sub-family C, member 7)	ssc-miR-145-5p	ENSSSCT00000018101	-58.88
ENSSSCG00000016816	ADAMTS12	ADAM metallopeptidase with thrombospondin type 1 motif, 12	ssc-miR-145-5p	ENSSSCT00000024262	-44.33
ENSSSCG00000016816	ADAMTS12	ADAM metallopeptidase with thrombospondin type 1 motif, 12	ssc-miR-145-5p	ENSSSCT00000018309	-44.33
ENSSSCG00000016911	SKIV2L2	superkiller viralicidic activity 2-like 2 (S. cerevisiae)	ssc-miR-145-5p	ENSSSCT00000018417	-44.56
ENSSSCG00000016915	IL31RA	interleukin 31 receptor A	ssc-miR-145-5p	ENSSSCT00000018421	-25.58
ENSSSCG00000017025	-	-	ssc-miR-145-5p	ENSSSCT00000018537	-28.16
ENSSSCG00000017030	-	-	ssc-miR-145-5p	ENSSSCT00000018542	-25.11
ENSSSCG00000017031	ATP10B	-	ssc-miR-145-5p	ENSSSCT00000018543	-25.95
ENSSSCG00000017155	EIF4A3	eukaryotic translation initiation factor 4A3	ssc-miR-145-5p	ENSSSCT00000018679	-25.06
ENSSSCG00000017260	WIPI1	WD repeat domain, phosphoinositide interacting 1	ssc-miR-145-5p	ENSSSCT00000018789	-25.73
ENSSSCG00000017293	TACO1	translational activator of cytochrome c oxidase 1	ssc-miR-145-5p	ENSSSCT00000018825	-27.45
ENSSSCG00000017391	PLEKHH3	pleckstrin homology domain containing, family H (with MyTH4 domain) member 3	ssc-miR-145-5p	ENSSSCT00000018931	-26.58
ENSSSCG00000017471	CDC6	cell division cycle 6 homolog (S. cerevisiae)	ssc-miR-145-5p	ENSSSCT00000019020	-46.2
ENSSSCG00000017791	SSH2	slingshot homolog 2 (Drosophila)	ssc-miR-145-5p	ENSSSCT00000033840	-42.78
ENSSSCG00000017826	SMG6	smg-6 homolog, nonsense mediated mRNA decay factor (C. elegans)	ssc-miR-145-5p	ENSSSCT00000019401	-25.54
ENSSSCG00000017863	-	-	ssc-miR-145-5p	ENSSSCT00000019439	-45.68
ENSSSCG00000017892	PITPNM3	-	ssc-miR-145-5p	ENSSSCT00000019469	-27.03
ENSSSCG00000017916	-	-	ssc-miR-145-5p	ENSSSCT00000019498	-27.5
ENSSSCG00000018046	SLC47A1	-	ssc-miR-145-5p	ENSSSCT00000019641	-29.08
ENSSSCG00000020716	UNC119B	-	ssc-miR-145-5p	ENSSSCT00000028269	-29.36
ENSSSCG00000020731	MICAL2	-	ssc-miR-145-5p	ENSSSCT00000026578	-26.86
ENSSSCG00000020884	GPR179	-	ssc-miR-145-5p	ENSSSCT00000024402	-49.9
ENSSSCG00000021035	AMOTL2	-	ssc-miR-145-5p	ENSSSCT00000023940	-25.66
ENSSSCG00000021035	AMOTL2	-	ssc-miR-145-5p	ENSSSCT00000027896	-25.66
ENSSSCG00000021510	-	-	ssc-miR-145-5p	ENSSSCT00000024750	-32.91
ENSSSCG00000021514	OCLN	-	ssc-miR-145-5p	ENSSSCT00000027610	-28.38
ENSSSCG00000021521	ERF	-	ssc-miR-145-5p	ENSSSCT00000022478	-27.97
ENSSSCG00000021674	ZBTB38	-	ssc-miR-145-5p	ENSSSCT00000022704	-41.6
ENSSSCG00000021767	-	L-threonine 3-dehydrogenase	ssc-miR-145-5p	ENSSSCT00000022297	-28.44
ENSSSCG00000021941	ZSCAN21	-	ssc-miR-145-5p	ENSSSCT00000024849	-25.49
ENSSSCG00000021968	SLC19A3	-	ssc-miR-145-5p	ENSSSCT00000026594	-29.26
ENSSSCG00000021976	SACS	-	ssc-miR-145-5p	ENSSSCT00000024826	-47.23
ENSSSCG00000022073	ZBTB38	zinc finger and BTB domain containing 38	ssc-miR-145-5p	ENSSSCT00000025924	-41.6
ENSSSCG00000022146	-	-	ssc-miR-145-5p	ENSSSCT00000025174	-25.2
ENSSSCG00000022147	CHURC1	-	ssc-miR-145-5p	ENSSSCT00000031251	-28.25
ENSSSCG00000022175	MYH15	myosin, heavy chain 15	ssc-miR-145-5p	ENSSSCT00000027252	-27.18
ENSSSCG00000022265	C19orf25	-	ssc-miR-145-5p	ENSSSCT00000031752	-42.83
ENSSSCG00000022387	TBPL1	-	ssc-miR-145-5p	ENSSSCT00000030224	-26.09
ENSSSCG00000022473	A4GNT	-	ssc-miR-145-5p	ENSSSCT00000025162	-31.62
ENSSSCG00000022525	-	-	ssc-miR-145-5p	ENSSSCT00000025725	-42.05
ENSSSCG00000022668	ZFP1	zinc finger protein 1 homolog (mouse)	ssc-miR-145-5p	ENSSSCT00000031098	-28.55
ENSSSCG00000022980	-	-	ssc-miR-145-5p	ENSSSCT00000023325	-33.28
ENSSSCG00000023045	BAHCC1	-	ssc-miR-145-5p	ENSSSCT00000023942	-27.63
ENSSSCG00000023045	BAHCC1	-	ssc-miR-145-5p	ENSSSCT00000027597	-27.63
ENSSSCG00000023063	DUSP16	-	ssc-miR-145-5p	ENSSSCT00000031160	-26.44
ENSSSCG00000023351	PLA2G4A	phospholipase A2, group IVA (cytosolic, calcium-dependent)	ssc-miR-145-5p	ENSSSCT00000022784	-44.37
ENSSSCG00000023415	-	-	ssc-miR-145-5p	ENSSSCT00000004914	-25.11
ENSSSCG00000023791	TMEM229B	-	ssc-miR-145-5p	ENSSSCT00000024127	-25.97
ENSSSCG00000023899	NOTCH3	-	ssc-miR-145-5p	ENSSSCT00000025522	-25.75
ENSSSCG00000023899	NOTCH3	-	ssc-miR-145-5p	ENSSSCT00000029966	-25.75
ENSSSCG00000024034	TRIOBP	-	ssc-miR-145-5p	ENSSSCT00000026849	-48.42
ENSSSCG00000024109	BDH1	-	ssc-miR-145-5p	ENSSSCT00000023845	-27.13
ENSSSCG00000024216	SMCR7L	-	ssc-miR-145-5p	ENSSSCT00000031655	-25.96
ENSSSCG00000024429	SIDT1	SID1 transmembrane family, member 1	ssc-miR-145-5p	ENSSSCT00000031666	-26.81
ENSSSCG00000024564	IMMT	inner membrane protein, mitochondrial	ssc-miR-145-5p	ENSSSCT00000030815	-26.41
ENSSSCG00000024567	-	-	ssc-miR-145-5p	ENSSSCT00000022455	-26.05
ENSSSCG00000024567	-	-	ssc-miR-145-5p	ENSSSCT00000027366	-26.05
ENSSSCG00000024603	-	-	ssc-miR-145-5p	ENSSSCT00000030917	-42.05
ENSSSCG00000024707	VWA8	-	ssc-miR-145-5p	ENSSSCT00000031457	-26.94
ENSSSCG00000024823	RCN3	-	ssc-miR-145-5p	ENSSSCT00000026102	-25.94
ENSSSCG00000024866	APC	-	ssc-miR-145-5p	ENSSSCT00000030510	-42.95
ENSSSCG00000024938	SH3BP5	SH3-domain binding protein 5 (BTK-associated)	ssc-miR-145-5p	ENSSSCT00000033352	-70.77
ENSSSCG00000024938	SH3BP5	SH3-domain binding protein 5 (BTK-associated)	ssc-miR-145-5p	ENSSSCT00000032548	-26.41
ENSSSCG00000025221	PAXIP1	-	ssc-miR-145-5p	ENSSSCT00000025847	-25.03
ENSSSCG00000025234	METTL22	-	ssc-miR-145-5p	ENSSSCT00000030721	-30.06
ENSSSCG00000025234	METTL22	-	ssc-miR-145-5p	ENSSSCT00000032443	-30.06
ENSSSCG00000025234	METTL22	-	ssc-miR-145-5p	ENSSSCT00000031514	-30.06
ENSSSCG00000025489	CLSTN3	-	ssc-miR-145-5p	ENSSSCT00000028598	-49.8
ENSSSCG00000025638	UBE2Z	-	ssc-miR-145-5p	ENSSSCT00000026961	-25.91
ENSSSCG00000025656	-	-	ssc-miR-145-5p	ENSSSCT00000004912	-25.11
ENSSSCG00000025661	TBRG1	-	ssc-miR-145-5p	ENSSSCT00000028534	-27.41
ENSSSCG00000025740	GON4L	-	ssc-miR-145-5p	ENSSSCT00000029338	-26.1
ENSSSCG00000025920	SMAD5	SMAD family member 5	ssc-miR-145-5p	ENSSSCT00000030487	-29.12
ENSSSCG00000025956	TNC	-	ssc-miR-145-5p	ENSSSCT00000026819	-71.21
ENSSSCG00000026034	NUP153	nucleoporin 153kDa	ssc-miR-145-5p	ENSSSCT00000025406	-27.3
ENSSSCG00000026108	CDC42EP1	-	ssc-miR-145-5p	ENSSSCT00000024506	-25.21
ENSSSCG00000026173	ABCA1	ATP-binding cassette, sub-family A (ABC1), member 1	ssc-miR-145-5p	ENSSSCT00000034589	-45.05
ENSSSCG00000026173	ABCA1	ATP-binding cassette, sub-family A (ABC1), member 1	ssc-miR-145-5p	ENSSSCT00000027427	-45.05
ENSSSCG00000026194	INIP	-	ssc-miR-145-5p	ENSSSCT00000028959	-25.24
ENSSSCG00000026218	FIP1L1	-	ssc-miR-145-5p	ENSSSCT00000026308	-44.82
ENSSSCG00000026259	LINGO4	-	ssc-miR-145-5p	ENSSSCT00000027984	-29.23
ENSSSCG00000026302	MKI67	antigen identified by monoclonal antibody Ki-67	ssc-miR-145-5p	ENSSSCT00000029353	-99.16
ENSSSCG00000026302	MKI67	antigen identified by monoclonal antibody Ki-67	ssc-miR-145-5p	ENSSSCT00000027204	-99.16
ENSSSCG00000026310	NUBPL	-	ssc-miR-145-5p	ENSSSCT00000029319	-27.13
ENSSSCG00000026423	SLC23A1	-	ssc-miR-145-5p	ENSSSCT00000025910	-26.7
ENSSSCG00000026438	PLEK	-	ssc-miR-145-5p	ENSSSCT00000023690	-26.93
ENSSSCG00000026502	LIX1L	-	ssc-miR-145-5p	ENSSSCT00000023324	-45.45
ENSSSCG00000026525	MANBA	-	ssc-miR-145-5p	ENSSSCT00000030724	-27.11
ENSSSCG00000026662	PRDM9	-	ssc-miR-145-5p	ENSSSCT00000022890	-27.96
ENSSSCG00000026829	MYNN	myoneurin	ssc-miR-145-5p	ENSSSCT00000032001	-27.03
ENSSSCG00000026829	MYNN	myoneurin	ssc-miR-145-5p	ENSSSCT00000029120	-27.03
ENSSSCG00000026893	NAT1	-	ssc-miR-145-5p	ENSSSCT00000007705	-27.48
ENSSSCG00000026978	ROS1	c-ros oncogene 1 , receptor tyrosine kinase	ssc-miR-145-5p	ENSSSCT00000029401	-27.28
ENSSSCG00000027118	SLC23A1	-	ssc-miR-145-5p	ENSSSCT00000029662	-25.36
ENSSSCG00000027713	-	-	ssc-miR-145-5p	ENSSSCT00000025581	-27.7
ENSSSCG00000027746	MRFAP1	-	ssc-miR-145-5p	ENSSSCT00000025694	-25.08
ENSSSCG00000027857	DMXL1	-	ssc-miR-145-5p	ENSSSCT00000024571	-42.74
ENSSSCG00000027857	DMXL1	-	ssc-miR-145-5p	ENSSSCT00000031873	-42.74
ENSSSCG00000027935	FHOD3	-	ssc-miR-145-5p	ENSSSCT00000025775	-26.25
ENSSSCG00000027935	FHOD3	-	ssc-miR-145-5p	ENSSSCT00000029253	-26.25
ENSSSCG00000027935	FHOD3	-	ssc-miR-145-5p	ENSSSCT00000023176	-26.25
ENSSSCG00000027966	GON4L	-	ssc-miR-145-5p	ENSSSCT00000029745	-26.1
ENSSSCG00000028140	CTDNEP1	-	ssc-miR-145-5p	ENSSSCT00000022961	-43.31
ENSSSCG00000028274	FAM131B	-	ssc-miR-145-5p	ENSSSCT00000031482	-29.07
ENSSSCG00000028317	ARHGEF28	-	ssc-miR-145-5p	ENSSSCT00000022464	-27.99
ENSSSCG00000028348	DHX38	-	ssc-miR-145-5p	ENSSSCT00000026672	-26.52
ENSSSCG00000028431	HSD17B4	hydroxysteroid (17-beta) dehydrogenase 4	ssc-miR-145-5p	ENSSSCT00000025027	-52.32
ENSSSCG00000028527	TNKS1BP1	tankyrase 1 binding protein 1, 182kDa	ssc-miR-145-5p	ENSSSCT00000032273	-27.88
ENSSSCG00000028875	HAVCR2	-	ssc-miR-145-5p	ENSSSCT00000026943	-50.73
ENSSSCG00000029051	RABL3	-	ssc-miR-145-5p	ENSSSCT00000028638	-26.31
ENSSSCG00000029097	RCC1	regulator of chromosome condensation 1	ssc-miR-145-5p	ENSSSCT00000028011	-26.71
ENSSSCG00000029186	SEZ6L2	seizure related 6 homolog (mouse)-like 2	ssc-miR-145-5p	ENSSSCT00000026459	-28.23
ENSSSCG00000029375	ZNF205	zinc finger protein 205	ssc-miR-145-5p	ENSSSCT00000022550	-31.11
ENSSSCG00000029501	-	-	ssc-miR-145-5p	ENSSSCT00000031208	-35.34
ENSSSCG00000029635	GRIN3B	glutamate receptor, ionotropic, N-methyl-D-aspartate 3B	ssc-miR-145-5p	ENSSSCT00000026993	-27.19
ENSSSCG00000029751	ACAD10	-	ssc-miR-145-5p	ENSSSCT00000024053	-25.87
ENSSSCG00000029909	KRBA1	-	ssc-miR-145-5p	ENSSSCT00000023190	-27.31
ENSSSCG00000030008	C20orf118	-	ssc-miR-145-5p	ENSSSCT00000023002	-29.46
ENSSSCG00000030274	-	protein phosphatase, EF-hand calcium binding domain 1	ssc-miR-145-5p	ENSSSCT00000035020	-26.01
ENSSSCG00000030274	-	protein phosphatase, EF-hand calcium binding domain 1	ssc-miR-145-5p	ENSSSCT00000031758	-26.01
ENSSSCG00000030362	KALRN	-	ssc-miR-145-5p	ENSSSCT00000023701	-27.68
ENSSSCG00000030428	C10orf2	-	ssc-miR-145-5p	ENSSSCT00000027642	-47.88
ENSSSCG00000000598	-	-	ssc-miR-148b-3p	ENSSSCT00000000643	-25
ENSSSCG00000000600	EPS8	epidermal growth factor receptor pathway substrate 8	ssc-miR-148b-3p	ENSSSCT00000000645	-25.61
ENSSSCG00000000655	KLRF1	killer cell lectin-like receptor subfamily F, member 1	ssc-miR-148b-3p	ENSSSCT00000000711	-25.97
ENSSSCG00000000656	CLEC2B	C-type lectin domain family 2, member B	ssc-miR-148b-3p	ENSSSCT00000035827	-25.03
ENSSSCG00000000656	CLEC2B	C-type lectin domain family 2, member B	ssc-miR-148b-3p	ENSSSCT00000025507	-25.03
ENSSSCG00000000656	CLEC2B	C-type lectin domain family 2, member B	ssc-miR-148b-3p	ENSSSCT00000000712	-25.03
ENSSSCG00000001456	HLA-DQA2	MHC class II histocompatibility antigen SLA-DQA	ssc-miR-148b-3p	ENSSSCT00000001616	-25.19
ENSSSCG00000002902	ATP4A	-	ssc-miR-148b-3p	ENSSSCT00000003207	-25.38
ENSSSCG00000003523	EPHA8	-	ssc-miR-148b-3p	ENSSSCT00000003914	-26.06
ENSSSCG00000003570	WDTC1	WD and tetratricopeptide repeats 1	ssc-miR-148b-3p	ENSSSCT00000003964	-26.15
ENSSSCG00000003837	PRKAA2	protein kinase, AMP-activated, alpha 2 catalytic subunit	ssc-miR-148b-3p	ENSSSCT00000004249	-42.95
ENSSSCG00000004500	C18orf25	-	ssc-miR-148b-3p	ENSSSCT00000004972	-42.82
ENSSSCG00000005967	FAM84B	-	ssc-miR-148b-3p	ENSSSCT00000034549	-25.53
ENSSSCG00000005967	FAM84B	-	ssc-miR-148b-3p	ENSSSCT00000033609	-25.53
ENSSSCG00000005967	FAM84B	-	ssc-miR-148b-3p	ENSSSCT00000006550	-25.53
ENSSSCG00000006800	CD53	CD53 molecule	ssc-miR-148b-3p	ENSSSCT00000007448	-25.2
ENSSSCG00000007252	DNMT3B	DNA (cytosine-5-)-methyltransferase 3 beta	ssc-miR-148b-3p	ENSSSCT00000007935	-29.82
ENSSSCG00000009885	HECTD4	-	ssc-miR-148b-3p	ENSSSCT00000010835	-27.05
ENSSSCG00000010034	DEPDC5	DEP domain containing 5	ssc-miR-148b-3p	ENSSSCT00000010991	-25.43
ENSSSCG00000010048	RAB36	-	ssc-miR-148b-3p	ENSSSCT00000011009	-25.3
ENSSSCG00000010186	URB2	URB2 ribosome biogenesis 2 homolog (S. cerevisiae)	ssc-miR-148b-3p	ENSSSCT00000011152	-26.54
ENSSSCG00000010573	HPS6	Hermansky-Pudlak syndrome 6	ssc-miR-148b-3p	ENSSSCT00000011566	-26.11
ENSSSCG00000011360	CELSR3	-	ssc-miR-148b-3p	ENSSSCT00000012437	-25.84
ENSSSCG00000011929	SLC35A5	-	ssc-miR-148b-3p	ENSSSCT00000013053	-27.46
ENSSSCG00000013664	C19orf66	-	ssc-miR-148b-3p	ENSSSCT00000014928	-25.36
ENSSSCG00000013941	-	-	ssc-miR-148b-3p	ENSSSCT00000015227	-44.08
ENSSSCG00000014256	FBN2	fibrillin 2	ssc-miR-148b-3p	ENSSSCT00000025170	-26.42
ENSSSCG00000014256	FBN2	fibrillin 2	ssc-miR-148b-3p	ENSSSCT00000015577	-26.42
ENSSSCG00000015286	DSTYK	dual serine/threonine and tyrosine protein kinase	ssc-miR-148b-3p	ENSSSCT00000016657	-44.89
ENSSSCG00000015947	DCAF17	DDB1 and CUL4 associated factor 17	ssc-miR-148b-3p	ENSSSCT00000023821	-26.54
ENSSSCG00000015947	DCAF17	DDB1 and CUL4 associated factor 17	ssc-miR-148b-3p	ENSSSCT00000025668	-26.54
ENSSSCG00000016527	SLC13A4	solute carrier family 13 (sodium/sulfate symporters), member 4	ssc-miR-148b-3p	ENSSSCT00000017995	-27.83
ENSSSCG00000016877	NNT	-	ssc-miR-148b-3p	ENSSSCT00000018381	-27.44
ENSSSCG00000016892	FST	follistatin	ssc-miR-148b-3p	ENSSSCT00000018397	-28.08
ENSSSCG00000016892	FST	follistatin	ssc-miR-148b-3p	ENSSSCT00000023776	-28.08
ENSSSCG00000022486	CBLB	Cbl proto-oncogene, E3 ubiquitin protein ligase B	ssc-miR-148b-3p	ENSSSCT00000023448	-41.59
ENSSSCG00000022500	IL20RB	-	ssc-miR-148b-3p	ENSSSCT00000025385	-27.91
ENSSSCG00000022860	SASH1	-	ssc-miR-148b-3p	ENSSSCT00000031199	-25.92
ENSSSCG00000023177	RRP9	-	ssc-miR-148b-3p	ENSSSCT00000032341	-25.55
ENSSSCG00000024687	FANCA	Fanconi anemia, complementation group A	ssc-miR-148b-3p	ENSSSCT00000031647	-41.72
ENSSSCG00000025726	EPS8	-	ssc-miR-148b-3p	ENSSSCT00000028702	-25.61
ENSSSCG00000026950	GRID1	glutamate receptor, ionotropic, delta 1	ssc-miR-148b-3p	ENSSSCT00000023074	-25.14
ENSSSCG00000027381	GGCX	-	ssc-miR-148b-3p	ENSSSCT00000031020	-26.86
ENSSSCG00000027430	PGA5	-	ssc-miR-148b-3p	ENSSSCT00000014309	-26.29
ENSSSCG00000027681	ZFR	zinc finger RNA binding protein	ssc-miR-148b-3p	ENSSSCT00000025090	-27.53
ENSSSCG00000029284	NPHS1	nephrosis 1, congenital, Finnish type (nephrin)	ssc-miR-148b-3p	ENSSSCT00000027791	-26.89
ENSSSCG00000029413	DNMT3A	DNA (cytosine-5-)-methyltransferase 3 alpha	ssc-miR-148b-3p	ENSSSCT00000023785	-26.86
ENSSSCG00000030196	CUL9	cullin 9	ssc-miR-148b-3p	ENSSSCT00000030706	-42.98
ENSSSCG00000000382	SMARCC2	-	ssc-miR-152	ENSSSCT00000000410	-26.01
ENSSSCG00000000600	EPS8	epidermal growth factor receptor pathway substrate 8	ssc-miR-152	ENSSSCT00000000645	-25.93
ENSSSCG00000000682	GNB3	guanine nucleotide binding protein (G protein), beta polypeptide 3	ssc-miR-152	ENSSSCT00000000743	-25.56
ENSSSCG00000000770	MICAL3	microtubule associated monoxygenase, calponin and LIM domain containing 3	ssc-miR-152	ENSSSCT00000000834	-27.27
ENSSSCG00000001304	-	-	ssc-miR-152	ENSSSCT00000001420	-48.42
ENSSSCG00000001565	CDKN1A	-	ssc-miR-152	ENSSSCT00000001744	-26.34
ENSSSCG00000001881	MAN2C1	mannosidase, alpha, class 2C, member 1	ssc-miR-152	ENSSSCT00000002106	-42.79
ENSSSCG00000003468	PLEKHM2	-	ssc-miR-152	ENSSSCT00000003854	-45.83
ENSSSCG00000003468	PLEKHM2	-	ssc-miR-152	ENSSSCT00000026419	-45.83
ENSSSCG00000005072	PSMA3	-	ssc-miR-152	ENSSSCT00000005589	-27.17
ENSSSCG00000005437	KLF4	Kruppel-like factor 4 (gut)	ssc-miR-152	ENSSSCT00000032943	-25.98
ENSSSCG00000005437	KLF4	Kruppel-like factor 4 (gut)	ssc-miR-152	ENSSSCT00000032649	-25.98
ENSSSCG00000005437	KLF4	Kruppel-like factor 4 (gut)	ssc-miR-152	ENSSSCT00000023676	-25.98
ENSSSCG00000005437	KLF4	Kruppel-like factor 4 (gut)	ssc-miR-152	ENSSSCT00000005981	-25.98
ENSSSCG00000005437	KLF4	Kruppel-like factor 4 (gut)	ssc-miR-152	ENSSSCT00000026495	-25.98
ENSSSCG00000005459	KIAA0368	-	ssc-miR-152	ENSSSCT00000006004	-25.95
ENSSSCG00000005869	-	-	ssc-miR-152	ENSSSCT00000006448	-25.44
ENSSSCG00000005948	TG	thyroglobulin	ssc-miR-152	ENSSSCT00000035213	-42.18
ENSSSCG00000005948	TG	thyroglobulin	ssc-miR-152	ENSSSCT00000006531	-42.18
ENSSSCG00000006202	CSPP1	centrosome and spindle pole associated protein 1	ssc-miR-152	ENSSSCT00000029434	-25.14
ENSSSCG00000006800	CD53	CD53 molecule	ssc-miR-152	ENSSSCT00000007448	-45.11
ENSSSCG00000007858	ACSM2A	-	ssc-miR-152	ENSSSCT00000008609	-25.89
ENSSSCG00000008007	WDR24	WD repeat domain 24	ssc-miR-152	ENSSSCT00000028633	-41.46
ENSSSCG00000008007	WDR24	WD repeat domain 24	ssc-miR-152	ENSSSCT00000008775	-41.46
ENSSSCG00000008893	REST	RE1-silencing transcription factor	ssc-miR-152	ENSSSCT00000009736	-25.11
ENSSSCG00000009152	SGMS2	sphingomyelin synthase 2	ssc-miR-152	ENSSSCT00000010022	-26.28
ENSSSCG00000009256	ANTXR2	anthrax toxin receptor 2	ssc-miR-152	ENSSSCT00000010136	-25.19
ENSSSCG00000009683	KIF13B	kinesin family member 13B	ssc-miR-152	ENSSSCT00000010618	-44.45
ENSSSCG00000009885	HECTD4	-	ssc-miR-152	ENSSSCT00000010835	-29.38
ENSSSCG00000009896	CCDC64	coiled-coil domain containing 64	ssc-miR-152	ENSSSCT00000010846	-43.17
ENSSSCG00000009933	UBE3B	ubiquitin protein ligase E3B	ssc-miR-152	ENSSSCT00000010885	-26.2
ENSSSCG00000010635	ZDHHC6	-	ssc-miR-152	ENSSSCT00000011632	-25.34
ENSSSCG00000010637	ZDHHC6	-	ssc-miR-152	ENSSSCT00000011634	-25.34
ENSSSCG00000012322	KDM5C	lysine (K)-specific demethylase 5C	ssc-miR-152	ENSSSCT00000013473	-27.19
ENSSSCG00000012322	KDM5C	lysine (K)-specific demethylase 5C	ssc-miR-152	ENSSSCT00000032687	-27.19
ENSSSCG00000012532	TCEAL1	-	ssc-miR-152	ENSSSCT00000035753	-28.26
ENSSSCG00000012532	TCEAL1	-	ssc-miR-152	ENSSSCT00000035058	-28.26
ENSSSCG00000012532	TCEAL1	-	ssc-miR-152	ENSSSCT00000013701	-28.26
ENSSSCG00000012846	PDDC1	-	ssc-miR-152	ENSSSCT00000014041	-25.02
ENSSSCG00000012969	FIBP	fibroblast growth factor (acidic) intracellular binding protein	ssc-miR-152	ENSSSCT00000014176	-43.03
ENSSSCG00000013079	DAGLA	diacylglycerol lipase, alpha	ssc-miR-152	ENSSSCT00000014297	-25.22
ENSSSCG00000013226	PTPMT1	protein tyrosine phosphatase, mitochondrial 1	ssc-miR-152	ENSSSCT00000014446	-25.53
ENSSSCG00000013927	ARMC6	armadillo repeat containing 6	ssc-miR-152	ENSSSCT00000015213	-25.47
ENSSSCG00000016019	NCKAP1	NCK-associated protein 1	ssc-miR-152	ENSSSCT00000017442	-25.05
ENSSSCG00000016383	-	-	ssc-miR-152	ENSSSCT00000017838	-25.48
ENSSSCG00000016527	SLC13A4	solute carrier family 13 (sodium/sulfate symporters), member 4	ssc-miR-152	ENSSSCT00000017995	-25.35
ENSSSCG00000016845	NUP155	nucleoporin 155kDa	ssc-miR-152	ENSSSCT00000018343	-25.54
ENSSSCG00000016877	NNT	-	ssc-miR-152	ENSSSCT00000018381	-43.96
ENSSSCG00000016976	ZNF366	zinc finger protein 366	ssc-miR-152	ENSSSCT00000018486	-43.47
ENSSSCG00000017178	SPHK1	-	ssc-miR-152	ENSSSCT00000018703	-25.54
ENSSSCG00000017324	LRRC37A2	-	ssc-miR-152	ENSSSCT00000018860	-28.04
ENSSSCG00000017538	HOXB7	-	ssc-miR-152	ENSSSCT00000019092	-25.54
ENSSSCG00000020732	IKBIP	IKBKB interacting protein	ssc-miR-152	ENSSSCT00000030308	-27.91
ENSSSCG00000021871	FDXACB1	ferredoxin-fold anticodon binding domain containing 1	ssc-miR-152	ENSSSCT00000027060	-41.57
ENSSSCG00000021922	-	-	ssc-miR-152	ENSSSCT00000031322	-25.48
ENSSSCG00000022002	SMARCC2	-	ssc-miR-152	ENSSSCT00000032096	-26.01
ENSSSCG00000022111	CDKN1A	-	ssc-miR-152	ENSSSCT00000032169	-26.34
ENSSSCG00000022879	KDELR2	-	ssc-miR-152	ENSSSCT00000031493	-26.65
ENSSSCG00000023177	RRP9	-	ssc-miR-152	ENSSSCT00000032341	-25.25
ENSSSCG00000023357	REST	RE1-silencing transcription factor	ssc-miR-152	ENSSSCT00000030837	-25.11
ENSSSCG00000024233	RAB39B	-	ssc-miR-152	ENSSSCT00000022617	-25.09
ENSSSCG00000024527	NDEL1	-	ssc-miR-152	ENSSSCT00000027254	-25.11
ENSSSCG00000024528	ZDHHC14	zinc finger, DHHC-type containing 14	ssc-miR-152	ENSSSCT00000028436	-27.16
ENSSSCG00000025626	HSPG2	-	ssc-miR-152	ENSSSCT00000031124	-25.06
ENSSSCG00000025726	EPS8	-	ssc-miR-152	ENSSSCT00000028702	-25.93
ENSSSCG00000025832	-	-	ssc-miR-152	ENSSSCT00000019194	-25.14
ENSSSCG00000026838	IFNA21	interferon-alpha-8	ssc-miR-152	ENSSSCT00000034717	-40.32
ENSSSCG00000027146	GLA	galactosidase, alpha	ssc-miR-152	ENSSSCT00000025640	-46.16
ENSSSCG00000027381	GGCX	-	ssc-miR-152	ENSSSCT00000031020	-25.2
ENSSSCG00000027608	FAM172A	-	ssc-miR-152	ENSSSCT00000022254	-26.08
ENSSSCG00000028084	-	-	ssc-miR-152	ENSSSCT00000031134	-28.04
ENSSSCG00000028312	DMAP1	DNA methyltransferase 1 associated protein 1	ssc-miR-152	ENSSSCT00000028893	-25.8
ENSSSCG00000029311	MYPN	myopalladin	ssc-miR-152	ENSSSCT00000031009	-25.87
ENSSSCG00000030218	FAM22F	-	ssc-miR-152	ENSSSCT00000026690	-25.48
ENSSSCG00000030352	C12orf66	-	ssc-miR-152	ENSSSCT00000032361	-30.97
ENSSSCG00000030532	-	-	ssc-miR-152	ENSSSCT00000019196	-25.14
ENSSSCG00000030598	-	-	ssc-miR-152	ENSSSCT00000032471	-25.81
ENSSSCG00000030946	-	-	ssc-miR-152	ENSSSCT00000034231	-42.29
ENSSSCG00000000693	NCAPD2	non-SMC condensin I complex, subunit D2	ssc-miR-196a	ENSSSCT00000000755	-27.04
ENSSSCG00000000985	EXOC2	exocyst complex component 2	ssc-miR-196a	ENSSSCT00000001075	-29.34
ENSSSCG00000001518	ITPR3	inositol 1,4,5-trisphosphate receptor, type 3	ssc-miR-196a	ENSSSCT00000001691	-46.07
ENSSSCG00000002502	ATG2B	autophagy related 2B	ssc-miR-196a	ENSSSCT00000002780	-28
ENSSSCG00000002718	FA2H	fatty acid 2-hydroxylase	ssc-miR-196a	ENSSSCT00000003012	-25.07
ENSSSCG00000002722	DDX19B	-	ssc-miR-196a	ENSSSCT00000003016	-26.3
ENSSSCG00000003038	GRIK5	-	ssc-miR-196a	ENSSSCT00000003374	-27.86
ENSSSCG00000003133	GRIN2D	glutamate receptor, ionotropic, N-methyl D-aspartate 2D	ssc-miR-196a	ENSSSCT00000003474	-31.88
ENSSSCG00000003366	CHD5	chromodomain helicase DNA binding protein 5	ssc-miR-196a	ENSSSCT00000003736	-47.68
ENSSSCG00000003366	CHD5	chromodomain helicase DNA binding protein 5	ssc-miR-196a	ENSSSCT00000019561	-47.68
ENSSSCG00000003414	ANGPTL7	angiopoietin-like 7	ssc-miR-196a	ENSSSCT00000003787	-27.96
ENSSSCG00000004023	FGFR1OP	-	ssc-miR-196a	ENSSSCT00000004448	-25.37
ENSSSCG00000004491	SLC14A2	solute carrier family 14 (urea transporter), member 2	ssc-miR-196a	ENSSSCT00000004962	-47.1
ENSSSCG00000004587	MYO1E	myosin IE	ssc-miR-196a	ENSSSCT00000005066	-45.16
ENSSSCG00000005480	RGS3	-	ssc-miR-196a	ENSSSCT00000006026	-26.35
ENSSSCG00000006568	DENND4B	DENN/MADD domain containing 4B	ssc-miR-196a	ENSSSCT00000007196	-25.83
ENSSSCG00000007172	-	-	ssc-miR-196a	ENSSSCT00000007845	-25.35
ENSSSCG00000007470	FAM65C	-	ssc-miR-196a	ENSSSCT00000026410	-45.99
ENSSSCG00000007470	FAM65C	-	ssc-miR-196a	ENSSSCT00000008175	-45.99
ENSSSCG00000007952	TRAP1	TNF receptor-associated protein 1	ssc-miR-196a	ENSSSCT00000008715	-26.79
ENSSSCG00000008020	IFT140	intraflagellar transport 140 homolog (Chlamydomonas)	ssc-miR-196a	ENSSSCT00000008789	-27.16
ENSSSCG00000008041	PKD1	polycystic kidney disease 1 (autosomal dominant)	ssc-miR-196a	ENSSSCT00000008812	-45.25
ENSSSCG00000010034	DEPDC5	DEP domain containing 5	ssc-miR-196a	ENSSSCT00000010991	-26.52
ENSSSCG00000010190	ACTA1	actin, alpha 1, skeletal muscle	ssc-miR-196a	ENSSSCT00000011156	-25.6
ENSSSCG00000010600	CALHM2	-	ssc-miR-196a	ENSSSCT00000011595	-25.91
ENSSSCG00000010709	PLEKHG2	pleckstrin homology domain containing, family G (with RhoGef domain) member 2	ssc-miR-196a	ENSSSCT00000036521	-25.11
ENSSSCG00000010709	PLEKHG2	pleckstrin homology domain containing, family G (with RhoGef domain) member 2	ssc-miR-196a	ENSSSCT00000031397	-25.11
ENSSSCG00000010709	PLEKHG2	pleckstrin homology domain containing, family G (with RhoGef domain) member 2	ssc-miR-196a	ENSSSCT00000011716	-25.11
ENSSSCG00000010709	PLEKHG2	pleckstrin homology domain containing, family G (with RhoGef domain) member 2	ssc-miR-196a	ENSSSCT00000011715	-25.11
ENSSSCG00000011342	DHX30	-	ssc-miR-196a	ENSSSCT00000012419	-42.22
ENSSSCG00000011426	POC1A	-	ssc-miR-196a	ENSSSCT00000012506	-26.74
ENSSSCG00000012037	GCFC1	-	ssc-miR-196a	ENSSSCT00000013169	-25.95
ENSSSCG00000012151	NHS	Nance-Horan syndrome (congenital cataracts and dental anomalies)	ssc-miR-196a	ENSSSCT00000032786	-29.33
ENSSSCG00000012151	NHS	Nance-Horan syndrome (congenital cataracts and dental anomalies)	ssc-miR-196a	ENSSSCT00000033095	-29.33
ENSSSCG00000012151	NHS	Nance-Horan syndrome (congenital cataracts and dental anomalies)	ssc-miR-196a	ENSSSCT00000013290	-29.33
ENSSSCG00000012275	ARAF	v-raf murine sarcoma 3611 viral oncogene homolog	ssc-miR-196a	ENSSSCT00000013423	-26.41
ENSSSCG00000012275	ARAF	v-raf murine sarcoma 3611 viral oncogene homolog	ssc-miR-196a	ENSSSCT00000034636	-26.41
ENSSSCG00000012487	XKRX	-	ssc-miR-196a	ENSSSCT00000035839	-29.17
ENSSSCG00000012487	XKRX	-	ssc-miR-196a	ENSSSCT00000036324	-29.17
ENSSSCG00000012487	XKRX	-	ssc-miR-196a	ENSSSCT00000013654	-29.17
ENSSSCG00000013024	NRXN2	-	ssc-miR-196a	ENSSSCT00000014237	-25.86
ENSSSCG00000014347	PROB1	-	ssc-miR-196a	ENSSSCT00000015675	-25.43
ENSSSCG00000014622	DNHD1	dynein heavy chain domain 1	ssc-miR-196a	ENSSSCT00000015972	-26.74
ENSSSCG00000015512	PAPPA2	pappalysin 2	ssc-miR-196a	ENSSSCT00000016899	-28.89
ENSSSCG00000015645	SRGAP2	-	ssc-miR-196a	ENSSSCT00000017041	-25.01
ENSSSCG00000016619	ING3	inhibitor of growth family, member 3	ssc-miR-196a	ENSSSCT00000018093	-26.4
ENSSSCG00000016701	HOXA7	-	ssc-miR-196a	ENSSSCT00000030592	-40.89
ENSSSCG00000016851	OSMR	oncostatin M receptor	ssc-miR-196a	ENSSSCT00000018351	-46.95
ENSSSCG00000017148	RNF213	-	ssc-miR-196a	ENSSSCT00000018668	-25.46
ENSSSCG00000017748	NF1	neurofibromin 1	ssc-miR-196a	ENSSSCT00000019317	-26.68
ENSSSCG00000017748	NF1	neurofibromin 1	ssc-miR-196a	ENSSSCT00000023079	-26.68
ENSSSCG00000020737	SSSCA1	-	ssc-miR-196a	ENSSSCT00000022381	-29.05
ENSSSCG00000020884	GPR179	-	ssc-miR-196a	ENSSSCT00000024402	-25.63
ENSSSCG00000021218	TDRD6	tudor domain containing 6	ssc-miR-196a	ENSSSCT00000025267	-25.59
ENSSSCG00000023199	DUS3L	-	ssc-miR-196a	ENSSSCT00000014775	-25.01
ENSSSCG00000023890	ATG2A	autophagy related 2A	ssc-miR-196a	ENSSSCT00000026889	-25.21
ENSSSCG00000023920	LEPRE1	leucine proline-enriched proteoglycan (leprecan) 1	ssc-miR-196a	ENSSSCT00000025559	-43.16
ENSSSCG00000026135	DUS3L	-	ssc-miR-196a	ENSSSCT00000014768	-25.01
ENSSSCG00000028036	MAP3K10	mitogen-activated protein kinase kinase kinase 10	ssc-miR-196a	ENSSSCT00000022919	-28.6
ENSSSCG00000028350	LCAT	lecithin-cholesterol acyltransferase	ssc-miR-196a	ENSSSCT00000029031	-25.85
ENSSSCG00000028422	SSSCA1	-	ssc-miR-196a	ENSSSCT00000025425	-29.05
ENSSSCG00000028656	DDX19A	-	ssc-miR-196a	ENSSSCT00000029799	-26.3
ENSSSCG00000028671	CEL	carboxyl ester lipase (bile salt-stimulated lipase)	ssc-miR-196a	ENSSSCT00000023705	-46.1
ENSSSCG00000028921	-	-	ssc-miR-196a	ENSSSCT00000030115	-27.86
ENSSSCG00000029189	DCHS1	dachsous 1 (Drosophila)	ssc-miR-196a	ENSSSCT00000025039	-43.51
ENSSSCG00000029571	AVIL	advillin	ssc-miR-196a	ENSSSCT00000032121	-47.77
ENSSSCG00000030045	PRMT5	protein arginine methyltransferase 5	ssc-miR-196a	ENSSSCT00000027720	-25.77
ENSSSCG00000030048	PLEKHG2	pleckstrin homology domain containing, family G (with RhoGef domain) member 2	ssc-miR-196a	ENSSSCT00000031206	-25.11
ENSSSCG00000000066	L3MBTL2	-	ssc-miR-199a-5p	ENSSSCT00000000072	-51.49
ENSSSCG00000000191	MLL2	-	ssc-miR-199a-5p	ENSSSCT00000031953	-25.11
ENSSSCG00000000191	MLL2	-	ssc-miR-199a-5p	ENSSSCT00000000204	-25.11
ENSSSCG00000000211	AQP5	aquaporin 5	ssc-miR-199a-5p	ENSSSCT00000000226	-25.9
ENSSSCG00000000411	NAB2	-	ssc-miR-199a-5p	ENSSSCT00000000445	-46.19
ENSSSCG00000000413	MYO1A	-	ssc-miR-199a-5p	ENSSSCT00000000447	-25.27
ENSSSCG00000000417	ZBTB39	-	ssc-miR-199a-5p	ENSSSCT00000000451	-27.22
ENSSSCG00000000424	MYO1A	-	ssc-miR-199a-5p	ENSSSCT00000000458	-25.27
ENSSSCG00000000426	NAB2	-	ssc-miR-199a-5p	ENSSSCT00000000460	-46.19
ENSSSCG00000000653	CD69	CD69 molecule	ssc-miR-199a-5p	ENSSSCT00000000709	-26
ENSSSCG00000000653	CD69	CD69 molecule	ssc-miR-199a-5p	ENSSSCT00000000708	-26
ENSSSCG00000001091	KIAA0319	-	ssc-miR-199a-5p	ENSSSCT00000001187	-42.55
ENSSSCG00000001228	HLA-A	-	ssc-miR-199a-5p	ENSSSCT00000034061	-28.6
ENSSSCG00000001397	HLA-A	-	ssc-miR-199a-5p	ENSSSCT00000034266	-27.17
ENSSSCG00000001697	TMEM63B	transmembrane protein 63B	ssc-miR-199a-5p	ENSSSCT00000001896	-43.63
ENSSSCG00000001697	TMEM63B	transmembrane protein 63B	ssc-miR-199a-5p	ENSSSCT00000036360	-43.63
ENSSSCG00000001825	SLC41A3	-	ssc-miR-199a-5p	ENSSSCT00000002044	-27.95
ENSSSCG00000001867	PSTPIP1	proline-serine-threonine phosphatase interacting protein 1	ssc-miR-199a-5p	ENSSSCT00000033134	-44.42
ENSSSCG00000001867	PSTPIP1	proline-serine-threonine phosphatase interacting protein 1	ssc-miR-199a-5p	ENSSSCT00000002092	-44.42
ENSSSCG00000001986	NFATC4	nuclear factor of activated T-cells, cytoplasmic, calcineurin-dependent 4	ssc-miR-199a-5p	ENSSSCT00000002222	-27.27
ENSSSCG00000002427	EML5	echinoderm microtubule associated protein like 5	ssc-miR-199a-5p	ENSSSCT00000002696	-49.54
ENSSSCG00000002544	PPP1R13B	protein phosphatase 1, regulatory subunit 13B	ssc-miR-199a-5p	ENSSSCT00000002825	-29.07
ENSSSCG00000002831	IRX3	-	ssc-miR-199a-5p	ENSSSCT00000003132	-28.01
ENSSSCG00000002836	SALL1	sal-like 1 (Drosophila)	ssc-miR-199a-5p	ENSSSCT00000003137	-26.61
ENSSSCG00000002967	-	-	ssc-miR-199a-5p	ENSSSCT00000003291	-31.97
ENSSSCG00000002987	DLL3	-	ssc-miR-199a-5p	ENSSSCT00000003318	-27.86
ENSSSCG00000003070	ZNF45	zinc finger protein 45	ssc-miR-199a-5p	ENSSSCT00000003407	-25.02
ENSSSCG00000003076	ZNF226	-	ssc-miR-199a-5p	ENSSSCT00000003413	-45.21
ENSSSCG00000003077	ZFP112	-	ssc-miR-199a-5p	ENSSSCT00000003414	-64.08
ENSSSCG00000003454	KAZN	kazrin, periplakin interacting protein	ssc-miR-199a-5p	ENSSSCT00000003835	-25.22
ENSSSCG00000003629	EIF2C4	-	ssc-miR-199a-5p	ENSSSCT00000004025	-45.87
ENSSSCG00000003637	MAP7D1	-	ssc-miR-199a-5p	ENSSSCT00000004033	-26.59
ENSSSCG00000003744	MOCOS	-	ssc-miR-199a-5p	ENSSSCT00000004145	-27.76
ENSSSCG00000004023	FGFR1OP	-	ssc-miR-199a-5p	ENSSSCT00000004448	-25.18
ENSSSCG00000004089	RMND1	-	ssc-miR-199a-5p	ENSSSCT00000004520	-25.71
ENSSSCG00000004117	RAB32	RAB32, member RAS oncogene family	ssc-miR-199a-5p	ENSSSCT00000004552	-27.54
ENSSSCG00000004329	MDN1	-	ssc-miR-199a-5p	ENSSSCT00000004785	-47.36
ENSSSCG00000004382	SEC63	SEC63 homolog (S. cerevisiae)	ssc-miR-199a-5p	ENSSSCT00000004844	-26.29
ENSSSCG00000004465	BCKDHB	-	ssc-miR-199a-5p	ENSSSCT00000004932	-26.68
ENSSSCG00000004709	ZSCAN29	zinc finger and SCAN domain containing 29	ssc-miR-199a-5p	ENSSSCT00000005201	-48.64
ENSSSCG00000004983	CTAGE5	-	ssc-miR-199a-5p	ENSSSCT00000005496	-25.76
ENSSSCG00000004988	CTAGE5	-	ssc-miR-199a-5p	ENSSSCT00000030475	-25.76
ENSSSCG00000004988	CTAGE5	-	ssc-miR-199a-5p	ENSSSCT00000005502	-25.76
ENSSSCG00000005312	SIT1	signaling threshold regulating transmembrane adaptor 1	ssc-miR-199a-5p	ENSSSCT00000005850	-25.7
ENSSSCG00000005459	KIAA0368	-	ssc-miR-199a-5p	ENSSSCT00000006004	-43.52
ENSSSCG00000005661	ENDOG	-	ssc-miR-199a-5p	ENSSSCT00000006224	-28.07
ENSSSCG00000006080	-	-	ssc-miR-199a-5p	ENSSSCT00000025911	-25.19
ENSSSCG00000006242	IMPAD1	inositol monophosphatase domain containing 1	ssc-miR-199a-5p	ENSSSCT00000006840	-25.18
ENSSSCG00000006296	ATP1B1	ATPase, Na+/K+ transporting, beta 1 polypeptide	ssc-miR-199a-5p	ENSSSCT00000006901	-27.48
ENSSSCG00000006311	DUSP27	-	ssc-miR-199a-5p	ENSSSCT00000006918	-25.06
ENSSSCG00000006314	DUSP27	-	ssc-miR-199a-5p	ENSSSCT00000006921	-25.06
ENSSSCG00000006354	TOMM40L	translocase of outer mitochondrial membrane 40 homolog (yeast)-like	ssc-miR-199a-5p	ENSSSCT00000006963	-45.87
ENSSSCG00000006411	-	-	ssc-miR-199a-5p	ENSSSCT00000007024	-26.85
ENSSSCG00000006482	MEF2D	myocyte enhancer factor 2D	ssc-miR-199a-5p	ENSSSCT00000007100	-29.17
ENSSSCG00000006494	SLC25A44	-	ssc-miR-199a-5p	ENSSSCT00000007113	-47.05
ENSSSCG00000006506	SYT11	-	ssc-miR-199a-5p	ENSSSCT00000007126	-28.99
ENSSSCG00000006526	-	-	ssc-miR-199a-5p	ENSSSCT00000034493	-28.07
ENSSSCG00000006526	-	-	ssc-miR-199a-5p	ENSSSCT00000034154	-28.07
ENSSSCG00000006538	FLAD1	FAD1 flavin adenine dinucleotide synthetase homolog (S. cerevisiae)	ssc-miR-199a-5p	ENSSSCT00000007160	-26.13
ENSSSCG00000006623	PSMB4	proteasome (prosome, macropain) subunit, beta type, 4	ssc-miR-199a-5p	ENSSSCT00000007257	-25.8
ENSSSCG00000006709	NOTCH2	notch 2	ssc-miR-199a-5p	ENSSSCT00000007349	-25.41
ENSSSCG00000006734	CD101	CD101 molecule	ssc-miR-199a-5p	ENSSSCT00000007377	-26.07
ENSSSCG00000006879	PTBP2	-	ssc-miR-199a-5p	ENSSSCT00000022271	-25.8
ENSSSCG00000006879	PTBP2	-	ssc-miR-199a-5p	ENSSSCT00000024275	-25.8
ENSSSCG00000006879	PTBP2	-	ssc-miR-199a-5p	ENSSSCT00000007533	-25.8
ENSSSCG00000006880	PTBP2	-	ssc-miR-199a-5p	ENSSSCT00000007534	-25.8
ENSSSCG00000007039	PRNP	prion protein	ssc-miR-199a-5p	ENSSSCT00000007708	-25.3
ENSSSCG00000007143	MAVS	mitochondrial antiviral signaling protein	ssc-miR-199a-5p	ENSSSCT00000034089	-26.36
ENSSSCG00000007143	MAVS	mitochondrial antiviral signaling protein	ssc-miR-199a-5p	ENSSSCT00000007815	-26.36
ENSSSCG00000007189	SDCBP2	syndecan binding protein (syntenin) 2	ssc-miR-199a-5p	ENSSSCT00000023137	-26.15
ENSSSCG00000007189	SDCBP2	syndecan binding protein (syntenin) 2	ssc-miR-199a-5p	ENSSSCT00000007866	-26.15
ENSSSCG00000007247	KIF3B	kinesin family member 3B	ssc-miR-199a-5p	ENSSSCT00000007929	-43.31
ENSSSCG00000007350	PPP1R16B	protein phosphatase 1, regulatory subunit 16B	ssc-miR-199a-5p	ENSSSCT00000008042	-26.36
ENSSSCG00000007463	PTGIS	prostaglandin I2 (prostacyclin) synthase	ssc-miR-199a-5p	ENSSSCT00000008167	-44.51
ENSSSCG00000007503	RAE1	RAE1 RNA export 1 homolog (S. pombe)	ssc-miR-199a-5p	ENSSSCT00000008215	-43.71
ENSSSCG00000007503	RAE1	RAE1 RNA export 1 homolog (S. pombe)	ssc-miR-199a-5p	ENSSSCT00000036296	-43.71
ENSSSCG00000007866	TMC7	-	ssc-miR-199a-5p	ENSSSCT00000008620	-27
ENSSSCG00000007885	SNX29	-	ssc-miR-199a-5p	ENSSSCT00000008640	-26.4
ENSSSCG00000007980	ITFG3	-	ssc-miR-199a-5p	ENSSSCT00000008743	-49.72
ENSSSCG00000008043	TRAF7	-	ssc-miR-199a-5p	ENSSSCT00000008814	-26.55
ENSSSCG00000008122	ADRA2B	-	ssc-miR-199a-5p	ENSSSCT00000008898	-52.94
ENSSSCG00000008300	STAMBP	STAM binding protein	ssc-miR-199a-5p	ENSSSCT00000009091	-26.89
ENSSSCG00000008415	GPR75-ASB3	-	ssc-miR-199a-5p	ENSSSCT00000009215	-25.17
ENSSSCG00000008555	CGREF1	-	ssc-miR-199a-5p	ENSSSCT00000030065	-77.85
ENSSSCG00000008555	CGREF1	-	ssc-miR-199a-5p	ENSSSCT00000009360	-77.85
ENSSSCG00000008803	ATP8A1	ATPase, aminophospholipid transporter (APLT), class I, type 8A, member 1	ssc-miR-199a-5p	ENSSSCT00000009632	-41.61
ENSSSCG00000008853	TLL1	tolloid-like 1	ssc-miR-199a-5p	ENSSSCT00000009692	-33.65
ENSSSCG00000008854	CPE	carboxypeptidase E	ssc-miR-199a-5p	ENSSSCT00000009694	-26.94
ENSSSCG00000008855	-	-	ssc-miR-199a-5p	ENSSSCT00000009695	-26.03
ENSSSCG00000009060	MAML3	mastermind-like 3 (Drosophila)	ssc-miR-199a-5p	ENSSSCT00000009924	-25.06
ENSSSCG00000009186	METAP1	-	ssc-miR-199a-5p	ENSSSCT00000010059	-46.64
ENSSSCG00000009188	STPG2	-	ssc-miR-199a-5p	ENSSSCT00000010061	-25.8
ENSSSCG00000009347	KL	klotho	ssc-miR-199a-5p	ENSSSCT00000010244	-27.21
ENSSSCG00000009364	FREM2	-	ssc-miR-199a-5p	ENSSSCT00000010261	-74.18
ENSSSCG00000009400	RCBTB2	regulator of chromosome condensation (RCC1) and BTB (POZ) domain containing protein 2	ssc-miR-199a-5p	ENSSSCT00000010299	-26.38
ENSSSCG00000009680	EXTL3	exostoses (multiple)-like 3	ssc-miR-199a-5p	ENSSSCT00000010614	-46.88
ENSSSCG00000009723	ZNF268	zinc finger protein 268	ssc-miR-199a-5p	ENSSSCT00000010661	-45.68
ENSSSCG00000009871	SDS	serine dehydratase	ssc-miR-199a-5p	ENSSSCT00000010819	-28.82
ENSSSCG00000009871	SDS	serine dehydratase	ssc-miR-199a-5p	ENSSSCT00000024372	-28.82
ENSSSCG00000009898	GCN1L1	GCN1 general control of amino-acid synthesis 1-like 1 (yeast)	ssc-miR-199a-5p	ENSSSCT00000010848	-43.86
ENSSSCG00000009960	HPS4	Hermansky-Pudlak syndrome 4	ssc-miR-199a-5p	ENSSSCT00000010915	-45.08
ENSSSCG00000010122	CDC45	cell division cycle 45 homolog (S. cerevisiae)	ssc-miR-199a-5p	ENSSSCT00000034329	-27.1
ENSSSCG00000010384	-	-	ssc-miR-199a-5p	ENSSSCT00000011367	-25.12
ENSSSCG00000010496	TCTN3	-	ssc-miR-199a-5p	ENSSSCT00000011484	-25.07
ENSSSCG00000010507	TLL2	tolloid-like 2	ssc-miR-199a-5p	ENSSSCT00000011497	-26.6
ENSSSCG00000010849	WDR26	WD repeat domain 26	ssc-miR-199a-5p	ENSSSCT00000011871	-25.54
ENSSSCG00000010854	TMEM63A	transmembrane protein 63A	ssc-miR-199a-5p	ENSSSCT00000011876	-25.71
ENSSSCG00000010862	CDC42BPA	-	ssc-miR-199a-5p	ENSSSCT00000011884	-43.45
ENSSSCG00000010971	ARID3C	-	ssc-miR-199a-5p	ENSSSCT00000012008	-26.66
ENSSSCG00000011056	FRMD4A	-	ssc-miR-199a-5p	ENSSSCT00000012100	-27.12
ENSSSCG00000011074	ARHGAP21	Rho GTPase activating protein 21	ssc-miR-199a-5p	ENSSSCT00000012118	-25.53
ENSSSCG00000011074	ARHGAP21	Rho GTPase activating protein 21	ssc-miR-199a-5p	ENSSSCT00000029464	-25.53
ENSSSCG00000011074	ARHGAP21	Rho GTPase activating protein 21	ssc-miR-199a-5p	ENSSSCT00000028075	-25.53
ENSSSCG00000011360	CELSR3	-	ssc-miR-199a-5p	ENSSSCT00000012437	-48.35
ENSSSCG00000011390	IP6K1	inositol hexakisphosphate kinase 1	ssc-miR-199a-5p	ENSSSCT00000012468	-27.98
ENSSSCG00000011451	ITIH3	inter-alpha-trypsin inhibitor heavy chain 3	ssc-miR-199a-5p	ENSSSCT00000012532	-26.24
ENSSSCG00000011506	UBA3	ubiquitin-like modifier activating enzyme 3	ssc-miR-199a-5p	ENSSSCT00000012592	-25.4
ENSSSCG00000011764	NDUFB5	-	ssc-miR-199a-5p	ENSSSCT00000012875	-26.07
ENSSSCG00000011776	YEATS2	YEATS domain containing 2	ssc-miR-199a-5p	ENSSSCT00000012888	-53.81
ENSSSCG00000011826	TMEM44	-	ssc-miR-199a-5p	ENSSSCT00000012938	-27.09
ENSSSCG00000011882	GOLGB1	golgin B1	ssc-miR-199a-5p	ENSSSCT00000012998	-29.86
ENSSSCG00000011980	CLDND1	claudin domain containing 1	ssc-miR-199a-5p	ENSSSCT00000013109	-27.42
ENSSSCG00000012134	PIGA	phosphatidylinositol glycan anchor biosynthesis, class A	ssc-miR-199a-5p	ENSSSCT00000033670	-27.99
ENSSSCG00000012203	TAB3	TGF-beta activated kinase 1/MAP3K7 binding protein 3	ssc-miR-199a-5p	ENSSSCT00000034334	-30.38
ENSSSCG00000012203	TAB3	TGF-beta activated kinase 1/MAP3K7 binding protein 3	ssc-miR-199a-5p	ENSSSCT00000035796	-30.38
ENSSSCG00000012203	TAB3	TGF-beta activated kinase 1/MAP3K7 binding protein 3	ssc-miR-199a-5p	ENSSSCT00000013348	-30.38
ENSSSCG00000012328	HUWE1	HECT, UBA and WWE domain containing 1, E3 ubiquitin protein ligase	ssc-miR-199a-5p	ENSSSCT00000035055	-46.07
ENSSSCG00000012328	HUWE1	HECT, UBA and WWE domain containing 1, E3 ubiquitin protein ligase	ssc-miR-199a-5p	ENSSSCT00000032330	-46.07
ENSSSCG00000012328	HUWE1	HECT, UBA and WWE domain containing 1, E3 ubiquitin protein ligase	ssc-miR-199a-5p	ENSSSCT00000013481	-46.07
ENSSSCG00000012371	AR	androgen receptor	ssc-miR-199a-5p	ENSSSCT00000013528	-26.27
ENSSSCG00000012644	TENM1	-	ssc-miR-199a-5p	ENSSSCT00000033370	-45.23
ENSSSCG00000012644	TENM1	-	ssc-miR-199a-5p	ENSSSCT00000013825	-45.23
ENSSSCG00000012656	ELF4	E74-like factor 4 (ets domain transcription factor)	ssc-miR-199a-5p	ENSSSCT00000032838	-27.31
ENSSSCG00000012656	ELF4	E74-like factor 4 (ets domain transcription factor)	ssc-miR-199a-5p	ENSSSCT00000031695	-27.31
ENSSSCG00000012656	ELF4	E74-like factor 4 (ets domain transcription factor)	ssc-miR-199a-5p	ENSSSCT00000013837	-27.31
ENSSSCG00000012730	AFF2	AF4/FMR2 family, member 2	ssc-miR-199a-5p	ENSSSCT00000013917	-28.07
ENSSSCG00000012940	B3GNT1	-	ssc-miR-199a-5p	ENSSSCT00000014145	-25.87
ENSSSCG00000012988	EHBP1L1	-	ssc-miR-199a-5p	ENSSSCT00000014198	-27.47
ENSSSCG00000012988	EHBP1L1	-	ssc-miR-199a-5p	ENSSSCT00000026324	-27.47
ENSSSCG00000013471	ZNF77	-	ssc-miR-199a-5p	ENSSSCT00000014716	-41.74
ENSSSCG00000013471	ZNF77	-	ssc-miR-199a-5p	ENSSSCT00000025537	-41.74
ENSSSCG00000013598	KANK3	KN motif and ankyrin repeat domains 3	ssc-miR-199a-5p	ENSSSCT00000014852	-45.56
ENSSSCG00000013601	MARCH2	membrane-associated ring finger (C3HC4) 2, E3 ubiquitin protein ligase	ssc-miR-199a-5p	ENSSSCT00000014855	-45.29
ENSSSCG00000013719	ZNF709	-	ssc-miR-199a-5p	ENSSSCT00000014993	-42.28
ENSSSCG00000013719	ZNF709	-	ssc-miR-199a-5p	ENSSSCT00000014987	-42.28
ENSSSCG00000013719	ZNF709	-	ssc-miR-199a-5p	ENSSSCT00000014990	-42.28
ENSSSCG00000013723	DHPS	-	ssc-miR-199a-5p	ENSSSCT00000014997	-27.6
ENSSSCG00000013869	CPAMD8	C3 and PZP-like, alpha-2-macroglobulin domain containing 8	ssc-miR-199a-5p	ENSSSCT00000015149	-26.69
ENSSSCG00000014029	COL23A1	-	ssc-miR-199a-5p	ENSSSCT00000015324	-47.78
ENSSSCG00000014029	COL23A1	-	ssc-miR-199a-5p	ENSSSCT00000015325	-25.56
ENSSSCG00000014110	DMGDH	dimethylglycine dehydrogenase	ssc-miR-199a-5p	ENSSSCT00000015413	-40.67
ENSSSCG00000014370	TMCO6	transmembrane and coiled-coil domains 6	ssc-miR-199a-5p	ENSSSCT00000015700	-27.91
ENSSSCG00000014390	FCHSD1	FCH and double SH3 domains 1	ssc-miR-199a-5p	ENSSSCT00000028864	-29.38
ENSSSCG00000014390	FCHSD1	FCH and double SH3 domains 1	ssc-miR-199a-5p	ENSSSCT00000015727	-29.38
ENSSSCG00000014427	FBXO38	F-box protein 38	ssc-miR-199a-5p	ENSSSCT00000015769	-29.27
ENSSSCG00000014564	IFITM3	interferon induced transmembrane protein 1	ssc-miR-199a-5p	ENSSSCT00000035772	-25.12
ENSSSCG00000014578	DENND5A	-	ssc-miR-199a-5p	ENSSSCT00000015928	-25.54
ENSSSCG00000014851	SLCO2B1	-	ssc-miR-199a-5p	ENSSSCT00000016203	-32.93
ENSSSCG00000014935	FAT3	FAT tumor suppressor homolog 3 (Drosophila)	ssc-miR-199a-5p	ENSSSCT00000016292	-46.41
ENSSSCG00000015136	UBASH3B	ubiquitin associated and SH3 domain containing B	ssc-miR-199a-5p	ENSSSCT00000016502	-26.6
ENSSSCG00000015288	RBBP5	retinoblastoma binding protein 5	ssc-miR-199a-5p	ENSSSCT00000016659	-27.53
ENSSSCG00000015477	-	-	ssc-miR-199a-5p	ENSSSCT00000016860	-54.56
ENSSSCG00000015729	TSN	-	ssc-miR-199a-5p	ENSSSCT00000017129	-27.9
ENSSSCG00000015780	STOX2	storkhead box 2	ssc-miR-199a-5p	ENSSSCT00000017181	-42.11
ENSSSCG00000016111	FZD7	-	ssc-miR-199a-5p	ENSSSCT00000017542	-29.82
ENSSSCG00000016122	CTLA4	cytotoxic T-lymphocyte-associated protein 4	ssc-miR-199a-5p	ENSSSCT00000036436	-26.33
ENSSSCG00000016122	CTLA4	cytotoxic T-lymphocyte-associated protein 4	ssc-miR-199a-5p	ENSSSCT00000017553	-26.33
ENSSSCG00000016204	-	-	ssc-miR-199a-5p	ENSSSCT00000017645	-26.37
ENSSSCG00000016212	ANKZF1	ankyrin repeat and zinc finger domain containing 1	ssc-miR-199a-5p	ENSSSCT00000017653	-27.12
ENSSSCG00000016308	UGT1A10	-	ssc-miR-199a-5p	ENSSSCT00000017761	-25.44
ENSSSCG00000016312	UGT1A3	-	ssc-miR-199a-5p	ENSSSCT00000017765	-25.44
ENSSSCG00000016419	EN2	-	ssc-miR-199a-5p	ENSSSCT00000017879	-41.72
ENSSSCG00000016520	CREB3L2	cAMP responsive element binding protein 3-like 2	ssc-miR-199a-5p	ENSSSCT00000017988	-25.56
ENSSSCG00000016548	PODXL	-	ssc-miR-199a-5p	ENSSSCT00000023302	-27.43
ENSSSCG00000016548	PODXL	-	ssc-miR-199a-5p	ENSSSCT00000023443	-27.43
ENSSSCG00000016548	PODXL	-	ssc-miR-199a-5p	ENSSSCT00000018018	-27.43
ENSSSCG00000016810	PDZD2	PDZ domain containing 2	ssc-miR-199a-5p	ENSSSCT00000018302	-27.5
ENSSSCG00000016810	PDZD2	PDZ domain containing 2	ssc-miR-199a-5p	ENSSSCT00000023589	-27.5
ENSSSCG00000017018	TENM2	-	ssc-miR-199a-5p	ENSSSCT00000018530	-26.84
ENSSSCG00000017038	PWWP2A	-	ssc-miR-199a-5p	ENSSSCT00000018551	-25.79
ENSSSCG00000017261	ARSG	-	ssc-miR-199a-5p	ENSSSCT00000018790	-26.42
ENSSSCG00000017300	MRC2	mannose receptor, C type 2	ssc-miR-199a-5p	ENSSSCT00000018836	-42.78
ENSSSCG00000017311	MAPT	-	ssc-miR-199a-5p	ENSSSCT00000018847	-31.32
ENSSSCG00000017343	GFAP	glial fibrillary acidic protein	ssc-miR-199a-5p	ENSSSCT00000018879	-41.96
ENSSSCG00000017420	CNP	2',3'-cyclic nucleotide 3' phosphodiesterase	ssc-miR-199a-5p	ENSSSCT00000018964	-29.05
ENSSSCG00000017492	ORMDL3	-	ssc-miR-199a-5p	ENSSSCT00000019045	-26.64
ENSSSCG00000017560	ANKRD40	ankyrin repeat domain 40	ssc-miR-199a-5p	ENSSSCT00000032384	-26.49
ENSSSCG00000017560	ANKRD40	ankyrin repeat domain 40	ssc-miR-199a-5p	ENSSSCT00000019115	-26.49
ENSSSCG00000017637	-	-	ssc-miR-199a-5p	ENSSSCT00000035412	-28.36
ENSSSCG00000017637	-	-	ssc-miR-199a-5p	ENSSSCT00000019199	-28.36
ENSSSCG00000017933	SLC2A4	solute carrier family 2 (facilitated glucose transporter), member 4	ssc-miR-199a-5p	ENSSSCT00000019516	-25.67
ENSSSCG00000017962	KDM6B	lysine (K)-specific demethylase 6B	ssc-miR-199a-5p	ENSSSCT00000019546	-25.46
ENSSSCG00000018009	ADPRM	-	ssc-miR-199a-5p	ENSSSCT00000019603	-26.8
ENSSSCG00000020738	EBP	emopamil binding protein (sterol isomerase)	ssc-miR-199a-5p	ENSSSCT00000032287	-25.1
ENSSSCG00000021021	RLTPR	-	ssc-miR-199a-5p	ENSSSCT00000029927	-25.33
ENSSSCG00000021021	RLTPR	-	ssc-miR-199a-5p	ENSSSCT00000032482	-25.33
ENSSSCG00000021338	C18orf8	-	ssc-miR-199a-5p	ENSSSCT00000023192	-26.44
ENSSSCG00000021340	CTSF	cathepsin F	ssc-miR-199a-5p	ENSSSCT00000014140	-50.21
ENSSSCG00000021402	KIF7	-	ssc-miR-199a-5p	ENSSSCT00000023098	-26.4
ENSSSCG00000021404	KDM6B	-	ssc-miR-199a-5p	ENSSSCT00000028824	-25.46
ENSSSCG00000021448	CCDC17	-	ssc-miR-199a-5p	ENSSSCT00000027507	-25.48
ENSSSCG00000021448	CCDC17	-	ssc-miR-199a-5p	ENSSSCT00000028415	-25.48
ENSSSCG00000021448	CCDC17	-	ssc-miR-199a-5p	ENSSSCT00000030454	-25.48
ENSSSCG00000021645	-	-	ssc-miR-199a-5p	ENSSSCT00000023181	-27.95
ENSSSCG00000021754	-	-	ssc-miR-199a-5p	ENSSSCT00000030966	-25.89
ENSSSCG00000021770	-	-	ssc-miR-199a-5p	ENSSSCT00000026778	-25.02
ENSSSCG00000021997	ALS2CL	-	ssc-miR-199a-5p	ENSSSCT00000029244	-29.26
ENSSSCG00000021997	ALS2CL	-	ssc-miR-199a-5p	ENSSSCT00000028505	-29.26
ENSSSCG00000022070	ZNF143	zinc finger protein 143	ssc-miR-199a-5p	ENSSSCT00000032233	-33.37
ENSSSCG00000022195	ZNF167	-	ssc-miR-199a-5p	ENSSSCT00000022569	-41.75
ENSSSCG00000022207	EHBP1L1	-	ssc-miR-199a-5p	ENSSSCT00000031029	-27.47
ENSSSCG00000022273	ZFC3H1	-	ssc-miR-199a-5p	ENSSSCT00000027019	-25.45
ENSSSCG00000022462	ZNF167	-	ssc-miR-199a-5p	ENSSSCT00000030301	-41.75
ENSSSCG00000022525	-	-	ssc-miR-199a-5p	ENSSSCT00000025725	-26.74
ENSSSCG00000022610	ZNF317	zinc finger protein 317	ssc-miR-199a-5p	ENSSSCT00000028533	-69.79
ENSSSCG00000022628	FASTKD5	-	ssc-miR-199a-5p	ENSSSCT00000027573	-25.68
ENSSSCG00000022685	ROM1	-	ssc-miR-199a-5p	ENSSSCT00000029011	-27.53
ENSSSCG00000022722	RLTPR	-	ssc-miR-199a-5p	ENSSSCT00000024773	-25.33
ENSSSCG00000022754	SLC39A3	-	ssc-miR-199a-5p	ENSSSCT00000023386	-25.82
ENSSSCG00000022948	SLC7A9	solute carrier family 7 (glycoprotein-associated amino acid transporter light chain, bo,+ system), member 9	ssc-miR-199a-5p	ENSSSCT00000027536	-25.4
ENSSSCG00000022975	AMT	-	ssc-miR-199a-5p	ENSSSCT00000031431	-28.25
ENSSSCG00000023257	PDAP1	-	ssc-miR-199a-5p	ENSSSCT00000024950	-25.2
ENSSSCG00000023566	ACOT12	acyl-CoA thioesterase 12	ssc-miR-199a-5p	ENSSSCT00000030767	-25.28
ENSSSCG00000023688	IFNLR1	-	ssc-miR-199a-5p	ENSSSCT00000025853	-25.28
ENSSSCG00000023727	TRIM37	tripartite motif containing 37	ssc-miR-199a-5p	ENSSSCT00000024586	-27.21
ENSSSCG00000024152	ETV6	ets variant 6	ssc-miR-199a-5p	ENSSSCT00000031037	-42.87
ENSSSCG00000024216	SMCR7L	-	ssc-miR-199a-5p	ENSSSCT00000031655	-33.82
ENSSSCG00000024373	TRIP12	thyroid hormone receptor interactor 12	ssc-miR-199a-5p	ENSSSCT00000029290	-41.29
ENSSSCG00000024399	EVC2	-	ssc-miR-199a-5p	ENSSSCT00000026533	-33.94
ENSSSCG00000024420	GMNC	-	ssc-miR-199a-5p	ENSSSCT00000031033	-25.52
ENSSSCG00000024420	GMNC	-	ssc-miR-199a-5p	ENSSSCT00000027738	-25.52
ENSSSCG00000024603	-	-	ssc-miR-199a-5p	ENSSSCT00000030917	-26.74
ENSSSCG00000024605	-	-	ssc-miR-199a-5p	ENSSSCT00000027286	-28.45
ENSSSCG00000024750	GFOD2	glucose-fructose oxidoreductase domain containing 2	ssc-miR-199a-5p	ENSSSCT00000026185	-26.27
ENSSSCG00000024765	-	-	ssc-miR-199a-5p	ENSSSCT00000026007	-28.86
ENSSSCG00000024800	DSC2	desmocollin 2	ssc-miR-199a-5p	ENSSSCT00000022913	-26.56
ENSSSCG00000025118	-	-	ssc-miR-199a-5p	ENSSSCT00000026247	-25.09
ENSSSCG00000025245	ARMC5	armadillo repeat containing 5	ssc-miR-199a-5p	ENSSSCT00000031066	-25.24
ENSSSCG00000025291	SEC16B	-	ssc-miR-199a-5p	ENSSSCT00000022732	-27.09
ENSSSCG00000025524	CCDC137	-	ssc-miR-199a-5p	ENSSSCT00000024133	-25.64
ENSSSCG00000025524	CCDC137	-	ssc-miR-199a-5p	ENSSSCT00000022846	-25.64
ENSSSCG00000025613	BNC2	-	ssc-miR-199a-5p	ENSSSCT00000031467	-49.07
ENSSSCG00000025723	-	-	ssc-miR-199a-5p	ENSSSCT00000025055	-28.45
ENSSSCG00000025825	RPGR	-	ssc-miR-199a-5p	ENSSSCT00000026518	-26.53
ENSSSCG00000025841	ORMDL3	-	ssc-miR-199a-5p	ENSSSCT00000025149	-26.64
ENSSSCG00000025929	-	-	ssc-miR-199a-5p	ENSSSCT00000013584	-25.89
ENSSSCG00000026098	CMYA5	-	ssc-miR-199a-5p	ENSSSCT00000024422	-69
ENSSSCG00000026530	GPR19	G protein-coupled receptor 19	ssc-miR-199a-5p	ENSSSCT00000029544	-27.93
ENSSSCG00000026636	ZBTB4	zinc finger and BTB domain containing 4	ssc-miR-199a-5p	ENSSSCT00000022345	-25
ENSSSCG00000026646	RFFL	ring finger and FYVE-like domain containing E3 ubiquitin protein ligase	ssc-miR-199a-5p	ENSSSCT00000027235	-27.51
ENSSSCG00000026955	ACER2	-	ssc-miR-199a-5p	ENSSSCT00000030545	-26.02
ENSSSCG00000027060	TBX2	T-box 2	ssc-miR-199a-5p	ENSSSCT00000031698	-25.49
ENSSSCG00000027070	ENTPD6	ectonucleoside triphosphate diphosphohydrolase 6 (putative)	ssc-miR-199a-5p	ENSSSCT00000030007	-26.75
ENSSSCG00000027178	MAN2B2	mannosidase, alpha, class 2B, member 2	ssc-miR-199a-5p	ENSSSCT00000023041	-33
ENSSSCG00000027327	PP2D1	-	ssc-miR-199a-5p	ENSSSCT00000032479	-30.04
ENSSSCG00000027327	PP2D1	-	ssc-miR-199a-5p	ENSSSCT00000031266	-30.04
ENSSSCG00000027331	COL6A3	collagen, type VI, alpha 3	ssc-miR-199a-5p	ENSSSCT00000028799	-25.16
ENSSSCG00000027368	CTSF	cathepsin F	ssc-miR-199a-5p	ENSSSCT00000014154	-50.21
ENSSSCG00000027522	-	-	ssc-miR-199a-5p	ENSSSCT00000028934	-29.59
ENSSSCG00000027676	NOP56	-	ssc-miR-199a-5p	ENSSSCT00000029302	-25.2
ENSSSCG00000027828	NCKAP1L	-	ssc-miR-199a-5p	ENSSSCT00000027893	-26.29
ENSSSCG00000028200	GCC1	GRIP and coiled-coil domain containing 1	ssc-miR-199a-5p	ENSSSCT00000027828	-40.85
ENSSSCG00000028227	RPN2	-	ssc-miR-199a-5p	ENSSSCT00000027093	-28.27
ENSSSCG00000028503	NAV2	-	ssc-miR-199a-5p	ENSSSCT00000031900	-25.07
ENSSSCG00000028644	NBEAL1	-	ssc-miR-199a-5p	ENSSSCT00000030335	-27.65
ENSSSCG00000028656	DDX19A	-	ssc-miR-199a-5p	ENSSSCT00000029799	-26.8
ENSSSCG00000028671	CEL	carboxyl ester lipase (bile salt-stimulated lipase)	ssc-miR-199a-5p	ENSSSCT00000023705	-29.42
ENSSSCG00000028800	CMYA5	-	ssc-miR-199a-5p	ENSSSCT00000027490	-69
ENSSSCG00000029029	ZNF713	zinc finger protein 713	ssc-miR-199a-5p	ENSSSCT00000027523	-25.34
ENSSSCG00000029097	RCC1	regulator of chromosome condensation 1	ssc-miR-199a-5p	ENSSSCT00000028011	-29.08
ENSSSCG00000029254	DLL3	-	ssc-miR-199a-5p	ENSSSCT00000023819	-27.86
ENSSSCG00000029281	PCDHAC2	protocadherin alpha subfamily C, 2	ssc-miR-199a-5p	ENSSSCT00000030809	-27.48
ENSSSCG00000029691	CORO1A	-	ssc-miR-199a-5p	ENSSSCT00000031067	-30.28
ENSSSCG00000030231	TRAF7	-	ssc-miR-199a-5p	ENSSSCT00000027206	-26.55
ENSSSCG00000030626	ALDH1L1	aldehyde dehydrogenase 1 family, member L1	ssc-miR-199a-5p	ENSSSCT00000028556	-50.02
ENSSSCG00000030779	-	-	ssc-miR-199a-5p	ENSSSCT00000035700	-25.87
ENSSSCG00000030877	FRMPD4	FERM and PDZ domain containing 4	ssc-miR-199a-5p	ENSSSCT00000034697	-26.86
ENSSSCG00000000262	SPRYD3	SPRY domain containing 3	ssc-miR-19b	ENSSSCT00000000281	-27.17
ENSSSCG00000004022	RPS6KA2	-	ssc-miR-19b	ENSSSCT00000004447	-26.49
ENSSSCG00000004119	-	-	ssc-miR-19b	ENSSSCT00000004554	-27.41
ENSSSCG00000004899	KIAA1468	-	ssc-miR-19b	ENSSSCT00000005405	-25.19
ENSSSCG00000011028	EPC1	enhancer of polycomb homolog 1 (Drosophila)	ssc-miR-19b	ENSSSCT00000012070	-26.3
ENSSSCG00000001242	GABBR1	gamma-aminobutyric acid (GABA) B receptor, 1	ssc-miR-20a	ENSSSCT00000033757	-25.77
ENSSSCG00000001242	GABBR1	gamma-aminobutyric acid (GABA) B receptor, 1	ssc-miR-20a	ENSSSCT00000001355	-25.77
ENSSSCG00000004755	DLL4	delta-like 4 (Drosophila)	ssc-miR-20a	ENSSSCT00000005254	-42.89
ENSSSCG00000009322	SLC46A3	solute carrier family 46, member 3	ssc-miR-20a	ENSSSCT00000010214	-28.5
ENSSSCG00000009765	DNAH10	dynein, axonemal, heavy chain 10	ssc-miR-20a	ENSSSCT00000010707	-25.77
ENSSSCG00000010586	SUFU	suppressor of fused homolog (Drosophila)	ssc-miR-20a	ENSSSCT00000011579	-25.46
ENSSSCG00000013725	FBXW9	-	ssc-miR-20a	ENSSSCT00000014999	-25.06
ENSSSCG00000015249	ADAMTS8	-	ssc-miR-20a	ENSSSCT00000016618	-25.22
ENSSSCG00000017478	RAPGEFL1	Rap guanine nucleotide exchange factor (GEF)-like 1	ssc-miR-20a	ENSSSCT00000019029	-25.41
ENSSSCG00000024333	ZNFX1	zinc finger, NFX1-type containing 1	ssc-miR-20a	ENSSSCT00000022577	-49.3
ENSSSCG00000024333	ZNFX1	zinc finger, NFX1-type containing 1	ssc-miR-20a	ENSSSCT00000028396	-49.3
ENSSSCG00000024626	TNFAIP1	tumor necrosis factor, alpha-induced protein 1 (endothelial)	ssc-miR-20a	ENSSSCT00000032150	-25.23
ENSSSCG00000025124	TNFSF12	-	ssc-miR-20a	ENSSSCT00000032407	-27.1
ENSSSCG00000025956	TNC	-	ssc-miR-20a	ENSSSCT00000026819	-53.2
ENSSSCG00000029465	IFT88	-	ssc-miR-20a	ENSSSCT00000031907	-25.38
ENSSSCG00000017878	UBE2G1	-	ssc-miR-335	ENSSSCT00000019455	-25.6
ENSSSCG00000000002	GTSE1	-	ssc-miR-339	ENSSSCT00000000003	-27.09
ENSSSCG00000000005	CDPF1	-	ssc-miR-339	ENSSSCT00000000006	-26.66
ENSSSCG00000000018	KIAA0930	-	ssc-miR-339	ENSSSCT00000000019	-29.99
ENSSSCG00000000029	SCUBE1	signal peptide, CUB domain, EGF-like 1	ssc-miR-339	ENSSSCT00000000030	-28.21
ENSSSCG00000000037	ARFGAP3	-	ssc-miR-339	ENSSSCT00000000039	-30.28
ENSSSCG00000000064	ACO2	aconitase 2, mitochondrial	ssc-miR-339	ENSSSCT00000000070	-25.36
ENSSSCG00000000068	EP300	E1A binding protein p300	ssc-miR-339	ENSSSCT00000026332	-25.74
ENSSSCG00000000068	EP300	E1A binding protein p300	ssc-miR-339	ENSSSCT00000000074	-25.74
ENSSSCG00000000110	PLA2G6	phospholipase A2, group VI (cytosolic, calcium-independent)	ssc-miR-339	ENSSSCT00000000116	-32.21
ENSSSCG00000000110	PLA2G6	phospholipase A2, group VI (cytosolic, calcium-independent)	ssc-miR-339	ENSSSCT00000022302	-32.21
ENSSSCG00000000151	APOL6	-	ssc-miR-339	ENSSSCT00000000159	-30.52
ENSSSCG00000000153	-	-	ssc-miR-339	ENSSSCT00000000161	-28.54
ENSSSCG00000000204	PRPF40B	PRP40 pre-mRNA processing factor 40 homolog B (S. cerevisiae)	ssc-miR-339	ENSSSCT00000000217	-46.73
ENSSSCG00000000235	-	-	ssc-miR-339	ENSSSCT00000000254	-48.73
ENSSSCG00000000250	-	-	ssc-miR-339	ENSSSCT00000000269	-27.03
ENSSSCG00000000257	ITGB7	integrin, beta 7	ssc-miR-339	ENSSSCT00000000276	-30.16
ENSSSCG00000000265	ESPL1	extra spindle pole bodies homolog 1 (S. cerevisiae)	ssc-miR-339	ENSSSCT00000000284	-26.48
ENSSSCG00000000288	HNRNPA1	heterogeneous nuclear ribonucleoprotein A1	ssc-miR-339	ENSSSCT00000000309	-46.71
ENSSSCG00000000293	ITGA5	integrin, alpha 5 (fibronectin receptor, alpha polypeptide)	ssc-miR-339	ENSSSCT00000000314	-53.82
ENSSSCG00000000293	ITGA5	integrin, alpha 5 (fibronectin receptor, alpha polypeptide)	ssc-miR-339	ENSSSCT00000035821	-28.29
ENSSSCG00000000293	ITGA5	integrin, alpha 5 (fibronectin receptor, alpha polypeptide)	ssc-miR-339	ENSSSCT00000034427	-28.29
ENSSSCG00000000293	ITGA5	integrin, alpha 5 (fibronectin receptor, alpha polypeptide)	ssc-miR-339	ENSSSCT00000033141	-28.29
ENSSSCG00000000304	-	-	ssc-miR-339	ENSSSCT00000000325	-34.77
ENSSSCG00000000363	GDF11	-	ssc-miR-339	ENSSSCT00000000386	-26.57
ENSSSCG00000000379	ESYT1	-	ssc-miR-339	ENSSSCT00000000405	-28.02
ENSSSCG00000000397	APOF	-	ssc-miR-339	ENSSSCT00000000429	-26.27
ENSSSCG00000000416	GPR182	-	ssc-miR-339	ENSSSCT00000000450	-26.32
ENSSSCG00000000443	GLI1	GLI family zinc finger 1	ssc-miR-339	ENSSSCT00000000478	-27.16
ENSSSCG00000000534	IPO8	importin 8	ssc-miR-339	ENSSSCT00000000576	-28.45
ENSSSCG00000000614	GRIN2B	glutamate receptor, ionotropic, N-methyl D-aspartate 2B	ssc-miR-339	ENSSSCT00000000660	-25.57
ENSSSCG00000000672	CLSTN3	-	ssc-miR-339	ENSSSCT00000000728	-28.97
ENSSSCG00000000679	LRRC23	-	ssc-miR-339	ENSSSCT00000000740	-25.85
ENSSSCG00000000688	LAG3	lymphocyte-activation gene 3	ssc-miR-339	ENSSSCT00000000750	-40.29
ENSSSCG00000000708	TNFRSF1A	tumor necrosis factor receptor superfamily, member 1A	ssc-miR-339	ENSSSCT00000034003	-30.93
ENSSSCG00000000708	TNFRSF1A	tumor necrosis factor receptor superfamily, member 1A	ssc-miR-339	ENSSSCT00000000771	-30.93
ENSSSCG00000000770	MICAL3	microtubule associated monoxygenase, calponin and LIM domain containing 3	ssc-miR-339	ENSSSCT00000000834	-46.03
ENSSSCG00000000816	SENP1	SUMO1/sentrin specific peptidase 1	ssc-miR-339	ENSSSCT00000000889	-25.78
ENSSSCG00000000862	GNPTAB	-	ssc-miR-339	ENSSSCT00000028915	-27.6
ENSSSCG00000000862	GNPTAB	-	ssc-miR-339	ENSSSCT00000000941	-27.6
ENSSSCG00000000970	PPP6R2	protein phosphatase 6, regulatory subunit 2	ssc-miR-339	ENSSSCT00000001060	-77.37
ENSSSCG00000000973	SELO	-	ssc-miR-339	ENSSSCT00000001063	-27.03
ENSSSCG00000001079	E2F3	-	ssc-miR-339	ENSSSCT00000001174	-26.55
ENSSSCG00000001087	MRS2	MRS2 magnesium homeostasis factor homolog (S. cerevisiae)	ssc-miR-339	ENSSSCT00000001183	-27.7
ENSSSCG00000001232	TRIM26	-	ssc-miR-339	ENSSSCT00000001339	-29.87
ENSSSCG00000001235	-	-	ssc-miR-339	ENSSSCT00000001345	-31.44
ENSSSCG00000001362	MDC1	mediator of DNA-damage checkpoint 1	ssc-miR-339	ENSSSCT00000035889	-53.97
ENSSSCG00000001362	MDC1	mediator of DNA-damage checkpoint 1	ssc-miR-339	ENSSSCT00000001480	-53.97
ENSSSCG00000001392	TCF19	transcription factor 19	ssc-miR-339	ENSSSCT00000033335	-29.69
ENSSSCG00000001407	-	-	ssc-miR-339	ENSSSCT00000001538	-25.14
ENSSSCG00000001409	PRRC2A	-	ssc-miR-339	ENSSSCT00000036387	-56.32
ENSSSCG00000001409	PRRC2A	-	ssc-miR-339	ENSSSCT00000035041	-56.32
ENSSSCG00000001409	PRRC2A	-	ssc-miR-339	ENSSSCT00000001540	-56.32
ENSSSCG00000001409	PRRC2A	-	ssc-miR-339	ENSSSCT00000032971	-28.64
ENSSSCG00000001414	CSNK2B	-	ssc-miR-339	ENSSSCT00000033312	-26.35
ENSSSCG00000001423	RDBP	-	ssc-miR-339	ENSSSCT00000033136	-70.53
ENSSSCG00000001423	RDBP	-	ssc-miR-339	ENSSSCT00000001565	-70.53
ENSSSCG00000001423	RDBP	-	ssc-miR-339	ENSSSCT00000032936	-70.53
ENSSSCG00000001423	RDBP	-	ssc-miR-339	ENSSSCT00000035393	-70.53
ENSSSCG00000001429	TNXB	-	ssc-miR-339	ENSSSCT00000032104	-141.04
ENSSSCG00000001429	TNXB	-	ssc-miR-339	ENSSSCT00000001574	-141.04
ENSSSCG00000001439	GPSM3	G-protein signaling modulator 3	ssc-miR-339	ENSSSCT00000001592	-26.37
ENSSSCG00000001443	-	-	ssc-miR-339	ENSSSCT00000001597	-259.4
ENSSSCG00000001444	-	-	ssc-miR-339	ENSSSCT00000001598	-259.74
ENSSSCG00000001444	-	-	ssc-miR-339	ENSSSCT00000023578	-210.85
ENSSSCG00000001477	RING1	ring finger protein 1	ssc-miR-339	ENSSSCT00000036018	-31.26
ENSSSCG00000001477	RING1	ring finger protein 1	ssc-miR-339	ENSSSCT00000001648	-31.26
ENSSSCG00000001499	DST	dystonin	ssc-miR-339	ENSSSCT00000001671	-49.59
ENSSSCG00000001516	BAK1	-	ssc-miR-339	ENSSSCT00000001689	-32.77
ENSSSCG00000001539	PPARD	peroxisome proliferator-activated receptor delta	ssc-miR-339	ENSSSCT00000001714	-32.57
ENSSSCG00000001556	MAPK14	mitogen-activated protein kinase 14	ssc-miR-339	ENSSSCT00000001734	-55.54
ENSSSCG00000001619	FOXP4	forkhead box P4	ssc-miR-339	ENSSSCT00000001800	-26.61
ENSSSCG00000001620	MDFI	MyoD family inhibitor	ssc-miR-339	ENSSSCT00000001801	-48.18
ENSSSCG00000001667	ZNF318	zinc finger protein 318	ssc-miR-339	ENSSSCT00000001859	-25.97
ENSSSCG00000001697	TMEM63B	transmembrane protein 63B	ssc-miR-339	ENSSSCT00000036360	-46.23
ENSSSCG00000001700	SLC29A1	solute carrier family 29 (nucleoside transporters), member 1	ssc-miR-339	ENSSSCT00000001899	-25.98
ENSSSCG00000001746	PKHD1	-	ssc-miR-339	ENSSSCT00000001952	-30.83
ENSSSCG00000001760	ACSBG1	-	ssc-miR-339	ENSSSCT00000001967	-25.95
ENSSSCG00000001765	ADAMTS7	ADAM metallopeptidase with thrombospondin type 1 motif, 7	ssc-miR-339	ENSSSCT00000001974	-72.28
ENSSSCG00000001788	STARD5	-	ssc-miR-339	ENSSSCT00000002003	-26.65
ENSSSCG00000001810	PDE8A	phosphodiesterase 8A	ssc-miR-339	ENSSSCT00000002031	-26.18
ENSSSCG00000001810	PDE8A	phosphodiesterase 8A	ssc-miR-339	ENSSSCT00000002027	-26.18
ENSSSCG00000001819	MAN2A2	mannosidase, alpha, class 2A, member 2	ssc-miR-339	ENSSSCT00000002038	-26.96
ENSSSCG00000001825	SLC41A3	-	ssc-miR-339	ENSSSCT00000002044	-35.35
ENSSSCG00000001832	ACAN	aggrecan	ssc-miR-339	ENSSSCT00000002052	-48.84
ENSSSCG00000001834	MFGE8	milk fat globule-EGF factor 8 protein	ssc-miR-339	ENSSSCT00000002056	-26.99
ENSSSCG00000001850	C15orf38	-	ssc-miR-339	ENSSSCT00000002073	-29.89
ENSSSCG00000001884	COMMD4	COMM domain containing 4	ssc-miR-339	ENSSSCT00000002109	-28.58
ENSSSCG00000001887	SCAMP5	-	ssc-miR-339	ENSSSCT00000002113	-31.75
ENSSSCG00000001892	SCAMP2	secretory carrier membrane protein 2	ssc-miR-339	ENSSSCT00000002118	-27.09
ENSSSCG00000001904	CLK3	CDC-like kinase 3	ssc-miR-339	ENSSSCT00000002133	-25.36
ENSSSCG00000001929	PARP6	poly (ADP-ribose) polymerase family, member 6	ssc-miR-339	ENSSSCT00000002158	-28.95
ENSSSCG00000001931	GRAMD2	GRAM domain containing 2	ssc-miR-339	ENSSSCT00000002162	-27.85
ENSSSCG00000001931	GRAMD2	GRAM domain containing 2	ssc-miR-339	ENSSSCT00000002163	-27.85
ENSSSCG00000001947	BRMS1L	breast cancer metastasis-suppressor 1-like	ssc-miR-339	ENSSSCT00000002179	-29.99
ENSSSCG00000001958	BAZ1A	bromodomain adjacent to zinc finger domain, 1A	ssc-miR-339	ENSSSCT00000002190	-28.08
ENSSSCG00000001984	KHNYN	KH and NYN domain containing	ssc-miR-339	ENSSSCT00000002220	-29.75
ENSSSCG00000001988	ADCY4	adenylate cyclase 4	ssc-miR-339	ENSSSCT00000002224	-26.4
ENSSSCG00000002012	LRRC16B	-	ssc-miR-339	ENSSSCT00000002251	-37.6
ENSSSCG00000002017	-	-	ssc-miR-339	ENSSSCT00000002256	-27.74
ENSSSCG00000002025	SLC22A17	-	ssc-miR-339	ENSSSCT00000002265	-27.84
ENSSSCG00000002032	SLC7A8	solute carrier family 7 (amino acid transporter light chain, L system), member 8	ssc-miR-339	ENSSSCT00000028312	-26
ENSSSCG00000002034	ACIN1	-	ssc-miR-339	ENSSSCT00000002276	-75.42
ENSSSCG00000002039	MMP14	matrix metallopeptidase 14 (membrane-inserted)	ssc-miR-339	ENSSSCT00000002281	-68.02
ENSSSCG00000002142	TEP1	-	ssc-miR-339	ENSSSCT00000002396	-79.19
ENSSSCG00000002241	C15orf55	-	ssc-miR-339	ENSSSCT00000002496	-30.72
ENSSSCG00000002241	C15orf55	-	ssc-miR-339	ENSSSCT00000002491	-30.72
ENSSSCG00000002277	SPTB	spectrin, beta, erythrocytic	ssc-miR-339	ENSSSCT00000002535	-48.68
ENSSSCG00000002292	PLEKHH1	pleckstrin homology domain containing, family H (with MyTH4 domain) member 1	ssc-miR-339	ENSSSCT00000002553	-50.56
ENSSSCG00000002315	SLC8A3	solute carrier family 8 (sodium/calcium exchanger), member 3	ssc-miR-339	ENSSSCT00000002577	-26.58
ENSSSCG00000002341	PAPLN	papilin, proteoglycan-like sulfated glycoprotein	ssc-miR-339	ENSSSCT00000002605	-26.8
ENSSSCG00000002356	CCDC176	-	ssc-miR-339	ENSSSCT00000002620	-25.07
ENSSSCG00000002372	YLPM1	-	ssc-miR-339	ENSSSCT00000002636	-49.34
ENSSSCG00000002385	TGFB3	transforming growth factor, beta 3	ssc-miR-339	ENSSSCT00000035269	-26.37
ENSSSCG00000002385	TGFB3	transforming growth factor, beta 3	ssc-miR-339	ENSSSCT00000002652	-26.37
ENSSSCG00000002388	ESRRB	estrogen-related receptor beta	ssc-miR-339	ENSSSCT00000002655	-27.24
ENSSSCG00000002389	VASH1	vasohibin 1	ssc-miR-339	ENSSSCT00000002656	-48.91
ENSSSCG00000002440	CCDC88C	coiled-coil domain containing 88C	ssc-miR-339	ENSSSCT00000002710	-26.31
ENSSSCG00000002441	SMEK1	SMEK homolog 1, suppressor of mek1 (Dictyostelium)	ssc-miR-339	ENSSSCT00000002711	-27.92
ENSSSCG00000002458	TMEM251	transmembrane protein 251	ssc-miR-339	ENSSSCT00000002729	-52.63
ENSSSCG00000002495	SYNE3	-	ssc-miR-339	ENSSSCT00000002773	-27.63
ENSSSCG00000002509	CCNK	cyclin K	ssc-miR-339	ENSSSCT00000002787	-106.47
ENSSSCG00000002512	DEGS2	-	ssc-miR-339	ENSSSCT00000002790	-25.79
ENSSSCG00000002525	TRAF3	TNF receptor-associated factor 3-like	ssc-miR-339	ENSSSCT00000002804	-43.96
ENSSSCG00000002528	TECPR2	-	ssc-miR-339	ENSSSCT00000002807	-49.76
ENSSSCG00000002531	MOK	-	ssc-miR-339	ENSSSCT00000002810	-50.74
ENSSSCG00000002558	CEP170B	-	ssc-miR-339	ENSSSCT00000002843	-86.11
ENSSSCG00000002620	EFHC1	EF-hand domain (C-terminal) containing 1	ssc-miR-339	ENSSSCT00000002907	-28.37
ENSSSCG00000002633	GAS8	-	ssc-miR-339	ENSSSCT00000002922	-25.27
ENSSSCG00000002640	DEF8	-	ssc-miR-339	ENSSSCT00000002930	-26.93
ENSSSCG00000002681	HSDL1	-	ssc-miR-339	ENSSSCT00000002974	-29.43
ENSSSCG00000002688	PLCG2	-	ssc-miR-339	ENSSSCT00000002981	-46.45
ENSSSCG00000002734	MARVELD3	-	ssc-miR-339	ENSSSCT00000003029	-67.2
ENSSSCG00000002734	MARVELD3	-	ssc-miR-339	ENSSSCT00000003030	-67.2
ENSSSCG00000002748	DHX38	-	ssc-miR-339	ENSSSCT00000003045	-26.8
ENSSSCG00000002795	CDH11	cadherin 11, type 2, OB-cadherin (osteoblast)	ssc-miR-339	ENSSSCT00000033473	-52.85
ENSSSCG00000002795	CDH11	cadherin 11, type 2, OB-cadherin (osteoblast)	ssc-miR-339	ENSSSCT00000033754	-52.85
ENSSSCG00000002795	CDH11	cadherin 11, type 2, OB-cadherin (osteoblast)	ssc-miR-339	ENSSSCT00000035974	-52.85
ENSSSCG00000002795	CDH11	cadherin 11, type 2, OB-cadherin (osteoblast)	ssc-miR-339	ENSSSCT00000003095	-52.85
ENSSSCG00000002795	CDH11	cadherin 11, type 2, OB-cadherin (osteoblast)	ssc-miR-339	ENSSSCT00000033448	-30.47
ENSSSCG00000002811	CNGB1	-	ssc-miR-339	ENSSSCT00000003111	-25.48
ENSSSCG00000002852	PLEKHF1	-	ssc-miR-339	ENSSSCT00000003153	-28.8
ENSSSCG00000002862	-	-	ssc-miR-339	ENSSSCT00000003163	-56.03
ENSSSCG00000002881	-	-	ssc-miR-339	ENSSSCT00000003183	-25.53
ENSSSCG00000002895	MLL4	-	ssc-miR-339	ENSSSCT00000003199	-54.33
ENSSSCG00000002898	LIN37	-	ssc-miR-339	ENSSSCT00000003202	-45.93
ENSSSCG00000002904	HAUS5	HAUS augmin-like complex, subunit 5	ssc-miR-339	ENSSSCT00000003209	-25.57
ENSSSCG00000002906	ETV2	-	ssc-miR-339	ENSSSCT00000003211	-25.03
ENSSSCG00000002913	PRODH2	-	ssc-miR-339	ENSSSCT00000003218	-26.3
ENSSSCG00000002915	KIRREL2	kin of IRRE like 2 (Drosophila)	ssc-miR-339	ENSSSCT00000003220	-32.87
ENSSSCG00000002960	RASGRP4	-	ssc-miR-339	ENSSSCT00000033758	-51.88
ENSSSCG00000002960	RASGRP4	-	ssc-miR-339	ENSSSCT00000003283	-51.88
ENSSSCG00000002999	C19orf54	-	ssc-miR-339	ENSSSCT00000003331	-25.43
ENSSSCG00000003021	MEGF8	multiple EGF-like-domains 8	ssc-miR-339	ENSSSCT00000003355	-64.35
ENSSSCG00000003044	-	-	ssc-miR-339	ENSSSCT00000003381	-27.06
ENSSSCG00000003045	ATP1A3	-	ssc-miR-339	ENSSSCT00000003382	-25.23
ENSSSCG00000003104	STRN4	-	ssc-miR-339	ENSSSCT00000003443	-31.82
ENSSSCG00000003121	KPTN	kaptin (actin binding protein)	ssc-miR-339	ENSSSCT00000003462	-32.52
ENSSSCG00000003150	NUCB1	nucleobindin 1	ssc-miR-339	ENSSSCT00000003496	-27.78
ENSSSCG00000003155	PPP1R15A	-	ssc-miR-339	ENSSSCT00000003504	-58.57
ENSSSCG00000003168	ALDH16A1	-	ssc-miR-339	ENSSSCT00000003518	-43.79
ENSSSCG00000003178	IRF3	interferon regulatory factor 3	ssc-miR-339	ENSSSCT00000033478	-60.04
ENSSSCG00000003178	IRF3	interferon regulatory factor 3	ssc-miR-339	ENSSSCT00000003530	-60.04
ENSSSCG00000003178	IRF3	interferon regulatory factor 3	ssc-miR-339	ENSSSCT00000036421	-28.61
ENSSSCG00000003182	SCAF1	SR-related CTD-associated factor 1	ssc-miR-339	ENSSSCT00000003534	-79.23
ENSSSCG00000003193	TBC1D17	TBC1 domain family, member 17	ssc-miR-339	ENSSSCT00000003548	-28.34
ENSSSCG00000003199	AP2A1	adaptor-related protein complex 2, alpha 1 subunit	ssc-miR-339	ENSSSCT00000003554	-56.13
ENSSSCG00000003199	AP2A1	adaptor-related protein complex 2, alpha 1 subunit	ssc-miR-339	ENSSSCT00000026861	-56.13
ENSSSCG00000003214	KCNC3	potassium voltage-gated channel, Shaw-related subfamily, member 3	ssc-miR-339	ENSSSCT00000003569	-29.16
ENSSSCG00000003218	MYBPC2	-	ssc-miR-339	ENSSSCT00000003575	-39.04
ENSSSCG00000003218	MYBPC2	-	ssc-miR-339	ENSSSCT00000003574	-39.04
ENSSSCG00000003229	ETFB	electron-transfer-flavoprotein, beta polypeptide	ssc-miR-339	ENSSSCT00000035046	-49.48
ENSSSCG00000003229	ETFB	electron-transfer-flavoprotein, beta polypeptide	ssc-miR-339	ENSSSCT00000034479	-27.36
ENSSSCG00000003229	ETFB	electron-transfer-flavoprotein, beta polypeptide	ssc-miR-339	ENSSSCT00000034829	-27.36
ENSSSCG00000003229	ETFB	electron-transfer-flavoprotein, beta polypeptide	ssc-miR-339	ENSSSCT00000003588	-27.36
ENSSSCG00000003236	SIGLEC5	sialic acid binding Ig-like lectin 5	ssc-miR-339	ENSSSCT00000003595	-38.71
ENSSSCG00000003282	LILRA6	-	ssc-miR-339	ENSSSCT00000033154	-29.29
ENSSSCG00000003327	RBM3	-	ssc-miR-339	ENSSSCT00000003693	-30.79
ENSSSCG00000003336	-	-	ssc-miR-339	ENSSSCT00000003703	-44.74
ENSSSCG00000003339	CPSF3L	-	ssc-miR-339	ENSSSCT00000003708	-29.39
ENSSSCG00000003344	VWA1	-	ssc-miR-339	ENSSSCT00000003713	-31.72
ENSSSCG00000003348	SSU72	-	ssc-miR-339	ENSSSCT00000003717	-27.11
ENSSSCG00000003369	ICMT	isoprenylcysteine carboxyl methyltransferase	ssc-miR-339	ENSSSCT00000003739	-26.12
ENSSSCG00000003395	PIK3CD	-	ssc-miR-339	ENSSSCT00000034521	-44.78
ENSSSCG00000003400	NMNAT1	-	ssc-miR-339	ENSSSCT00000003772	-56.39
ENSSSCG00000003401	KIF1B	kinesin family member 1B	ssc-miR-339	ENSSSCT00000003773	-28.47
ENSSSCG00000003417	-	-	ssc-miR-339	ENSSSCT00000003790	-26.03
ENSSSCG00000003427	-	-	ssc-miR-339	ENSSSCT00000003804	-30.53
ENSSSCG00000003431	-	-	ssc-miR-339	ENSSSCT00000003809	-25.3
ENSSSCG00000003437	TNFRSF8	tumor necrosis factor receptor superfamily, member 8	ssc-miR-339	ENSSSCT00000003815	-25.44
ENSSSCG00000003438	VPS13D	vacuolar protein sorting 13 homolog D (S. cerevisiae)	ssc-miR-339	ENSSSCT00000003816	-25.69
ENSSSCG00000003465	FBLIM1	-	ssc-miR-339	ENSSSCT00000003851	-27.71
ENSSSCG00000003468	PLEKHM2	-	ssc-miR-339	ENSSSCT00000003854	-52.63
ENSSSCG00000003468	PLEKHM2	-	ssc-miR-339	ENSSSCT00000026419	-52.63
ENSSSCG00000003492	PQLC2	PQ loop repeat containing 2	ssc-miR-339	ENSSSCT00000003879	-26.89
ENSSSCG00000003493	CAPZB	capping protein (actin filament) muscle Z-line, beta	ssc-miR-339	ENSSSCT00000003880	-30.63
ENSSSCG00000003503	-	-	ssc-miR-339	ENSSSCT00000003892	-28.75
ENSSSCG00000003509	-	-	ssc-miR-339	ENSSSCT00000003899	-26.46
ENSSSCG00000003521	WNT4	wingless-type MMTV integration site family, member 4	ssc-miR-339	ENSSSCT00000032147	-30.26
ENSSSCG00000003565	NR0B2	nuclear receptor subfamily 0, group B, member 2	ssc-miR-339	ENSSSCT00000003959	-26.1
ENSSSCG00000003592	SDC3	-	ssc-miR-339	ENSSSCT00000003987	-26.82
ENSSSCG00000003602	PEF1	-	ssc-miR-339	ENSSSCT00000003997	-25.22
ENSSSCG00000003603	COL16A1	-	ssc-miR-339	ENSSSCT00000003998	-25.94
ENSSSCG00000003603	COL16A1	-	ssc-miR-339	ENSSSCT00000032016	-25.94
ENSSSCG00000003610	IQCC	-	ssc-miR-339	ENSSSCT00000004005	-26.21
ENSSSCG00000003620	TRIM62	-	ssc-miR-339	ENSSSCT00000004016	-31.36
ENSSSCG00000003635	COL8A2	-	ssc-miR-339	ENSSSCT00000004031	-75.45
ENSSSCG00000003642	INPP5B	inositol polyphosphate-5-phosphatase, 75kDa	ssc-miR-339	ENSSSCT00000004038	-27.6
ENSSSCG00000003690	DLGAP1	discs, large (Drosophila) homolog-associated protein 1	ssc-miR-339	ENSSSCT00000004088	-25.11
ENSSSCG00000003694	EMILIN2	elastin microfibril interfacer 2	ssc-miR-339	ENSSSCT00000004093	-31.53
ENSSSCG00000003724	-	-	ssc-miR-339	ENSSSCT00000004124	-26
ENSSSCG00000003726	-	-	ssc-miR-339	ENSSSCT00000004126	-26
ENSSSCG00000003781	-	-	ssc-miR-339	ENSSSCT00000004184	-27.14
ENSSSCG00000003863	ZFYVE9	zinc finger, FYVE domain containing 9	ssc-miR-339	ENSSSCT00000004275	-30.16
ENSSSCG00000003882	-	-	ssc-miR-339	ENSSSCT00000004294	-29.76
ENSSSCG00000003913	MAST2	microtubule associated serine/threonine kinase 2	ssc-miR-339	ENSSSCT00000004328	-26.85
ENSSSCG00000003940	HYI	-	ssc-miR-339	ENSSSCT00000004358	-29.45
ENSSSCG00000003940	HYI	-	ssc-miR-339	ENSSSCT00000029697	-29.45
ENSSSCG00000003941	SZT2	seizure threshold 2 homolog (mouse)	ssc-miR-339	ENSSSCT00000004359	-64.62
ENSSSCG00000003966	PPCS	-	ssc-miR-339	ENSSSCT00000004387	-25.18
ENSSSCG00000004010	C6orf70	-	ssc-miR-339	ENSSSCT00000004434	-28.14
ENSSSCG00000004012	THBS2	-	ssc-miR-339	ENSSSCT00000004436	-31
ENSSSCG00000004014	DACT2	-	ssc-miR-339	ENSSSCT00000004439	-49.7
ENSSSCG00000004017	FRMD1	-	ssc-miR-339	ENSSSCT00000004442	-25
ENSSSCG00000004017	FRMD1	-	ssc-miR-339	ENSSSCT00000027970	-25
ENSSSCG00000004037	MAP3K4	-	ssc-miR-339	ENSSSCT00000004465	-46.32
ENSSSCG00000004042	IGF2R	-	ssc-miR-339	ENSSSCT00000004470	-47.14
ENSSSCG00000004043	IGF2R	-	ssc-miR-339	ENSSSCT00000004471	-25.16
ENSSSCG00000004044	IGF2R	insulin-like growth factor 2 receptor	ssc-miR-339	ENSSSCT00000004472	-72.3
ENSSSCG00000004058	EZR	ezrin	ssc-miR-339	ENSSSCT00000004487	-28.98
ENSSSCG00000004065	TIAM2	T-cell lymphoma invasion and metastasis 2	ssc-miR-339	ENSSSCT00000027128	-25.87
ENSSSCG00000004065	TIAM2	T-cell lymphoma invasion and metastasis 2	ssc-miR-339	ENSSSCT00000004494	-25.87
ENSSSCG00000004067	CLDN20	claudin 20	ssc-miR-339	ENSSSCT00000004496	-29.05
ENSSSCG00000004082	SYNE1	-	ssc-miR-339	ENSSSCT00000004511	-25.54
ENSSSCG00000004138	HIVEP2	human immunodeficiency virus type I enhancer binding protein 2	ssc-miR-339	ENSSSCT00000004573	-54.56
ENSSSCG00000004143	TXLNB	taxilin beta	ssc-miR-339	ENSSSCT00000004578	-29.17
ENSSSCG00000004223	HEY2	hairy/enhancer-of-split related with YRPW motif 2	ssc-miR-339	ENSSSCT00000004668	-28.83
ENSSSCG00000004249	CEP85L	-	ssc-miR-339	ENSSSCT00000004696	-26.91
ENSSSCG00000004332	BACH2	BTB and CNC homology 1, basic leucine zipper transcription factor 2	ssc-miR-339	ENSSSCT00000004788	-29.7
ENSSSCG00000004373	RTN4IP1	-	ssc-miR-339	ENSSSCT00000004834	-33.31
ENSSSCG00000004419	KIAA1919	-	ssc-miR-339	ENSSSCT00000004882	-25.77
ENSSSCG00000004477	IMPG1	-	ssc-miR-339	ENSSSCT00000004946	-25.95
ENSSSCG00000004477	IMPG1	-	ssc-miR-339	ENSSSCT00000004944	-25.95
ENSSSCG00000004498	HAUS1	HAUS augmin-like complex, subunit 1	ssc-miR-339	ENSSSCT00000004969	-26.76
ENSSSCG00000004506	CTIF	CBP80/20-dependent translation initiation factor	ssc-miR-339	ENSSSCT00000004978	-29.48
ENSSSCG00000004517	CXXC1	CXXC finger protein 1	ssc-miR-339	ENSSSCT00000004989	-26.18
ENSSSCG00000004550	OAZ2	ornithine decarboxylase antizyme 2	ssc-miR-339	ENSSSCT00000005026	-26.09
ENSSSCG00000004587	MYO1E	myosin IE	ssc-miR-339	ENSSSCT00000005066	-28.88
ENSSSCG00000004622	GNB5	-	ssc-miR-339	ENSSSCT00000005105	-54.35
ENSSSCG00000004622	GNB5	-	ssc-miR-339	ENSSSCT00000024996	-54.35
ENSSSCG00000004626	TMOD3	tropomodulin 3 (ubiquitous)	ssc-miR-339	ENSSSCT00000005109	-25.38
ENSSSCG00000004639	USP8	ubiquitin specific peptidase 8	ssc-miR-339	ENSSSCT00000005124	-27.36
ENSSSCG00000004643	SLC27A2	solute carrier family 27 (fatty acid transporter), member 2	ssc-miR-339	ENSSSCT00000005128	-30.63
ENSSSCG00000004644	HDC	histidine decarboxylase	ssc-miR-339	ENSSSCT00000005129	-29.51
ENSSSCG00000004647	DTWD1	DTW domain containing 1	ssc-miR-339	ENSSSCT00000005132	-35.69
ENSSSCG00000004678	DUOX2	dual oxidase 2	ssc-miR-339	ENSSSCT00000034478	-48.09
ENSSSCG00000004678	DUOX2	dual oxidase 2	ssc-miR-339	ENSSSCT00000005164	-48.09
ENSSSCG00000004704	PPIP5K1	-	ssc-miR-339	ENSSSCT00000005195	-35.14
ENSSSCG00000004712	TGM7	transglutaminase 7	ssc-miR-339	ENSSSCT00000005204	-45.13
ENSSSCG00000004720	STARD9	-	ssc-miR-339	ENSSSCT00000005213	-28.98
ENSSSCG00000004720	STARD9	-	ssc-miR-339	ENSSSCT00000029439	-25.04
ENSSSCG00000004731	VPS39	vacuolar protein sorting 39 homolog (S. cerevisiae)	ssc-miR-339	ENSSSCT00000005227	-27.22
ENSSSCG00000004736	SPTBN5	-	ssc-miR-339	ENSSSCT00000005232	-31.97
ENSSSCG00000004739	MGA	MAX gene associated	ssc-miR-339	ENSSSCT00000005236	-25.84
ENSSSCG00000004745	RPAP1	-	ssc-miR-339	ENSSSCT00000005244	-28.48
ENSSSCG00000004753	INO80	INO80 homolog (S. cerevisiae)	ssc-miR-339	ENSSSCT00000005252	-41.73
ENSSSCG00000004776	DISP2	dispatched homolog 2 (Drosophila)	ssc-miR-339	ENSSSCT00000005275	-30.12
ENSSSCG00000004789	THBS1	thrombospondin 1	ssc-miR-339	ENSSSCT00000005288	-72.47
ENSSSCG00000004789	THBS1	thrombospondin 1	ssc-miR-339	ENSSSCT00000034520	-72.47
ENSSSCG00000004812	IGF1R	insulin-like growth factor 1 receptor	ssc-miR-339	ENSSSCT00000005311	-47.89
ENSSSCG00000004822	ALDH1A3	-	ssc-miR-339	ENSSSCT00000005324	-25.32
ENSSSCG00000004823	LRRK1	-	ssc-miR-339	ENSSSCT00000005325	-27.98
ENSSSCG00000004829	CACHD1	cache domain containing 1	ssc-miR-339	ENSSSCT00000005331	-30.37
ENSSSCG00000004834	NDN	-	ssc-miR-339	ENSSSCT00000005336	-27.18
ENSSSCG00000004840	OTUD7A	OTU domain containing 7A	ssc-miR-339	ENSSSCT00000005342	-26.29
ENSSSCG00000004844	MTMR10	myotubularin related protein 10	ssc-miR-339	ENSSSCT00000005346	-50.57
ENSSSCG00000004861	TSHZ1	-	ssc-miR-339	ENSSSCT00000005367	-34.35
ENSSSCG00000004921	ATP8B1	ATPase, aminophospholipid transporter, class I, type 8B, member 1	ssc-miR-339	ENSSSCT00000005431	-25.26
ENSSSCG00000004928	CILP	cartilage intermediate layer protein, nucleotide pyrophosphohydrolase	ssc-miR-339	ENSSSCT00000005438	-25.75
ENSSSCG00000004931	IGDCC4	immunoglobulin superfamily, DCC subclass, member 4	ssc-miR-339	ENSSSCT00000005441	-32.43
ENSSSCG00000004931	IGDCC4	immunoglobulin superfamily, DCC subclass, member 4	ssc-miR-339	ENSSSCT00000025179	-32.43
ENSSSCG00000004934	DPP8	dipeptidyl-peptidase 8	ssc-miR-339	ENSSSCT00000035110	-26.38
ENSSSCG00000004934	DPP8	dipeptidyl-peptidase 8	ssc-miR-339	ENSSSCT00000005445	-26.38
ENSSSCG00000005208	KIAA1432	-	ssc-miR-339	ENSSSCT00000005740	-29.44
ENSSSCG00000005247	TJP2	tight junction protein 2	ssc-miR-339	ENSSSCT00000005781	-26.39
ENSSSCG00000005250	APBA1	amyloid beta (A4) precursor protein-binding, family A, member 1	ssc-miR-339	ENSSSCT00000005785	-27.25
ENSSSCG00000005250	APBA1	amyloid beta (A4) precursor protein-binding, family A, member 1	ssc-miR-339	ENSSSCT00000025216	-27.25
ENSSSCG00000005301	FAM214B	-	ssc-miR-339	ENSSSCT00000005839	-31.26
ENSSSCG00000005308	RUSC2	RUN and SH3 domain containing 2	ssc-miR-339	ENSSSCT00000005846	-64.45
ENSSSCG00000005314	ARHGEF39	-	ssc-miR-339	ENSSSCT00000005852	-33.44
ENSSSCG00000005345	-	-	ssc-miR-339	ENSSSCT00000005884	-42.87
ENSSSCG00000005350	FBXO10	-	ssc-miR-339	ENSSSCT00000005889	-31.53
ENSSSCG00000005374	TRIM14	tripartite motif containing 14	ssc-miR-339	ENSSSCT00000005914	-28.25
ENSSSCG00000005455	SVEP1	sushi, von Willebrand factor type A, EGF and pentraxin domain containing 1	ssc-miR-339	ENSSSCT00000006000	-25.88
ENSSSCG00000005465	SUSD1	sushi domain containing 1	ssc-miR-339	ENSSSCT00000006011	-47.99
ENSSSCG00000005487	COL27A1	-	ssc-miR-339	ENSSSCT00000006033	-28.19
ENSSSCG00000005503	TLR4	toll-like receptor 4	ssc-miR-339	ENSSSCT00000006051	-25.87
ENSSSCG00000005503	TLR4	toll-like receptor 4	ssc-miR-339	ENSSSCT00000035900	-25.87
ENSSSCG00000005503	TLR4	toll-like receptor 4	ssc-miR-339	ENSSSCT00000035553	-25.87
ENSSSCG00000005503	TLR4	toll-like receptor 4	ssc-miR-339	ENSSSCT00000033568	-25.87
ENSSSCG00000005503	TLR4	toll-like receptor 4	ssc-miR-339	ENSSSCT00000033686	-25.87
ENSSSCG00000005588	-	-	ssc-miR-339	ENSSSCT00000006143	-26.2
ENSSSCG00000005591	-	-	ssc-miR-339	ENSSSCT00000006147	-50.81
ENSSSCG00000005591	-	-	ssc-miR-339	ENSSSCT00000031320	-50.81
ENSSSCG00000005608	ANGPTL2	angiopoietin-like 2	ssc-miR-339	ENSSSCT00000006167	-31.02
ENSSSCG00000005623	ST6GALNAC6	-	ssc-miR-339	ENSSSCT00000006183	-26.6
ENSSSCG00000005628	ST6GALNAC4	ST6 (alpha-N-acetyl-neuraminyl-2,3-beta-galactosyl-1,3)-N-acetylgalactosaminide alpha-2,6-sialyltransferase 2	ssc-miR-339	ENSSSCT00000006188	-26.09
ENSSSCG00000005672	PPP2R4	-	ssc-miR-339	ENSSSCT00000006235	-31.59
ENSSSCG00000005678	NTMT1	-	ssc-miR-339	ENSSSCT00000006243	-26.26
ENSSSCG00000005689	FNBP1	formin binding protein 1	ssc-miR-339	ENSSSCT00000006256	-29.29
ENSSSCG00000005699	HMCN1	-	ssc-miR-339	ENSSSCT00000006268	-28.56
ENSSSCG00000005715	PRRC2B	-	ssc-miR-339	ENSSSCT00000006285	-53.8
ENSSSCG00000005717	UCK1	-	ssc-miR-339	ENSSSCT00000006287	-57.15
ENSSSCG00000005719	RAPGEF1	Rap guanine nucleotide exchange factor (GEF) 1	ssc-miR-339	ENSSSCT00000006289	-98.61
ENSSSCG00000005733	TSC1	-	ssc-miR-339	ENSSSCT00000006304	-28.6
ENSSSCG00000005740	SARDH	sarcosine dehydrogenase	ssc-miR-339	ENSSSCT00000006311	-27.24
ENSSSCG00000005751	COL5A1	collagen, type V, alpha 1	ssc-miR-339	ENSSSCT00000006323	-52.83
ENSSSCG00000005755	-	-	ssc-miR-339	ENSSSCT00000006331	-32.87
ENSSSCG00000005759	MRPS2	-	ssc-miR-339	ENSSSCT00000006335	-25.76
ENSSSCG00000005832	MAMDC4	MAM domain containing 4	ssc-miR-339	ENSSSCT00000006410	-27.73
ENSSSCG00000005907	ADCK5	aarF domain containing kinase 5	ssc-miR-339	ENSSSCT00000006487	-33.22
ENSSSCG00000005907	ADCK5	aarF domain containing kinase 5	ssc-miR-339	ENSSSCT00000032715	-33.22
ENSSSCG00000005908	SLC52A1	-	ssc-miR-339	ENSSSCT00000033559	-25.27
ENSSSCG00000005908	SLC52A1	-	ssc-miR-339	ENSSSCT00000006488	-25.27
ENSSSCG00000005915	MAF1	-	ssc-miR-339	ENSSSCT00000006495	-34.09
ENSSSCG00000005925	EXOSC4	-	ssc-miR-339	ENSSSCT00000006505	-31.07
ENSSSCG00000005947	TG	-	ssc-miR-339	ENSSSCT00000025230	-40.98
ENSSSCG00000005948	TG	thyroglobulin	ssc-miR-339	ENSSSCT00000006531	-64.44
ENSSSCG00000005948	TG	thyroglobulin	ssc-miR-339	ENSSSCT00000036171	-40.98
ENSSSCG00000006024	EBAG9	-	ssc-miR-339	ENSSSCT00000006611	-28.19
ENSSSCG00000006039	LRP12	low density lipoprotein receptor-related protein 12	ssc-miR-339	ENSSSCT00000006628	-31.68
ENSSSCG00000006106	-	-	ssc-miR-339	ENSSSCT00000006698	-31.32
ENSSSCG00000006169	ZFHX4	zinc finger homeobox 4	ssc-miR-339	ENSSSCT00000006763	-26.15
ENSSSCG00000006202	CSPP1	centrosome and spindle pole associated protein 1	ssc-miR-339	ENSSSCT00000029434	-28.54
ENSSSCG00000006209	VCPIP1	-	ssc-miR-339	ENSSSCT00000006805	-34.28
ENSSSCG00000006248	MOS	v-mos Moloney murine sarcoma viral oncogene homolog	ssc-miR-339	ENSSSCT00000006847	-35.28
ENSSSCG00000006311	DUSP27	-	ssc-miR-339	ENSSSCT00000006918	-31.47
ENSSSCG00000006314	DUSP27	-	ssc-miR-339	ENSSSCT00000006921	-31.47
ENSSSCG00000006372	ARHGAP30	Rho GTPase activating protein 30	ssc-miR-339	ENSSSCT00000006982	-58.72
ENSSSCG00000006375	LY9	lymphocyte antigen 9	ssc-miR-339	ENSSSCT00000036000	-31.08
ENSSSCG00000006375	LY9	lymphocyte antigen 9	ssc-miR-339	ENSSSCT00000034681	-31.08
ENSSSCG00000006375	LY9	lymphocyte antigen 9	ssc-miR-339	ENSSSCT00000006986	-31.08
ENSSSCG00000006385	NCSTN	nicastrin	ssc-miR-339	ENSSSCT00000006998	-58.68
ENSSSCG00000006452	CD1D	CD1d molecule	ssc-miR-339	ENSSSCT00000007067	-33.08
ENSSSCG00000006452	CD1D	CD1d molecule	ssc-miR-339	ENSSSCT00000033996	-33.08
ENSSSCG00000006452	CD1D	CD1d molecule	ssc-miR-339	ENSSSCT00000033107	-33.08
ENSSSCG00000006452	CD1D	CD1d molecule	ssc-miR-339	ENSSSCT00000035228	-33.08
ENSSSCG00000006452	CD1D	CD1d molecule	ssc-miR-339	ENSSSCT00000033472	-33.08
ENSSSCG00000006453	KIRREL	kin of IRRE like (Drosophila)	ssc-miR-339	ENSSSCT00000036287	-58.03
ENSSSCG00000006453	KIRREL	kin of IRRE like (Drosophila)	ssc-miR-339	ENSSSCT00000034624	-58.03
ENSSSCG00000006463	PEAR1	platelet endothelial aggregation receptor 1	ssc-miR-339	ENSSSCT00000007080	-27.81
ENSSSCG00000006482	MEF2D	myocyte enhancer factor 2D	ssc-miR-339	ENSSSCT00000007100	-29.67
ENSSSCG00000006494	SLC25A44	-	ssc-miR-339	ENSSSCT00000007113	-51.04
ENSSSCG00000006499	LAMTOR2	late endosomal/lysosomal adaptor, MAPK and MTOR activator 2	ssc-miR-339	ENSSSCT00000007118	-29.13
ENSSSCG00000006508	ASH1L	-	ssc-miR-339	ENSSSCT00000007128	-64.65
ENSSSCG00000006508	ASH1L	-	ssc-miR-339	ENSSSCT00000026228	-64.65
ENSSSCG00000006572	NPR1	natriuretic peptide receptor A/guanylate cyclase A (atrionatriuretic peptide receptor A)	ssc-miR-339	ENSSSCT00000007200	-32.55
ENSSSCG00000006589	S100A12	S100 calcium binding protein A12	ssc-miR-339	ENSSSCT00000034229	-27.56
ENSSSCG00000006604	-	-	ssc-miR-339	ENSSSCT00000007237	-51.22
ENSSSCG00000006605	-	-	ssc-miR-339	ENSSSCT00000034040	-119.61
ENSSSCG00000006605	-	-	ssc-miR-339	ENSSSCT00000007238	-119.61
ENSSSCG00000006635	SEMA6C	sema domain, transmembrane domain (TM), and cytoplasmic domain, (semaphorin) 6C	ssc-miR-339	ENSSSCT00000007271	-25.15
ENSSSCG00000006635	SEMA6C	sema domain, transmembrane domain (TM), and cytoplasmic domain, (semaphorin) 6C	ssc-miR-339	ENSSSCT00000025723	-25.15
ENSSSCG00000006690	NUDT17	-	ssc-miR-339	ENSSSCT00000007329	-41.26
ENSSSCG00000006692	RNF115	-	ssc-miR-339	ENSSSCT00000007331	-26.89
ENSSSCG00000006698	BCL9	B-cell CLL/lymphoma 9	ssc-miR-339	ENSSSCT00000007337	-31.83
ENSSSCG00000006732	TRIM45	-	ssc-miR-339	ENSSSCT00000035997	-25.46
ENSSSCG00000006732	TRIM45	-	ssc-miR-339	ENSSSCT00000007375	-25.46
ENSSSCG00000006732	TRIM45	-	ssc-miR-339	ENSSSCT00000033116	-25.46
ENSSSCG00000006760	HIPK1	homeodomain interacting protein kinase 1	ssc-miR-339	ENSSSCT00000007405	-25.15
ENSSSCG00000006760	HIPK1	homeodomain interacting protein kinase 1	ssc-miR-339	ENSSSCT00000007406	-25.15
ENSSSCG00000006776	MOV10	Mov10, Moloney leukemia virus 10, homolog (mouse)	ssc-miR-339	ENSSSCT00000007422	-54.81
ENSSSCG00000006802	KCNA3	potassium voltage-gated channel, shaker-related subfamily, member 3	ssc-miR-339	ENSSSCT00000007450	-25.26
ENSSSCG00000006803	-	-	ssc-miR-339	ENSSSCT00000007451	-37.83
ENSSSCG00000006940	CYR61	cysteine-rich, angiogenic inducer, 61	ssc-miR-339	ENSSSCT00000007604	-26.55
ENSSSCG00000006955	GSDMD	-	ssc-miR-339	ENSSSCT00000007620	-25.29
ENSSSCG00000006957	RHPN1	rhophilin, Rho GTPase binding protein 1	ssc-miR-339	ENSSSCT00000007622	-30.13
ENSSSCG00000007005	CSGALNACT1	chondroitin sulfate N-acetylgalactosaminyltransferase 1	ssc-miR-339	ENSSSCT00000007673	-30.3
ENSSSCG00000007023	KAT6A	-	ssc-miR-339	ENSSSCT00000007692	-31.04
ENSSSCG00000007045	CHGB	chromogranin B (secretogranin 1)	ssc-miR-339	ENSSSCT00000007714	-28.27
ENSSSCG00000007084	-	-	ssc-miR-339	ENSSSCT00000007756	-171.19
ENSSSCG00000007092	CSRP2BP	CSRP2 binding protein	ssc-miR-339	ENSSSCT00000007764	-25.02
ENSSSCG00000007109	XRN2	5'-3' exoribonuclease 2	ssc-miR-339	ENSSSCT00000007781	-27.02
ENSSSCG00000007116	CD93	CD93 molecule	ssc-miR-339	ENSSSCT00000007788	-31.94
ENSSSCG00000007135	NINL	-	ssc-miR-339	ENSSSCT00000026945	-41.66
ENSSSCG00000007135	NINL	-	ssc-miR-339	ENSSSCT00000007807	-41.66
ENSSSCG00000007151	CDC25B	cell division cycle 25 homolog B (S. pombe)	ssc-miR-339	ENSSSCT00000007824	-30.39
ENSSSCG00000007161	PROSAPIP1	-	ssc-miR-339	ENSSSCT00000007834	-54.09
ENSSSCG00000007166	PTPRA	protein tyrosine phosphatase, receptor type, A	ssc-miR-339	ENSSSCT00000007839	-27.78
ENSSSCG00000007167	VPS16	-	ssc-miR-339	ENSSSCT00000007840	-25.94
ENSSSCG00000007206	RBCK1	-	ssc-miR-339	ENSSSCT00000007885	-29.26
ENSSSCG00000007244	POFUT1	protein O-fucosyltransferase 1	ssc-miR-339	ENSSSCT00000007925	-56.56
ENSSSCG00000007244	POFUT1	protein O-fucosyltransferase 1	ssc-miR-339	ENSSSCT00000025995	-56.56
ENSSSCG00000007249	C20orf112	-	ssc-miR-339	ENSSSCT00000007931	-29.76
ENSSSCG00000007265	SNTA1	syntrophin, alpha 1	ssc-miR-339	ENSSSCT00000007950	-27.84
ENSSSCG00000007275	RALY	RNA binding protein, autoantigenic (hnRNP-associated with lethal yellow homolog (mouse))	ssc-miR-339	ENSSSCT00000007960	-30.55
ENSSSCG00000007277	-	-	ssc-miR-339	ENSSSCT00000007962	-25.75
ENSSSCG00000007281	MAP1LC3A	microtubule-associated protein 1 light chain 3 alpha	ssc-miR-339	ENSSSCT00000007966	-29.14
ENSSSCG00000007289	TRPC4AP	transient receptor potential cation channel, subfamily C, member 4 associated protein	ssc-miR-339	ENSSSCT00000007975	-43.65
ENSSSCG00000007323	DSN1	DSN1, MIND kinetochore complex component, homolog (S. cerevisiae)	ssc-miR-339	ENSSSCT00000008013	-26.9
ENSSSCG00000007336	NNAT	neuronatin	ssc-miR-339	ENSSSCT00000034773	-44.99
ENSSSCG00000007336	NNAT	neuronatin	ssc-miR-339	ENSSSCT00000008027	-44.99
ENSSSCG00000007336	NNAT	neuronatin	ssc-miR-339	ENSSSCT00000035323	-44.99
ENSSSCG00000007402	-	-	ssc-miR-339	ENSSSCT00000008102	-32.81
ENSSSCG00000007426	ACOT8	acyl-CoA thioesterase 8	ssc-miR-339	ENSSSCT00000008129	-47.71
ENSSSCG00000007440	CD40	CD40 molecule, TNF receptor superfamily member 5	ssc-miR-339	ENSSSCT00000008144	-34.31
ENSSSCG00000007458	NCOA3	nuclear receptor coactivator 3	ssc-miR-339	ENSSSCT00000008162	-27.07
ENSSSCG00000007460	ARFGEF2	ADP-ribosylation factor guanine nucleotide-exchange factor 2 (brefeldin A-inhibited)	ssc-miR-339	ENSSSCT00000008164	-32.95
ENSSSCG00000007526	ZNF831	-	ssc-miR-339	ENSSSCT00000008253	-25.02
ENSSSCG00000007531	FAM217B	-	ssc-miR-339	ENSSSCT00000008262	-28.85
ENSSSCG00000007544	SUN1	-	ssc-miR-339	ENSSSCT00000008276	-26.34
ENSSSCG00000007656	PVRIG	poliovirus receptor related immunoglobulin domain containing	ssc-miR-339	ENSSSCT00000008396	-29.13
ENSSSCG00000007667	LRCH4	leucine-rich repeats and calponin homology (CH) domain containing 4	ssc-miR-339	ENSSSCT00000008407	-32.1
ENSSSCG00000007675	EPHB4	EPH receptor B4	ssc-miR-339	ENSSSCT00000008416	-29.6
ENSSSCG00000007721	GTF2I	general transcription factor IIi	ssc-miR-339	ENSSSCT00000008466	-44.81
ENSSSCG00000007721	GTF2I	general transcription factor IIi	ssc-miR-339	ENSSSCT00000030268	-44.81
ENSSSCG00000007721	GTF2I	general transcription factor IIi	ssc-miR-339	ENSSSCT00000031896	-44.81
ENSSSCG00000007762	KAT8	-	ssc-miR-339	ENSSSCT00000036509	-55.06
ENSSSCG00000007762	KAT8	-	ssc-miR-339	ENSSSCT00000033781	-55.06
ENSSSCG00000007767	ZNF668	-	ssc-miR-339	ENSSSCT00000008514	-26.02
ENSSSCG00000007801	ZNF48	zinc finger protein 48	ssc-miR-339	ENSSSCT00000008549	-51.05
ENSSSCG00000007803	TUFM	-	ssc-miR-339	ENSSSCT00000008551	-27.9
ENSSSCG00000007808	NFATC2IP	nuclear factor of activated T-cells, cytoplasmic, calcineurin-dependent 2 interacting protein	ssc-miR-339	ENSSSCT00000008556	-25.42
ENSSSCG00000007817	IL4R	interleukin 4 receptor	ssc-miR-339	ENSSSCT00000034531	-29.32
ENSSSCG00000007817	IL4R	interleukin 4 receptor	ssc-miR-339	ENSSSCT00000008566	-29.32
ENSSSCG00000007839	EEF2K	eukaryotic elongation factor-2 kinase	ssc-miR-339	ENSSSCT00000008589	-26.9
ENSSSCG00000007901	CIITA	class II, major histocompatibility complex, transactivator	ssc-miR-339	ENSSSCT00000033869	-28.79
ENSSSCG00000007901	CIITA	class II, major histocompatibility complex, transactivator	ssc-miR-339	ENSSSCT00000008657	-28.79
ENSSSCG00000007925	NAGPA	N-acetylglucosamine-1-phosphodiester alpha-N-acetylglucosaminidase	ssc-miR-339	ENSSSCT00000008686	-27.71
ENSSSCG00000007931	GLYR1	glyoxylate reductase 1 homolog (Arabidopsis)	ssc-miR-339	ENSSSCT00000008693	-27.13
ENSSSCG00000007931	GLYR1	glyoxylate reductase 1 homolog (Arabidopsis)	ssc-miR-339	ENSSSCT00000030382	-27.13
ENSSSCG00000007939	ANKS3	ankyrin repeat and sterile alpha motif domain containing 3	ssc-miR-339	ENSSSCT00000008701	-28.54
ENSSSCG00000007949	SRL	-	ssc-miR-339	ENSSSCT00000008712	-32
ENSSSCG00000007963	ZNF263	zinc finger protein 263	ssc-miR-339	ENSSSCT00000008726	-45.99
ENSSSCG00000007980	ITFG3	-	ssc-miR-339	ENSSSCT00000008743	-26.78
ENSSSCG00000007989	C16orf11	-	ssc-miR-339	ENSSSCT00000008754	-51.99
ENSSSCG00000008007	WDR24	WD repeat domain 24	ssc-miR-339	ENSSSCT00000028633	-29.02
ENSSSCG00000008007	WDR24	WD repeat domain 24	ssc-miR-339	ENSSSCT00000008775	-29.02
ENSSSCG00000008010	CHTF18	CTF18, chromosome transmission fidelity factor 18 homolog (S. cerevisiae)	ssc-miR-339	ENSSSCT00000031631	-34.71
ENSSSCG00000008010	CHTF18	CTF18, chromosome transmission fidelity factor 18 homolog (S. cerevisiae)	ssc-miR-339	ENSSSCT00000008778	-34.71
ENSSSCG00000008020	IFT140	intraflagellar transport 140 homolog (Chlamydomonas)	ssc-miR-339	ENSSSCT00000008789	-26.3
ENSSSCG00000008021	TMEM204	-	ssc-miR-339	ENSSSCT00000008790	-25.79
ENSSSCG00000008034	NOXO1	-	ssc-miR-339	ENSSSCT00000008803	-30.38
ENSSSCG00000008040	TSC2	tuberous sclerosis 2	ssc-miR-339	ENSSSCT00000008811	-53.9
ENSSSCG00000008041	PKD1	polycystic kidney disease 1 (autosomal dominant)	ssc-miR-339	ENSSSCT00000008812	-27.23
ENSSSCG00000008044	MLST8	-	ssc-miR-339	ENSSSCT00000008815	-51.31
ENSSSCG00000008077	C9orf89	-	ssc-miR-339	ENSSSCT00000025932	-26.38
ENSSSCG00000008083	PTPDC1	-	ssc-miR-339	ENSSSCT00000008856	-25.97
ENSSSCG00000008101	FBLN7	-	ssc-miR-339	ENSSSCT00000008874	-26.33
ENSSSCG00000008151	MFSD9	-	ssc-miR-339	ENSSSCT00000008928	-77.52
ENSSSCG00000008194	ACTR1B	-	ssc-miR-339	ENSSSCT00000008973	-26.33
ENSSSCG00000008199	LMAN2L	-	ssc-miR-339	ENSSSCT00000008980	-30.59
ENSSSCG00000008217	CD8A	CD8a molecule	ssc-miR-339	ENSSSCT00000032628	-25.63
ENSSSCG00000008217	CD8A	CD8a molecule	ssc-miR-339	ENSSSCT00000008998	-25.63
ENSSSCG00000008217	CD8A	CD8a molecule	ssc-miR-339	ENSSSCT00000032868	-25.63
ENSSSCG00000008217	CD8A	CD8a molecule	ssc-miR-339	ENSSSCT00000036397	-25.63
ENSSSCG00000008250	CTNNA2	-	ssc-miR-339	ENSSSCT00000009036	-29.79
ENSSSCG00000008266	LOXL3	-	ssc-miR-339	ENSSSCT00000009052	-47.24
ENSSSCG00000008284	-	-	ssc-miR-339	ENSSSCT00000009073	-25
ENSSSCG00000008315	PAIP2B	-	ssc-miR-339	ENSSSCT00000009106	-27.15
ENSSSCG00000008334	MXD1	MAX dimerization protein 1	ssc-miR-339	ENSSSCT00000009126	-26.48
ENSSSCG00000008340	ANTXR1	anthrax toxin receptor 1	ssc-miR-339	ENSSSCT00000009134	-42.39
ENSSSCG00000008442	TMEM247	transmembrane protein 247	ssc-miR-339	ENSSSCT00000009243	-26.05
ENSSSCG00000008449	SLC3A1	-	ssc-miR-339	ENSSSCT00000009251	-25.55
ENSSSCG00000008450	SLC3A1	-	ssc-miR-339	ENSSSCT00000009252	-25.55
ENSSSCG00000008468	PKDCC	-	ssc-miR-339	ENSSSCT00000009270	-25.25
ENSSSCG00000008508	FAM98A	-	ssc-miR-339	ENSSSCT00000009310	-28.39
ENSSSCG00000008517	SPAST	spastin	ssc-miR-339	ENSSSCT00000009321	-27.87
ENSSSCG00000008548	SUPT7L	suppressor of Ty 7 (S. cerevisiae)-like	ssc-miR-339	ENSSSCT00000009353	-25.7
ENSSSCG00000008553	PREB	prolactin regulatory element binding	ssc-miR-339	ENSSSCT00000009358	-26
ENSSSCG00000008554	ABHD1	-	ssc-miR-339	ENSSSCT00000009359	-29.55
ENSSSCG00000008562	SLC35F6	-	ssc-miR-339	ENSSSCT00000009367	-30.3
ENSSSCG00000008575	ASXL2	additional sex combs like 2 (Drosophila)	ssc-miR-339	ENSSSCT00000009382	-51.34
ENSSSCG00000008579	CENPO	-	ssc-miR-339	ENSSSCT00000009388	-45.41
ENSSSCG00000008587	SF3B14	-	ssc-miR-339	ENSSSCT00000009397	-33.59
ENSSSCG00000008590	MFSD2B	major facilitator superfamily domain containing 2B	ssc-miR-339	ENSSSCT00000009400	-27.07
ENSSSCG00000008681	WHSC2	-	ssc-miR-339	ENSSSCT00000009498	-25.42
ENSSSCG00000008692	ADD1	adducin 1 (alpha)	ssc-miR-339	ENSSSCT00000009510	-50.77
ENSSSCG00000008698	RGS12	regulator of G-protein signaling 12	ssc-miR-339	ENSSSCT00000009516	-27.54
ENSSSCG00000008706	EVC	-	ssc-miR-339	ENSSSCT00000009525	-29.23
ENSSSCG00000008723	HTRA3	HtrA serine peptidase 3	ssc-miR-339	ENSSSCT00000009543	-28.48
ENSSSCG00000008731	-	-	ssc-miR-339	ENSSSCT00000009551	-28.54
ENSSSCG00000008735	BOD1L1	-	ssc-miR-339	ENSSSCT00000009555	-25.97
ENSSSCG00000008761	TBC1D19	TBC1 domain family, member 19	ssc-miR-339	ENSSSCT00000009586	-31.42
ENSSSCG00000008873	FAM198B	family with sequence similarity 198, member B	ssc-miR-339	ENSSSCT00000009714	-28.54
ENSSSCG00000008980	SCARB2	scavenger receptor class B, member 2	ssc-miR-339	ENSSSCT00000009835	-31.6
ENSSSCG00000008991	FRAS1	Fraser syndrome 1	ssc-miR-339	ENSSSCT00000033980	-52
ENSSSCG00000009000	DCHS2	-	ssc-miR-339	ENSSSCT00000009857	-69.73
ENSSSCG00000009011	FHDC1	-	ssc-miR-339	ENSSSCT00000009868	-27.14
ENSSSCG00000009092	TRPC3	transient receptor potential cation channel, subfamily C, member 3	ssc-miR-339	ENSSSCT00000009958	-32.76
ENSSSCG00000009179	MTTP	-	ssc-miR-339	ENSSSCT00000010052	-27.1
ENSSSCG00000009233	AGPAT9	1-acylglycerol-3-phosphate O-acyltransferase 9	ssc-miR-339	ENSSSCT00000010112	-32.73
ENSSSCG00000009247	HNRPDL	-	ssc-miR-339	ENSSSCT00000027195	-52.66
ENSSSCG00000009247	HNRPDL	-	ssc-miR-339	ENSSSCT00000010127	-26.33
ENSSSCG00000009305	GTF3A	-	ssc-miR-339	ENSSSCT00000010193	-27.43
ENSSSCG00000009377	THSD1	-	ssc-miR-339	ENSSSCT00000010274	-28.08
ENSSSCG00000009401	RB1	retinoblastoma 1	ssc-miR-339	ENSSSCT00000010300	-25.97
ENSSSCG00000009414	ZC3H13	zinc finger CCCH-type containing 13	ssc-miR-339	ENSSSCT00000010315	-101.97
ENSSSCG00000009445	PCDH8	-	ssc-miR-339	ENSSSCT00000010353	-25.32
ENSSSCG00000009497	ABCC4	-	ssc-miR-339	ENSSSCT00000010414	-30.95
ENSSSCG00000009530	CCDC168	-	ssc-miR-339	ENSSSCT00000010448	-26.04
ENSSSCG00000009544	COL4A1	-	ssc-miR-339	ENSSSCT00000010462	-35.95
ENSSSCG00000009545	COL4A2	collagen, type IV, alpha 2	ssc-miR-339	ENSSSCT00000010463	-31.59
ENSSSCG00000009556	CUL4A	cullin 4A	ssc-miR-339	ENSSSCT00000010475	-29.46
ENSSSCG00000009565	GAS6	-	ssc-miR-339	ENSSSCT00000035263	-26.36
ENSSSCG00000009565	GAS6	-	ssc-miR-339	ENSSSCT00000010486	-26.36
ENSSSCG00000009570	MPHOSPH8	M-phase phosphoprotein 8	ssc-miR-339	ENSSSCT00000010491	-29.56
ENSSSCG00000009584	SEMA4D	sema domain, immunoglobulin domain (Ig), transmembrane domain (TM) and short cytoplasmic domain, (semaphorin) 4D	ssc-miR-339	ENSSSCT00000033105	-42.15
ENSSSCG00000009584	SEMA4D	sema domain, immunoglobulin domain (Ig), transmembrane domain (TM) and short cytoplasmic domain, (semaphorin) 4D	ssc-miR-339	ENSSSCT00000010505	-42.15
ENSSSCG00000009585	GADD45G	growth arrest and DNA-damage-inducible, gamma	ssc-miR-339	ENSSSCT00000010506	-29.04
ENSSSCG00000009585	GADD45G	growth arrest and DNA-damage-inducible, gamma	ssc-miR-339	ENSSSCT00000035196	-29.04
ENSSSCG00000009585	GADD45G	growth arrest and DNA-damage-inducible, gamma	ssc-miR-339	ENSSSCT00000035938	-29.04
ENSSSCG00000009605	GFRA2	GDNF family receptor alpha 2	ssc-miR-339	ENSSSCT00000010528	-45.57
ENSSSCG00000009614	FAM160B2	-	ssc-miR-339	ENSSSCT00000010537	-47.09
ENSSSCG00000009615	NUDT18	nudix (nucleoside diphosphate linked moiety X)-type motif 18	ssc-miR-339	ENSSSCT00000010538	-31.69
ENSSSCG00000009627	C8orf58	-	ssc-miR-339	ENSSSCT00000010553	-26.83
ENSSSCG00000009640	ENTPD4	ectonucleoside triphosphate diphosphohydrolase 4	ssc-miR-339	ENSSSCT00000010568	-33.55
ENSSSCG00000009650	DOCK5	dedicator of cytokinesis 5	ssc-miR-339	ENSSSCT00000010579	-29
ENSSSCG00000009653	CDCA2	-	ssc-miR-339	ENSSSCT00000010583	-25.01
ENSSSCG00000009683	KIF13B	kinesin family member 13B	ssc-miR-339	ENSSSCT00000010618	-62.95
ENSSSCG00000009742	ULK1	unc-51-like kinase 1 (C. elegans)	ssc-miR-339	ENSSSCT00000010681	-26.16
ENSSSCG00000009748	RIMBP2	RIMS binding protein 2	ssc-miR-339	ENSSSCT00000010687	-50.15
ENSSSCG00000009754	TMEM132B	transmembrane protein 132B	ssc-miR-339	ENSSSCT00000010693	-27.93
ENSSSCG00000009758	DHX37	-	ssc-miR-339	ENSSSCT00000010698	-25.37
ENSSSCG00000009781	PITPNM2	phosphatidylinositol transfer protein, membrane-associated 2	ssc-miR-339	ENSSSCT00000010723	-29.2
ENSSSCG00000009786	HIP1R	huntingtin interacting protein 1 related	ssc-miR-339	ENSSSCT00000010728	-26.06
ENSSSCG00000009852	VSIG10	V-set and immunoglobulin domain containing 10	ssc-miR-339	ENSSSCT00000010798	-46.24
ENSSSCG00000009868	RBM19	RNA binding motif protein 19	ssc-miR-339	ENSSSCT00000010816	-46.68
ENSSSCG00000009874	RASAL1	RAS protein activator like 1 (GAP1 like)	ssc-miR-339	ENSSSCT00000010822	-26.7
ENSSSCG00000009883	RPH3A	-	ssc-miR-339	ENSSSCT00000010833	-25.74
ENSSSCG00000009889	ALDH2	aldehyde dehydrogenase 2 family (mitochondrial)	ssc-miR-339	ENSSSCT00000010839	-25.11
ENSSSCG00000009912	POP5	-	ssc-miR-339	ENSSSCT00000023201	-28.11
ENSSSCG00000009953	KIAA1671	-	ssc-miR-339	ENSSSCT00000010906	-95.1
ENSSSCG00000009998	GATSL3	-	ssc-miR-339	ENSSSCT00000010955	-26.64
ENSSSCG00000010008	SEC14L3	SEC14-like 3 (S. cerevisiae)	ssc-miR-339	ENSSSCT00000010965	-26.05
ENSSSCG00000010015	OSBP2	oxysterol binding protein 2	ssc-miR-339	ENSSSCT00000010972	-25.71
ENSSSCG00000010033	PRR14L	proline rich 14-like	ssc-miR-339	ENSSSCT00000010990	-25.56
ENSSSCG00000010052	BCR	breakpoint cluster region	ssc-miR-339	ENSSSCT00000011013	-28.28
ENSSSCG00000010053	SPECC1L	-	ssc-miR-339	ENSSSCT00000011014	-33.22
ENSSSCG00000010062	CABIN1	-	ssc-miR-339	ENSSSCT00000011023	-28.17
ENSSSCG00000010095	CRKL	-	ssc-miR-339	ENSSSCT00000011056	-47.23
ENSSSCG00000010132	COMT	catechol-O-methyltransferase	ssc-miR-339	ENSSSCT00000011093	-28.39
ENSSSCG00000010138	ZDHHC8	zinc finger, DHHC-type containing 8	ssc-miR-339	ENSSSCT00000011099	-27.18
ENSSSCG00000010139	-	-	ssc-miR-339	ENSSSCT00000011100	-36.32
ENSSSCG00000010142	RYR2	ryanodine receptor 2 (cardiac)	ssc-miR-339	ENSSSCT00000011103	-42.1
ENSSSCG00000010153	B3GALNT2	-	ssc-miR-339	ENSSSCT00000011117	-25.29
ENSSSCG00000010169	SIPA1L2	signal-induced proliferation-associated 1 like 2	ssc-miR-339	ENSSSCT00000011135	-30.5
ENSSSCG00000010181	C1orf198	-	ssc-miR-339	ENSSSCT00000011147	-29.94
ENSSSCG00000010246	DDX50	DEAD (Asp-Glu-Ala-Asp) box polypeptide 50	ssc-miR-339	ENSSSCT00000011216	-27.75
ENSSSCG00000010259	TYSND1	trypsin domain containing 1	ssc-miR-339	ENSSSCT00000011229	-32.24
ENSSSCG00000010271	PRF1	perforin 1 (pore forming protein)	ssc-miR-339	ENSSSCT00000011242	-49.38
ENSSSCG00000010288	DNAJB12	DnaJ (Hsp40) homolog, subfamily B, member 12	ssc-miR-339	ENSSSCT00000011260	-42.63
ENSSSCG00000010298	TTC18	tetratricopeptide repeat domain 18	ssc-miR-339	ENSSSCT00000011271	-29.21
ENSSSCG00000010298	TTC18	tetratricopeptide repeat domain 18	ssc-miR-339	ENSSSCT00000022350	-29.21
ENSSSCG00000010309	ZSWIM8	-	ssc-miR-339	ENSSSCT00000011282	-106.38
ENSSSCG00000010329	ZMIZ1	-	ssc-miR-339	ENSSSCT00000025452	-29.4
ENSSSCG00000010331	ANXA11	annexin A11	ssc-miR-339	ENSSSCT00000011309	-26.54
ENSSSCG00000010331	ANXA11	annexin A11	ssc-miR-339	ENSSSCT00000033910	-26.54
ENSSSCG00000010348	CDHR1	-	ssc-miR-339	ENSSSCT00000011329	-51.27
ENSSSCG00000010358	OPN4	-	ssc-miR-339	ENSSSCT00000011340	-26.15
ENSSSCG00000010373	-	-	ssc-miR-339	ENSSSCT00000011355	-44.91
ENSSSCG00000010376	GDF10	-	ssc-miR-339	ENSSSCT00000011358	-26.52
ENSSSCG00000010426	PCDH15	protocadherin-related 15	ssc-miR-339	ENSSSCT00000011410	-27.28
ENSSSCG00000010552	-	-	ssc-miR-339	ENSSSCT00000011544	-29.41
ENSSSCG00000010566	FBXW4	-	ssc-miR-339	ENSSSCT00000011558	-55.03
ENSSSCG00000010601	-	-	ssc-miR-339	ENSSSCT00000011596	-26.14
ENSSSCG00000010716	-	-	ssc-miR-339	ENSSSCT00000003310	-26.98
ENSSSCG00000010738	ZRANB1	-	ssc-miR-339	ENSSSCT00000011750	-46.15
ENSSSCG00000010762	-	-	ssc-miR-339	ENSSSCT00000011774	-25.68
ENSSSCG00000010770	KNDC1	kinase non-catalytic C-lobe domain (KIND) containing 1	ssc-miR-339	ENSSSCT00000011784	-27.87
ENSSSCG00000010773	TUBGCP2	-	ssc-miR-339	ENSSSCT00000011787	-37.78
ENSSSCG00000010791	FUOM	-	ssc-miR-339	ENSSSCT00000011807	-26.74
ENSSSCG00000010824	RAB3GAP2	-	ssc-miR-339	ENSSSCT00000011842	-25.26
ENSSSCG00000010853	EPHX1	epoxide hydrolase 1, microsomal (xenobiotic)	ssc-miR-339	ENSSSCT00000011875	-27.45
ENSSSCG00000010854	TMEM63A	transmembrane protein 63A	ssc-miR-339	ENSSSCT00000011876	-91.06
ENSSSCG00000010861	ADCK3	aarF domain containing kinase 3	ssc-miR-339	ENSSSCT00000011883	-27.04
ENSSSCG00000010872	AKT3	v-akt murine thymoma viral oncogene homolog 3 (protein kinase B, gamma)	ssc-miR-339	ENSSSCT00000035590	-44.61
ENSSSCG00000010914	NAV1	neuron navigator 1	ssc-miR-339	ENSSSCT00000032914	-50.79
ENSSSCG00000010914	NAV1	neuron navigator 1	ssc-miR-339	ENSSSCT00000011944	-50.79
ENSSSCG00000010922	ELF3	-	ssc-miR-339	ENSSSCT00000011953	-25.79
ENSSSCG00000010923	LGR6	leucine-rich repeat containing G protein-coupled receptor 6	ssc-miR-339	ENSSSCT00000011954	-26.72
ENSSSCG00000010925	PPP1R12B	-	ssc-miR-339	ENSSSCT00000011956	-27.77
ENSSSCG00000010926	SYT2	synaptotagmin II	ssc-miR-339	ENSSSCT00000011958	-46.97
ENSSSCG00000010944	FBP1	fructose-1,6-bisphosphatase 1	ssc-miR-339	ENSSSCT00000011979	-27.42
ENSSSCG00000011020	KIAA1462	-	ssc-miR-339	ENSSSCT00000024823	-30.59
ENSSSCG00000011020	KIAA1462	-	ssc-miR-339	ENSSSCT00000012062	-30.59
ENSSSCG00000011030	CUBN	-	ssc-miR-339	ENSSSCT00000012072	-38.12
ENSSSCG00000011076	OTUD1	-	ssc-miR-339	ENSSSCT00000012122	-26.39
ENSSSCG00000011160	ADARB2	-	ssc-miR-339	ENSSSCT00000012222	-27.39
ENSSSCG00000011163	DIP2C	-	ssc-miR-339	ENSSSCT00000012225	-27.94
ENSSSCG00000011198	RFTN1	raftlin, lipid raft linker 1	ssc-miR-339	ENSSSCT00000012263	-33.52
ENSSSCG00000011230	OSBPL10	oxysterol binding protein-like 10	ssc-miR-339	ENSSSCT00000012297	-83.7
ENSSSCG00000011239	TRANK1	-	ssc-miR-339	ENSSSCT00000012306	-47.56
ENSSSCG00000011241	DCLK3	-	ssc-miR-339	ENSSSCT00000012308	-31.37
ENSSSCG00000011246	VILL	villin-like	ssc-miR-339	ENSSSCT00000012313	-26.56
ENSSSCG00000011255	SLC22A14	-	ssc-miR-339	ENSSSCT00000031146	-26.67
ENSSSCG00000011255	SLC22A14	-	ssc-miR-339	ENSSSCT00000012322	-26.67
ENSSSCG00000011255	SLC22A14	-	ssc-miR-339	ENSSSCT00000032421	-26.67
ENSSSCG00000011260	SCN10A	-	ssc-miR-339	ENSSSCT00000012328	-25.32
ENSSSCG00000011298	CDCP1	CUB domain containing protein 1	ssc-miR-339	ENSSSCT00000012368	-26.49
ENSSSCG00000011343	MAP4	microtubule-associated protein 4	ssc-miR-339	ENSSSCT00000012420	-27.63
ENSSSCG00000011350	CCDC51	-	ssc-miR-339	ENSSSCT00000012427	-26.93
ENSSSCG00000011353	PFKFB4	6-phosphofructo-2-kinase/fructose-2,6-biphosphatase 4	ssc-miR-339	ENSSSCT00000012430	-25.54
ENSSSCG00000011355	COL7A1	collagen, type VII, alpha 1	ssc-miR-339	ENSSSCT00000012432	-80.63
ENSSSCG00000011361	SLC26A6	-	ssc-miR-339	ENSSSCT00000012438	-26.86
ENSSSCG00000011368	P4HTM	prolyl 4-hydroxylase, transmembrane (endoplasmic reticulum)	ssc-miR-339	ENSSSCT00000012446	-48.98
ENSSSCG00000011369	WDR6	-	ssc-miR-339	ENSSSCT00000012447	-25.72
ENSSSCG00000011384	BSN	-	ssc-miR-339	ENSSSCT00000012462	-29.92
ENSSSCG00000011412	CACNA2D2	calcium channel, voltage-dependent, alpha 2/delta subunit 2	ssc-miR-339	ENSSSCT00000012492	-26.54
ENSSSCG00000011416	DOCK3	dedicator of cytokinesis 3	ssc-miR-339	ENSSSCT00000012496	-27.44
ENSSSCG00000011443	STAB1	stabilin 1	ssc-miR-339	ENSSSCT00000012523	-44.41
ENSSSCG00000011463	IL17RD	interleukin 17 receptor D	ssc-miR-339	ENSSSCT00000034591	-27.94
ENSSSCG00000011610	NUP210	nucleoporin 210kDa	ssc-miR-339	ENSSSCT00000012707	-29.37
ENSSSCG00000011616	COPG1	-	ssc-miR-339	ENSSSCT00000012713	-25.27
ENSSSCG00000011670	ACPL2	acid phosphatase-like 2	ssc-miR-339	ENSSSCT00000012775	-27
ENSSSCG00000011765	USP13	ubiquitin specific peptidase 13 (isopeptidase T-3)	ssc-miR-339	ENSSSCT00000012876	-30.04
ENSSSCG00000011810	BCL6	-	ssc-miR-339	ENSSSCT00000012922	-27.71
ENSSSCG00000011848	TFRC	transferrin receptor (p90, CD71)	ssc-miR-339	ENSSSCT00000033096	-26.28
ENSSSCG00000011890	NR1I2	nuclear receptor subfamily 1, group I, member 2	ssc-miR-339	ENSSSCT00000013009	-44.86
ENSSSCG00000011890	NR1I2	nuclear receptor subfamily 1, group I, member 2	ssc-miR-339	ENSSSCT00000013011	-44.86
ENSSSCG00000012053	CBR3	carbonyl reductase 3	ssc-miR-339	ENSSSCT00000013185	-25.71
ENSSSCG00000012097	NLGN4X	neuroligin 4, X-linked	ssc-miR-339	ENSSSCT00000013231	-25.86
ENSSSCG00000012097	NLGN4X	neuroligin 4, X-linked	ssc-miR-339	ENSSSCT00000030495	-25.86
ENSSSCG00000012126	GPM6B	-	ssc-miR-339	ENSSSCT00000034196	-33.39
ENSSSCG00000012126	GPM6B	-	ssc-miR-339	ENSSSCT00000034100	-33.39
ENSSSCG00000012126	GPM6B	-	ssc-miR-339	ENSSSCT00000013265	-33.39
ENSSSCG00000012203	TAB3	TGF-beta activated kinase 1/MAP3K7 binding protein 3	ssc-miR-339	ENSSSCT00000034334	-26.33
ENSSSCG00000012203	TAB3	TGF-beta activated kinase 1/MAP3K7 binding protein 3	ssc-miR-339	ENSSSCT00000035796	-26.33
ENSSSCG00000012203	TAB3	TGF-beta activated kinase 1/MAP3K7 binding protein 3	ssc-miR-339	ENSSSCT00000013348	-26.33
ENSSSCG00000012252	DDX3X	DEAD (Asp-Glu-Ala-Asp) box polypeptide 3, X-linked	ssc-miR-339	ENSSSCT00000013398	-30.2
ENSSSCG00000012267	PHF16	PHD finger protein 16	ssc-miR-339	ENSSSCT00000033102	-48.82
ENSSSCG00000012267	PHF16	PHD finger protein 16	ssc-miR-339	ENSSSCT00000013414	-48.82
ENSSSCG00000012278	CFP	complement factor properdin	ssc-miR-339	ENSSSCT00000013427	-26.91
ENSSSCG00000012291	GPKOW	G patch domain and KOW motifs	ssc-miR-339	ENSSSCT00000035742	-30.8
ENSSSCG00000012291	GPKOW	G patch domain and KOW motifs	ssc-miR-339	ENSSSCT00000013440	-30.8
ENSSSCG00000012292	SYP	synaptophysin	ssc-miR-339	ENSSSCT00000013441	-56.88
ENSSSCG00000012315	SYNJ2	-	ssc-miR-339	ENSSSCT00000013466	-50.92
ENSSSCG00000012315	SYNJ2	-	ssc-miR-339	ENSSSCT00000032465	-50.92
ENSSSCG00000012315	SYNJ2	-	ssc-miR-339	ENSSSCT00000025405	-50.92
ENSSSCG00000012335	FGD1	FYVE, RhoGEF and PH domain containing 1	ssc-miR-339	ENSSSCT00000013489	-57.08
ENSSSCG00000012347	ALAS2	-	ssc-miR-339	ENSSSCT00000013502	-29.41
ENSSSCG00000012347	ALAS2	-	ssc-miR-339	ENSSSCT00000034915	-29.41
ENSSSCG00000012348	APEX2	-	ssc-miR-339	ENSSSCT00000013503	-29.88
ENSSSCG00000012348	APEX2	-	ssc-miR-339	ENSSSCT00000034373	-29.88
ENSSSCG00000012348	APEX2	-	ssc-miR-339	ENSSSCT00000035798	-29.88
ENSSSCG00000012366	LAS1L	-	ssc-miR-339	ENSSSCT00000013523	-33.49
ENSSSCG00000012379	-	-	ssc-miR-339	ENSSSCT00000013536	-33.06
ENSSSCG00000012561	ATXN2	FERM and PDZ domain containing 3	ssc-miR-339	ENSSSCT00000013734	-50.67
ENSSSCG00000012576	CHRDL1	chordin-like 1	ssc-miR-339	ENSSSCT00000033785	-30.91
ENSSSCG00000012598	-	-	ssc-miR-339	ENSSSCT00000013777	-25.62
ENSSSCG00000012619	SEPT6	-	ssc-miR-339	ENSSSCT00000034429	-29.42
ENSSSCG00000012644	TENM1	-	ssc-miR-339	ENSSSCT00000033370	-28.38
ENSSSCG00000012644	TENM1	-	ssc-miR-339	ENSSSCT00000013825	-28.38
ENSSSCG00000012651	XPNPEP2	X-prolyl aminopeptidase (aminopeptidase P) 2, membrane-bound	ssc-miR-339	ENSSSCT00000013832	-30.73
ENSSSCG00000012653	ZDHHC9	zinc finger, DHHC-type containing 9	ssc-miR-339	ENSSSCT00000036127	-25.51
ENSSSCG00000012653	ZDHHC9	zinc finger, DHHC-type containing 9	ssc-miR-339	ENSSSCT00000035873	-25.51
ENSSSCG00000012653	ZDHHC9	zinc finger, DHHC-type containing 9	ssc-miR-339	ENSSSCT00000034672	-25.51
ENSSSCG00000012653	ZDHHC9	zinc finger, DHHC-type containing 9	ssc-miR-339	ENSSSCT00000013834	-25.51
ENSSSCG00000012656	ELF4	E74-like factor 4 (ets domain transcription factor)	ssc-miR-339	ENSSSCT00000031695	-38.53
ENSSSCG00000012656	ELF4	E74-like factor 4 (ets domain transcription factor)	ssc-miR-339	ENSSSCT00000013837	-38.53
ENSSSCG00000012669	ARHGAP36	-	ssc-miR-339	ENSSSCT00000035187	-25.91
ENSSSCG00000012669	ARHGAP36	-	ssc-miR-339	ENSSSCT00000035267	-25.91
ENSSSCG00000012669	ARHGAP36	-	ssc-miR-339	ENSSSCT00000036380	-25.91
ENSSSCG00000012669	ARHGAP36	-	ssc-miR-339	ENSSSCT00000034274	-25.91
ENSSSCG00000012669	ARHGAP36	-	ssc-miR-339	ENSSSCT00000035053	-25.91
ENSSSCG00000012727	FMR1	fragile X mental retardation 1	ssc-miR-339	ENSSSCT00000035645	-25.91
ENSSSCG00000012727	FMR1	fragile X mental retardation 1	ssc-miR-339	ENSSSCT00000034989	-25.91
ENSSSCG00000012727	FMR1	fragile X mental retardation 1	ssc-miR-339	ENSSSCT00000036460	-25.91
ENSSSCG00000012727	FMR1	fragile X mental retardation 1	ssc-miR-339	ENSSSCT00000036178	-25.91
ENSSSCG00000012727	FMR1	fragile X mental retardation 1	ssc-miR-339	ENSSSCT00000035091	-25.91
ENSSSCG00000012727	FMR1	fragile X mental retardation 1	ssc-miR-339	ENSSSCT00000032774	-25.91
ENSSSCG00000012727	FMR1	fragile X mental retardation 1	ssc-miR-339	ENSSSCT00000035179	-25.91
ENSSSCG00000012727	FMR1	fragile X mental retardation 1	ssc-miR-339	ENSSSCT00000033440	-25.91
ENSSSCG00000012727	FMR1	fragile X mental retardation 1	ssc-miR-339	ENSSSCT00000013914	-25.91
ENSSSCG00000012785	PDZD4	PDZ domain containing 4	ssc-miR-339	ENSSSCT00000034258	-33.75
ENSSSCG00000012785	PDZD4	PDZ domain containing 4	ssc-miR-339	ENSSSCT00000013977	-33.75
ENSSSCG00000012787	L1CAM	L1 cell adhesion molecule	ssc-miR-339	ENSSSCT00000034202	-30.64
ENSSSCG00000012787	L1CAM	L1 cell adhesion molecule	ssc-miR-339	ENSSSCT00000013979	-30.64
ENSSSCG00000012792	RENBP	renin binding protein	ssc-miR-339	ENSSSCT00000033725	-26.64
ENSSSCG00000012796	MECP2	-	ssc-miR-339	ENSSSCT00000032928	-26.68
ENSSSCG00000012824	GAB3	GRB2-associated binding protein 3	ssc-miR-339	ENSSSCT00000034943	-36.57
ENSSSCG00000012824	GAB3	GRB2-associated binding protein 3	ssc-miR-339	ENSSSCT00000014018	-36.57
ENSSSCG00000012832	MXRA5	matrix-remodelling associated 5	ssc-miR-339	ENSSSCT00000014027	-43.04
ENSSSCG00000012832	MXRA5	matrix-remodelling associated 5	ssc-miR-339	ENSSSCT00000014026	-43.04
ENSSSCG00000012836	AP2A2	-	ssc-miR-339	ENSSSCT00000014031	-26.63
ENSSSCG00000012850	DEAF1	deformed epidermal autoregulatory factor 1 (Drosophila)	ssc-miR-339	ENSSSCT00000014045	-33.88
ENSSSCG00000012853	IRF7	interferon regulatory factor 7	ssc-miR-339	ENSSSCT00000035232	-25.06
ENSSSCG00000012853	IRF7	interferon regulatory factor 7	ssc-miR-339	ENSSSCT00000014049	-25.06
ENSSSCG00000012859	NADSYN1	-	ssc-miR-339	ENSSSCT00000014055	-26.09
ENSSSCG00000012862	OSBPL5	oxysterol binding protein-like 5	ssc-miR-339	ENSSSCT00000014058	-25.85
ENSSSCG00000012884	PPP6R3	protein phosphatase 6, regulatory subunit 3	ssc-miR-339	ENSSSCT00000014085	-33.78
ENSSSCG00000012893	UNC93B1	-	ssc-miR-339	ENSSSCT00000014095	-26.4
ENSSSCG00000012906	-	-	ssc-miR-339	ENSSSCT00000014109	-26.26
ENSSSCG00000012975	SNX32	sorting nexin 32	ssc-miR-339	ENSSSCT00000014183	-30.17
ENSSSCG00000012980	KAT5	K(lysine) acetyltransferase 5	ssc-miR-339	ENSSSCT00000014189	-43.01
ENSSSCG00000012984	SCYL1	SCY1-like 1 (S. cerevisiae)	ssc-miR-339	ENSSSCT00000014194	-26.3
ENSSSCG00000012988	EHBP1L1	-	ssc-miR-339	ENSSSCT00000014198	-30.76
ENSSSCG00000012988	EHBP1L1	-	ssc-miR-339	ENSSSCT00000026324	-30.76
ENSSSCG00000012994	TIGD3	-	ssc-miR-339	ENSSSCT00000014204	-25.52
ENSSSCG00000013018	CDC42BPG	CDC42 binding protein kinase gamma (DMPK-like)	ssc-miR-339	ENSSSCT00000014229	-50.34
ENSSSCG00000013020	MAP4K2	mitogen-activated protein kinase kinase kinase kinase 2	ssc-miR-339	ENSSSCT00000014231	-52.32
ENSSSCG00000013033	BAD	-	ssc-miR-339	ENSSSCT00000014246	-25.19
ENSSSCG00000013145	DTX4	deltex homolog 4 (Drosophila)	ssc-miR-339	ENSSSCT00000014365	-50.56
ENSSSCG00000013245	ARFGAP2	-	ssc-miR-339	ENSSSCT00000014465	-33.59
ENSSSCG00000013262	AMBRA1	autophagy/beclin-1 regulator 1	ssc-miR-339	ENSSSCT00000035985	-59.06
ENSSSCG00000013262	AMBRA1	autophagy/beclin-1 regulator 1	ssc-miR-339	ENSSSCT00000014486	-59.06
ENSSSCG00000013267	PEX16	-	ssc-miR-339	ENSSSCT00000014491	-25.24
ENSSSCG00000013269	MAPK8IP1	-	ssc-miR-339	ENSSSCT00000014493	-48.23
ENSSSCG00000013292	PRR5L	-	ssc-miR-339	ENSSSCT00000014517	-32.54
ENSSSCG00000013304	NAT10	N-acetyltransferase 10 (GCN5-related)	ssc-miR-339	ENSSSCT00000014530	-25.68
ENSSSCG00000013330	-	-	ssc-miR-339	ENSSSCT00000014557	-58.59
ENSSSCG00000013336	CCDC34	-	ssc-miR-339	ENSSSCT00000014564	-32.08
ENSSSCG00000013336	CCDC34	-	ssc-miR-339	ENSSSCT00000032282	-32.08
ENSSSCG00000013358	PTPN5	protein tyrosine phosphatase, non-receptor type 5 (striatum-enriched)	ssc-miR-339	ENSSSCT00000014589	-32.06
ENSSSCG00000013377	USH1C	-	ssc-miR-339	ENSSSCT00000014611	-28.28
ENSSSCG00000013414	ARID3A	AT rich interactive domain 3A (BRIGHT-like)	ssc-miR-339	ENSSSCT00000014658	-26.29
ENSSSCG00000013418	CFD	-	ssc-miR-339	ENSSSCT00000014662	-27.38
ENSSSCG00000013425	-	-	ssc-miR-339	ENSSSCT00000014669	-32.66
ENSSSCG00000013481	FZR1	fizzy/cell division cycle 20 related 1 (Drosophila)	ssc-miR-339	ENSSSCT00000014727	-54.63
ENSSSCG00000013495	-	-	ssc-miR-339	ENSSSCT00000014741	-28.15
ENSSSCG00000013495	-	-	ssc-miR-339	ENSSSCT00000026925	-28.15
ENSSSCG00000013507	MPND	MPN domain containing	ssc-miR-339	ENSSSCT00000014754	-48.75
ENSSSCG00000013509	CHAF1A	-	ssc-miR-339	ENSSSCT00000014756	-26.94
ENSSSCG00000013512	PLIN4	perilipin 4	ssc-miR-339	ENSSSCT00000014759	-27.09
ENSSSCG00000013531	VMAC	-	ssc-miR-339	ENSSSCT00000014778	-26.81
ENSSSCG00000013568	ARHGEF18	-	ssc-miR-339	ENSSSCT00000014820	-25.44
ENSSSCG00000013595	CERS4	ceramide synthase 4	ssc-miR-339	ENSSSCT00000014849	-48.53
ENSSSCG00000013644	KRI1	-	ssc-miR-339	ENSSSCT00000014904	-29.01
ENSSSCG00000013714	-	-	ssc-miR-339	ENSSSCT00000022428	-25.07
ENSSSCG00000013714	-	-	ssc-miR-339	ENSSSCT00000014979	-25.07
ENSSSCG00000013732	MAST1	-	ssc-miR-339	ENSSSCT00000015006	-31.89
ENSSSCG00000013733	BEST2	bestrophin 2	ssc-miR-339	ENSSSCT00000015007	-32.59
ENSSSCG00000013743	LYL1	-	ssc-miR-339	ENSSSCT00000015017	-27.83
ENSSSCG00000013751	NACC1	nucleus accumbens associated 1, BEN and BTB (POZ) domain containing	ssc-miR-339	ENSSSCT00000015025	-71.23
ENSSSCG00000013767	PALM3	paralemmin 3	ssc-miR-339	ENSSSCT00000015041	-58.01
ENSSSCG00000013767	PALM3	paralemmin 3	ssc-miR-339	ENSSSCT00000015042	-58.01
ENSSSCG00000013785	EMR2	-	ssc-miR-339	ENSSSCT00000015062	-29.44
ENSSSCG00000013786	ZNF333	zinc finger protein 333	ssc-miR-339	ENSSSCT00000015063	-26.25
ENSSSCG00000013830	ILVBL	ilvB (bacterial acetolactate synthase)-like	ssc-miR-339	ENSSSCT00000015108	-32.31
ENSSSCG00000013836	WIZ	widely interspaced zinc finger motifs	ssc-miR-339	ENSSSCT00000031594	-26.53
ENSSSCG00000013836	WIZ	widely interspaced zinc finger motifs	ssc-miR-339	ENSSSCT00000015114	-26.53
ENSSSCG00000013836	WIZ	widely interspaced zinc finger motifs	ssc-miR-339	ENSSSCT00000023483	-26.53
ENSSSCG00000013853	HSH2D	-	ssc-miR-339	ENSSSCT00000015132	-32.05
ENSSSCG00000013884	MAP1S	microtubule-associated protein 1S	ssc-miR-339	ENSSSCT00000015170	-30.73
ENSSSCG00000013893	ARRDC2	arrestin domain containing 2	ssc-miR-339	ENSSSCT00000015179	-27.86
ENSSSCG00000013932	LPAR2	lysophosphatidic acid receptor 2	ssc-miR-339	ENSSSCT00000015218	-26.68
ENSSSCG00000013955	-	-	ssc-miR-339	ENSSSCT00000015241	-32.45
ENSSSCG00000014003	MIER2	-	ssc-miR-339	ENSSSCT00000015295	-52.41
ENSSSCG00000014009	CNOT6	CCR4-NOT transcription complex, subunit 6	ssc-miR-339	ENSSSCT00000015302	-25.62
ENSSSCG00000014033	RMND5B	required for meiotic nuclear division 5 homolog B (S. cerevisiae)	ssc-miR-339	ENSSSCT00000015329	-26.59
ENSSSCG00000014035	B4GALT7	xylosylprotein beta 1,4-galactosyltransferase, polypeptide 7	ssc-miR-339	ENSSSCT00000015331	-28.52
ENSSSCG00000014038	FAM193B	family with sequence similarity 193, member B	ssc-miR-339	ENSSSCT00000015334	-57.68
ENSSSCG00000014056	RNF44	ring finger protein 44	ssc-miR-339	ENSSSCT00000015355	-32.13
ENSSSCG00000014094	AGGF1	angiogenic factor with G patch and FHA domains 1	ssc-miR-339	ENSSSCT00000015395	-27.39
ENSSSCG00000014339	CTNNA1	catenin (cadherin-associated protein), alpha 1, 102kDa	ssc-miR-339	ENSSSCT00000015666	-57.02
ENSSSCG00000014435	CSNK1A1	casein kinase 1, alpha 1	ssc-miR-339	ENSSSCT00000015780	-26.01
ENSSSCG00000014442	PDGFRB	platelet-derived growth factor receptor, beta polypeptide	ssc-miR-339	ENSSSCT00000035484	-25.06
ENSSSCG00000014442	PDGFRB	platelet-derived growth factor receptor, beta polypeptide	ssc-miR-339	ENSSSCT00000015788	-25.06
ENSSSCG00000014442	PDGFRB	platelet-derived growth factor receptor, beta polypeptide	ssc-miR-339	ENSSSCT00000025374	-25.06
ENSSSCG00000014591	-	-	ssc-miR-339	ENSSSCT00000015941	-27.66
ENSSSCG00000014595	-	-	ssc-miR-339	ENSSSCT00000015945	-27.66
ENSSSCG00000014622	DNHD1	dynein heavy chain domain 1	ssc-miR-339	ENSSSCT00000015972	-25.04
ENSSSCG00000014791	RRM1	-	ssc-miR-339	ENSSSCT00000016142	-43.25
ENSSSCG00000014795	ART1	-	ssc-miR-339	ENSSSCT00000016146	-30.45
ENSSSCG00000014875	CAPN5	calpain 5	ssc-miR-339	ENSSSCT00000016228	-27.74
ENSSSCG00000014891	GAB2	GRB2-associated binding protein 2	ssc-miR-339	ENSSSCT00000016246	-29.11
ENSSSCG00000014894	TENM4	-	ssc-miR-339	ENSSSCT00000016249	-27.39
ENSSSCG00000014927	NOX4	NADPH oxidase 4	ssc-miR-339	ENSSSCT00000036640	-35.02
ENSSSCG00000014927	NOX4	NADPH oxidase 4	ssc-miR-339	ENSSSCT00000033431	-29.88
ENSSSCG00000014927	NOX4	NADPH oxidase 4	ssc-miR-339	ENSSSCT00000033838	-29.88
ENSSSCG00000014927	NOX4	NADPH oxidase 4	ssc-miR-339	ENSSSCT00000032894	-29.88
ENSSSCG00000014927	NOX4	NADPH oxidase 4	ssc-miR-339	ENSSSCT00000016284	-29.88
ENSSSCG00000014938	-	-	ssc-miR-339	ENSSSCT00000016296	-28.81
ENSSSCG00000015048	DRD2	dopamine receptor D2	ssc-miR-339	ENSSSCT00000016414	-29.5
ENSSSCG00000015085	IL10RA	interleukin 10 receptor, alpha	ssc-miR-339	ENSSSCT00000036681	-27.3
ENSSSCG00000015085	IL10RA	interleukin 10 receptor, alpha	ssc-miR-339	ENSSSCT00000016451	-27.3
ENSSSCG00000015099	BCL9L	B-cell CLL/lymphoma 9-like	ssc-miR-339	ENSSSCT00000016465	-27.88
ENSSSCG00000015100	-	-	ssc-miR-339	ENSSSCT00000016466	-25.57
ENSSSCG00000015106	HYOU1	hypoxia up-regulated 1	ssc-miR-339	ENSSSCT00000016472	-43.52
ENSSSCG00000015196	SIAE	-	ssc-miR-339	ENSSSCT00000016562	-29.93
ENSSSCG00000015203	ROBO4	roundabout, axon guidance receptor, homolog 4 (Drosophila)	ssc-miR-339	ENSSSCT00000016569	-35.8
ENSSSCG00000015205	HEPACAM	-	ssc-miR-339	ENSSSCT00000016571	-31.08
ENSSSCG00000015244	APLP2	amyloid beta (A4) precursor-like protein 2	ssc-miR-339	ENSSSCT00000016613	-48.81
ENSSSCG00000015287	TMCC2	transmembrane and coiled-coil domain family 2	ssc-miR-339	ENSSSCT00000016658	-31.2
ENSSSCG00000015310	AKAP9	-	ssc-miR-339	ENSSSCT00000016683	-45.99
ENSSSCG00000015310	AKAP9	-	ssc-miR-339	ENSSSCT00000023446	-45.99
ENSSSCG00000015310	AKAP9	-	ssc-miR-339	ENSSSCT00000025278	-45.99
ENSSSCG00000015314	ANKIB1	ankyrin repeat and IBR domain containing 1	ssc-miR-339	ENSSSCT00000016687	-30.78
ENSSSCG00000015395	GRM3	-	ssc-miR-339	ENSSSCT00000016770	-26.17
ENSSSCG00000015556	LAMC2	-	ssc-miR-339	ENSSSCT00000016946	-28.52
ENSSSCG00000015598	TMEM206	-	ssc-miR-339	ENSSSCT00000016991	-49.96
ENSSSCG00000015618	LAMB3	-	ssc-miR-339	ENSSSCT00000026983	-27.11
ENSSSCG00000015618	LAMB3	-	ssc-miR-339	ENSSSCT00000017012	-27.11
ENSSSCG00000015618	LAMB3	-	ssc-miR-339	ENSSSCT00000022717	-27.11
ENSSSCG00000015622	CD34	CD34 molecule	ssc-miR-339	ENSSSCT00000036617	-30.93
ENSSSCG00000015622	CD34	CD34 molecule	ssc-miR-339	ENSSSCT00000017016	-30.93
ENSSSCG00000015638	C1orf186	-	ssc-miR-339	ENSSSCT00000017034	-28
ENSSSCG00000015639	-	-	ssc-miR-339	ENSSSCT00000017035	-52.35
ENSSSCG00000015644	IKBKE	inhibitor of kappa light polypeptide gene enhancer in B-cells, kinase epsilon	ssc-miR-339	ENSSSCT00000035925	-27.02
ENSSSCG00000015644	IKBKE	inhibitor of kappa light polypeptide gene enhancer in B-cells, kinase epsilon	ssc-miR-339	ENSSSCT00000017040	-27.02
ENSSSCG00000015644	IKBKE	inhibitor of kappa light polypeptide gene enhancer in B-cells, kinase epsilon	ssc-miR-339	ENSSSCT00000032705	-27.02
ENSSSCG00000015644	IKBKE	inhibitor of kappa light polypeptide gene enhancer in B-cells, kinase epsilon	ssc-miR-339	ENSSSCT00000035760	-27.02
ENSSSCG00000015714	CCDC93	coiled-coil domain containing 93	ssc-miR-339	ENSSSCT00000017114	-50.69
ENSSSCG00000015733	GLI2	GLI family zinc finger 2	ssc-miR-339	ENSSSCT00000017133	-76.8
ENSSSCG00000015774	TENM3	-	ssc-miR-339	ENSSSCT00000017175	-25
ENSSSCG00000015774	TENM3	-	ssc-miR-339	ENSSSCT00000022975	-25
ENSSSCG00000015825	GPR124	G protein-coupled receptor 124	ssc-miR-339	ENSSSCT00000017233	-25.31
ENSSSCG00000015845	GTF2E2	general transcription factor IIE, polypeptide 2, beta 34kDa	ssc-miR-339	ENSSSCT00000017253	-27.72
ENSSSCG00000016071	CCDC150	-	ssc-miR-339	ENSSSCT00000017497	-37.81
ENSSSCG00000016182	RUFY4	RUN and FYVE domain containing 4	ssc-miR-339	ENSSSCT00000017620	-38.66
ENSSSCG00000016186	TMBIM1	-	ssc-miR-339	ENSSSCT00000026123	-44.54
ENSSSCG00000016189	AAMP	-	ssc-miR-339	ENSSSCT00000017629	-25.74
ENSSSCG00000016202	RNF25	-	ssc-miR-339	ENSSSCT00000017643	-32.07
ENSSSCG00000016206	CNPPD1	-	ssc-miR-339	ENSSSCT00000017647	-50.02
ENSSSCG00000016214	STK16	serine/threonine kinase 16	ssc-miR-339	ENSSSCT00000017655	-26.25
ENSSSCG00000016245	COL4A3	-	ssc-miR-339	ENSSSCT00000026444	-26.74
ENSSSCG00000016245	COL4A3	-	ssc-miR-339	ENSSSCT00000017689	-26.74
ENSSSCG00000016321	IQCA1	-	ssc-miR-339	ENSSSCT00000017774	-28.4
ENSSSCG00000016338	PER2	-	ssc-miR-339	ENSSSCT00000017793	-55.03
ENSSSCG00000016346	MAD2L1BP	-	ssc-miR-339	ENSSSCT00000017801	-25.26
ENSSSCG00000016378	PASK	-	ssc-miR-339	ENSSSCT00000017833	-31.41
ENSSSCG00000016391	-	-	ssc-miR-339	ENSSSCT00000017847	-54.69
ENSSSCG00000016402	AGXT	-	ssc-miR-339	ENSSSCT00000017859	-29.99
ENSSSCG00000016420	INSIG1	insulin induced gene 1	ssc-miR-339	ENSSSCT00000017880	-51.72
ENSSSCG00000016436	CHPF2	-	ssc-miR-339	ENSSSCT00000017897	-25.41
ENSSSCG00000016459	EPHA1	EPH receptor A1	ssc-miR-339	ENSSSCT00000017922	-27.4
ENSSSCG00000016497	DENND2A	-	ssc-miR-339	ENSSSCT00000017961	-25.19
ENSSSCG00000016543	EXOC4	exocyst complex component 4	ssc-miR-339	ENSSSCT00000018013	-26.47
ENSSSCG00000016548	PODXL	-	ssc-miR-339	ENSSSCT00000023302	-46.66
ENSSSCG00000016548	PODXL	-	ssc-miR-339	ENSSSCT00000023443	-46.66
ENSSSCG00000016548	PODXL	-	ssc-miR-339	ENSSSCT00000018018	-46.66
ENSSSCG00000016569	SMO	smoothened, frizzled family receptor	ssc-miR-339	ENSSSCT00000018039	-26.08
ENSSSCG00000016573	IRF5	-	ssc-miR-339	ENSSSCT00000032748	-27.86
ENSSSCG00000016573	IRF5	-	ssc-miR-339	ENSSSCT00000018043	-27.86
ENSSSCG00000016578	FLNC	filamin C, gamma	ssc-miR-339	ENSSSCT00000018048	-25.74
ENSSSCG00000016733	NACAD	-	ssc-miR-339	ENSSSCT00000026754	-25.67
ENSSSCG00000016745	DDX56	DEAD (Asp-Glu-Ala-Asp) box helicase 56	ssc-miR-339	ENSSSCT00000018227	-29.44
ENSSSCG00000016763	GLI3	-	ssc-miR-339	ENSSSCT00000018248	-27.58
ENSSSCG00000016794	MYO10	-	ssc-miR-339	ENSSSCT00000018282	-29.3
ENSSSCG00000016810	PDZD2	PDZ domain containing 2	ssc-miR-339	ENSSSCT00000018302	-72.41
ENSSSCG00000016810	PDZD2	PDZ domain containing 2	ssc-miR-339	ENSSSCT00000023589	-72.41
ENSSSCG00000016816	ADAMTS12	ADAM metallopeptidase with thrombospondin type 1 motif, 12	ssc-miR-339	ENSSSCT00000024262	-26.95
ENSSSCG00000016816	ADAMTS12	ADAM metallopeptidase with thrombospondin type 1 motif, 12	ssc-miR-339	ENSSSCT00000018309	-26.95
ENSSSCG00000016911	SKIV2L2	superkiller viralicidic activity 2-like 2 (S. cerevisiae)	ssc-miR-339	ENSSSCT00000018417	-25.15
ENSSSCG00000016960	RAD17	-	ssc-miR-339	ENSSSCT00000018469	-26.23
ENSSSCG00000016968	BDP1	B double prime 1, subunit of RNA polymerase III transcription initiation factor IIIB	ssc-miR-339	ENSSSCT00000018477	-32.48
ENSSSCG00000017009	FOXI1	forkhead box I1	ssc-miR-339	ENSSSCT00000018521	-26.38
ENSSSCG00000017012	SLIT3	slit homolog 3 (Drosophila)	ssc-miR-339	ENSSSCT00000018524	-25.32
ENSSSCG00000017018	TENM2	-	ssc-miR-339	ENSSSCT00000018530	-29.27
ENSSSCG00000017120	SLC6A19	solute carrier family 6 (neutral amino acid transporter), member 19	ssc-miR-339	ENSSSCT00000018638	-26.92
ENSSSCG00000017126	NARF	nuclear prelamin A recognition factor	ssc-miR-339	ENSSSCT00000018644	-25.72
ENSSSCG00000017134	FN3KRP	-	ssc-miR-339	ENSSSCT00000018652	-32.76
ENSSSCG00000017136	TBCD	tubulin folding cofactor D	ssc-miR-339	ENSSSCT00000018654	-29.57
ENSSSCG00000017143	AZI1	5-azacytidine induced 1	ssc-miR-339	ENSSSCT00000018663	-47.26
ENSSSCG00000017146	RNF213	ring finger protein 213	ssc-miR-339	ENSSSCT00000018666	-26.42
ENSSSCG00000017148	RNF213	-	ssc-miR-339	ENSSSCT00000018668	-27.46
ENSSSCG00000017159	TBC1D16	TBC1 domain family, member 16	ssc-miR-339	ENSSSCT00000018683	-28.47
ENSSSCG00000017160	CBX4	chromobox homolog 4	ssc-miR-339	ENSSSCT00000018684	-26.48
ENSSSCG00000017204	ITGB4	-	ssc-miR-339	ENSSSCT00000034728	-27.27
ENSSSCG00000017204	ITGB4	-	ssc-miR-339	ENSSSCT00000035657	-27.27
ENSSSCG00000017204	ITGB4	-	ssc-miR-339	ENSSSCT00000018729	-27.27
ENSSSCG00000017211	GGA3	golgi-associated, gamma adaptin ear containing, ARF binding protein 3	ssc-miR-339	ENSSSCT00000018736	-73.58
ENSSSCG00000017214	ARMC7	armadillo repeat containing 7	ssc-miR-339	ENSSSCT00000018739	-44.25
ENSSSCG00000017217	KCTD2	-	ssc-miR-339	ENSSSCT00000018742	-44.33
ENSSSCG00000017229	-	-	ssc-miR-339	ENSSSCT00000018756	-27.21
ENSSSCG00000017232	SLC9A3R1	solute carrier family 9, subfamily A (NHE3, cation proton antiporter 3), member 3 regulator 1	ssc-miR-339	ENSSSCT00000018759	-53.27
ENSSSCG00000017238	TTYH2	tweety homolog 2 (Drosophila)	ssc-miR-339	ENSSSCT00000018767	-34.06
ENSSSCG00000017258	FAM20A	-	ssc-miR-339	ENSSSCT00000018787	-26.38
ENSSSCG00000017291	LIMD2	LIM domain containing 2	ssc-miR-339	ENSSSCT00000018823	-28.37
ENSSSCG00000017294	DCAF7	DDB1 and CUL4 associated factor 7	ssc-miR-339	ENSSSCT00000018826	-25.8
ENSSSCG00000017321	-	-	ssc-miR-339	ENSSSCT00000018857	-26.27
ENSSSCG00000017340	DCAKD	-	ssc-miR-339	ENSSSCT00000018876	-30.28
ENSSSCG00000017346	EFTUD2	elongation factor Tu GTP binding domain containing 2	ssc-miR-339	ENSSSCT00000018882	-32.95
ENSSSCG00000017381	CNTNAP1	-	ssc-miR-339	ENSSSCT00000018920	-47.41
ENSSSCG00000017383	AOC3	-	ssc-miR-339	ENSSSCT00000018922	-30.12
ENSSSCG00000017384	AOC2	amine oxidase, copper containing 2 (retina-specific)	ssc-miR-339	ENSSSCT00000018923	-30.12
ENSSSCG00000017427	HAP1	-	ssc-miR-339	ENSSSCT00000018973	-25.13
ENSSSCG00000017475	RARA	-	ssc-miR-339	ENSSSCT00000019026	-27.26
ENSSSCG00000017496	MIEN1	-	ssc-miR-339	ENSSSCT00000019049	-26.79
ENSSSCG00000017496	MIEN1	-	ssc-miR-339	ENSSSCT00000036216	-26.79
ENSSSCG00000017502	PGAP3	-	ssc-miR-339	ENSSSCT00000019055	-28.41
ENSSSCG00000017508	STAC2	SH3 and cysteine rich domain 2	ssc-miR-339	ENSSSCT00000019061	-25.89
ENSSSCG00000017511	PLXDC1	plexin domain containing 1	ssc-miR-339	ENSSSCT00000019064	-33.28
ENSSSCG00000017542	-	-	ssc-miR-339	ENSSSCT00000019096	-29.18
ENSSSCG00000017567	RSAD1	-	ssc-miR-339	ENSSSCT00000019122	-26.29
ENSSSCG00000017580	-	-	ssc-miR-339	ENSSSCT00000019138	-51.76
ENSSSCG00000017639	SUPT4H1	-	ssc-miR-339	ENSSSCT00000033959	-26.67
ENSSSCG00000017644	C17orf47	-	ssc-miR-339	ENSSSCT00000019207	-28.06
ENSSSCG00000017733	C17orf75	-	ssc-miR-339	ENSSSCT00000019300	-29.45
ENSSSCG00000017797	SLC6A4	-	ssc-miR-339	ENSSSCT00000019369	-33.96
ENSSSCG00000017829	SGSM2	small G protein signaling modulator 2	ssc-miR-339	ENSSSCT00000028397	-103.13
ENSSSCG00000017829	SGSM2	small G protein signaling modulator 2	ssc-miR-339	ENSSSCT00000019404	-73.69
ENSSSCG00000017837	RAP1GAP2	-	ssc-miR-339	ENSSSCT00000019412	-55.32
ENSSSCG00000017921	-	-	ssc-miR-339	ENSSSCT00000019504	-28.41
ENSSSCG00000017953	FXR2	fragile X mental retardation, autosomal homolog 2	ssc-miR-339	ENSSSCT00000019537	-28.02
ENSSSCG00000017954	SOX15	-	ssc-miR-339	ENSSSCT00000019538	-27.8
ENSSSCG00000017995	USP43	ubiquitin specific peptidase 43	ssc-miR-339	ENSSSCT00000019584	-47.98
ENSSSCG00000018042	SLC47A2	-	ssc-miR-339	ENSSSCT00000019637	-28.15
ENSSSCG00000020651	RTN4IP1	-	ssc-miR-339	ENSSSCT00000026870	-33.31
ENSSSCG00000020657	BCAM	-	ssc-miR-339	ENSSSCT00000036457	-25.76
ENSSSCG00000020669	NMNAT1	-	ssc-miR-339	ENSSSCT00000030081	-29.62
ENSSSCG00000020689	CEBPZ	-	ssc-miR-339	ENSSSCT00000023910	-30.91
ENSSSCG00000020713	-	-	ssc-miR-339	ENSSSCT00000032966	-26.98
ENSSSCG00000020713	-	-	ssc-miR-339	ENSSSCT00000034115	-26.98
ENSSSCG00000020713	-	-	ssc-miR-339	ENSSSCT00000001604	-26.98
ENSSSCG00000020716	UNC119B	-	ssc-miR-339	ENSSSCT00000028269	-27.98
ENSSSCG00000020729	LRRCC1	-	ssc-miR-339	ENSSSCT00000027792	-26.1
ENSSSCG00000020740	-	-	ssc-miR-339	ENSSSCT00000032052	-27.09
ENSSSCG00000020754	CD3EAP	-	ssc-miR-339	ENSSSCT00000024544	-25.04
ENSSSCG00000020771	INHA	inhibin, alpha	ssc-miR-339	ENSSSCT00000031176	-26.81
ENSSSCG00000020777	TRIOBP	-	ssc-miR-339	ENSSSCT00000024579	-26.78
ENSSSCG00000020818	ZNF862	zinc finger protein 862	ssc-miR-339	ENSSSCT00000027824	-26.55
ENSSSCG00000020829	MED29	-	ssc-miR-339	ENSSSCT00000025484	-28.83
ENSSSCG00000020831	-	-	ssc-miR-339	ENSSSCT00000029221	-41.28
ENSSSCG00000020855	-	-	ssc-miR-339	ENSSSCT00000022660	-27.62
ENSSSCG00000020865	MBP	-	ssc-miR-339	ENSSSCT00000024623	-46.52
ENSSSCG00000020873	SYNGR1	synaptogyrin 1	ssc-miR-339	ENSSSCT00000024540	-28.91
ENSSSCG00000020884	GPR179	-	ssc-miR-339	ENSSSCT00000024402	-25.38
ENSSSCG00000020910	STYXL1	-	ssc-miR-339	ENSSSCT00000031464	-27.95
ENSSSCG00000020932	CANT1	-	ssc-miR-339	ENSSSCT00000025770	-54.49
ENSSSCG00000020976	CSRP1	-	ssc-miR-339	ENSSSCT00000026397	-60.22
ENSSSCG00000020988	ZNF114	-	ssc-miR-339	ENSSSCT00000028953	-29.23
ENSSSCG00000021004	DERL1	derlin 1	ssc-miR-339	ENSSSCT00000027275	-26.24
ENSSSCG00000021035	AMOTL2	-	ssc-miR-339	ENSSSCT00000023940	-30.85
ENSSSCG00000021035	AMOTL2	-	ssc-miR-339	ENSSSCT00000027896	-30.85
ENSSSCG00000021059	ADORA1	-	ssc-miR-339	ENSSSCT00000028701	-28.34
ENSSSCG00000021094	ASH1L	-	ssc-miR-339	ENSSSCT00000027588	-42.08
ENSSSCG00000021140	DHX38	-	ssc-miR-339	ENSSSCT00000028509	-26.8
ENSSSCG00000021145	AP1S1	-	ssc-miR-339	ENSSSCT00000032579	-25.67
ENSSSCG00000021181	DHCR7	-	ssc-miR-339	ENSSSCT00000029497	-25.51
ENSSSCG00000021193	AQP2	aquaporin 2 (collecting duct)	ssc-miR-339	ENSSSCT00000024769	-26.52
ENSSSCG00000021196	HIC2	hypermethylated in cancer 2	ssc-miR-339	ENSSSCT00000023338	-28.22
ENSSSCG00000021218	TDRD6	tudor domain containing 6	ssc-miR-339	ENSSSCT00000025267	-34.9
ENSSSCG00000021238	HSD3B7	hydroxy-delta-5-steroid dehydrogenase, 3 beta- and steroid delta-isomerase 7	ssc-miR-339	ENSSSCT00000029053	-28.04
ENSSSCG00000021264	-	-	ssc-miR-339	ENSSSCT00000024486	-46.68
ENSSSCG00000021283	RAB11FIP5	-	ssc-miR-339	ENSSSCT00000030502	-46.37
ENSSSCG00000021289	GAK	-	ssc-miR-339	ENSSSCT00000030183	-28.34
ENSSSCG00000021363	CHD3	chromodomain helicase DNA binding protein 3	ssc-miR-339	ENSSSCT00000019548	-49.86
ENSSSCG00000021472	POLR2E	-	ssc-miR-339	ENSSSCT00000023998	-25.73
ENSSSCG00000021475	SLC4A2	solute carrier family 4, anion exchanger, member 2 (erythrocyte membrane protein band 3-like 1)	ssc-miR-339	ENSSSCT00000027395	-25.9
ENSSSCG00000021490	PRDM16	-	ssc-miR-339	ENSSSCT00000025435	-25.59
ENSSSCG00000021562	PLXNA4	plexin A4	ssc-miR-339	ENSSSCT00000022545	-42.82
ENSSSCG00000021587	MESDC2	-	ssc-miR-339	ENSSSCT00000026921	-49.38
ENSSSCG00000021641	PDGFB	platelet-derived growth factor beta polypeptide	ssc-miR-339	ENSSSCT00000029224	-25.27
ENSSSCG00000021647	EDA	-	ssc-miR-339	ENSSSCT00000034708	-30.02
ENSSSCG00000021647	EDA	-	ssc-miR-339	ENSSSCT00000022432	-30.02
ENSSSCG00000021649	SYNJ2	-	ssc-miR-339	ENSSSCT00000025119	-26.57
ENSSSCG00000021704	PTPDC1	-	ssc-miR-339	ENSSSCT00000028597	-46.42
ENSSSCG00000021810	SIRT7	sirtuin 7	ssc-miR-339	ENSSSCT00000024778	-30.18
ENSSSCG00000021821	MYO1C	myosin IC	ssc-miR-339	ENSSSCT00000027674	-51.43
ENSSSCG00000021826	-	-	ssc-miR-339	ENSSSCT00000024782	-29.61
ENSSSCG00000021857	C2orf81	-	ssc-miR-339	ENSSSCT00000022772	-28.63
ENSSSCG00000021892	KATNA1	-	ssc-miR-339	ENSSSCT00000023948	-27.49
ENSSSCG00000021898	ASH2L	ash2 (absent, small, or homeotic)-like (Drosophila)	ssc-miR-339	ENSSSCT00000023044	-31.06
ENSSSCG00000021924	TOR2A	-	ssc-miR-339	ENSSSCT00000028344	-26.21
ENSSSCG00000021924	TOR2A	-	ssc-miR-339	ENSSSCT00000026282	-26.21
ENSSSCG00000021953	UQCC	ubiquinol-cytochrome c reductase complex chaperone	ssc-miR-339	ENSSSCT00000029827	-46.99
ENSSSCG00000021997	ALS2CL	-	ssc-miR-339	ENSSSCT00000029244	-26.45
ENSSSCG00000021997	ALS2CL	-	ssc-miR-339	ENSSSCT00000028505	-26.45
ENSSSCG00000022004	SH3BP2	SH3-domain binding protein 2	ssc-miR-339	ENSSSCT00000022955	-25.48
ENSSSCG00000022043	-	-	ssc-miR-339	ENSSSCT00000001364	-31.13
ENSSSCG00000022094	-	-	ssc-miR-339	ENSSSCT00000029058	-28.85
ENSSSCG00000022110	TRIM41	-	ssc-miR-339	ENSSSCT00000027354	-27.06
ENSSSCG00000022112	DOCK9	dedicator of cytokinesis 9	ssc-miR-339	ENSSSCT00000027258	-25.71
ENSSSCG00000022121	TRIM45	-	ssc-miR-339	ENSSSCT00000031513	-25.46
ENSSSCG00000022162	RAB11FIP5	-	ssc-miR-339	ENSSSCT00000028854	-46.37
ENSSSCG00000022173	ANKRD50	-	ssc-miR-339	ENSSSCT00000025096	-26.35
ENSSSCG00000022207	EHBP1L1	-	ssc-miR-339	ENSSSCT00000031029	-30.76
ENSSSCG00000022212	SNRNP35	-	ssc-miR-339	ENSSSCT00000023937	-46.15
ENSSSCG00000022302	GLTSCR1	glioma tumor suppressor candidate region gene 1	ssc-miR-339	ENSSSCT00000024758	-26.92
ENSSSCG00000022302	GLTSCR1	glioma tumor suppressor candidate region gene 1	ssc-miR-339	ENSSSCT00000022965	-26.92
ENSSSCG00000022313	AAMP	-	ssc-miR-339	ENSSSCT00000031355	-25.74
ENSSSCG00000022324	PPFIA3	protein tyrosine phosphatase, receptor type, f polypeptide (PTPRF), interacting protein (liprin), alpha 3	ssc-miR-339	ENSSSCT00000032531	-25.55
ENSSSCG00000022338	CNTNAP2	-	ssc-miR-339	ENSSSCT00000026150	-30.59
ENSSSCG00000022424	TMEM191B	-	ssc-miR-339	ENSSSCT00000028517	-26.11
ENSSSCG00000022425	CC2D1B	-	ssc-miR-339	ENSSSCT00000030455	-25.89
ENSSSCG00000022435	SIGLEC5	-	ssc-miR-339	ENSSSCT00000033542	-38.71
ENSSSCG00000022435	SIGLEC5	-	ssc-miR-339	ENSSSCT00000032772	-38.71
ENSSSCG00000022435	SIGLEC5	-	ssc-miR-339	ENSSSCT00000036441	-38.71
ENSSSCG00000022438	ADCK4	-	ssc-miR-339	ENSSSCT00000028853	-27.74
ENSSSCG00000022485	STAT6	-	ssc-miR-339	ENSSSCT00000027359	-25.85
ENSSSCG00000022536	SLC37A2	solute carrier family 37 (glycerol-3-phosphate transporter), member 2	ssc-miR-339	ENSSSCT00000026244	-45.42
ENSSSCG00000022541	LAMC2	-	ssc-miR-339	ENSSSCT00000027563	-28.52
ENSSSCG00000022555	-	-	ssc-miR-339	ENSSSCT00000024981	-27.77
ENSSSCG00000022575	PRMT2	protein arginine methyltransferase 2	ssc-miR-339	ENSSSCT00000025114	-25.23
ENSSSCG00000022587	IST1	-	ssc-miR-339	ENSSSCT00000024143	-25.12
ENSSSCG00000022667	KPNA5	-	ssc-miR-339	ENSSSCT00000028968	-25.31
ENSSSCG00000022681	PTPN23	-	ssc-miR-339	ENSSSCT00000031585	-27.21
ENSSSCG00000022705	SALL2	sal-like 2 (Drosophila)	ssc-miR-339	ENSSSCT00000031004	-31.64
ENSSSCG00000022777	SLC35C2	solute carrier family 35, member C2	ssc-miR-339	ENSSSCT00000031187	-28.82
ENSSSCG00000022846	SLC4A3	-	ssc-miR-339	ENSSSCT00000024895	-29.38
ENSSSCG00000022850	RHBDL3	-	ssc-miR-339	ENSSSCT00000023363	-26.28
ENSSSCG00000022857	-	-	ssc-miR-339	ENSSSCT00000025513	-25.55
ENSSSCG00000022955	POLR2B	polymerase (RNA) II (DNA directed) polypeptide B, 140kDa	ssc-miR-339	ENSSSCT00000023257	-27.77
ENSSSCG00000022958	ZC3H4	-	ssc-miR-339	ENSSSCT00000024307	-46.95
ENSSSCG00000022963	UNKL	-	ssc-miR-339	ENSSSCT00000032550	-49.83
ENSSSCG00000022967	FBN3	-	ssc-miR-339	ENSSSCT00000022925	-49.74
ENSSSCG00000022967	FBN3	-	ssc-miR-339	ENSSSCT00000032576	-27.35
ENSSSCG00000022970	CYP27A1	-	ssc-miR-339	ENSSSCT00000028116	-27.69
ENSSSCG00000023014	CD300LG	-	ssc-miR-339	ENSSSCT00000032701	-25.41
ENSSSCG00000023084	ATP2B2	ATPase, Ca++ transporting, plasma membrane 2	ssc-miR-339	ENSSSCT00000013960	-42.09
ENSSSCG00000023121	ABCA7	ATP-binding cassette, sub-family A (ABC1), member 7	ssc-miR-339	ENSSSCT00000023050	-26.81
ENSSSCG00000023135	TMEM18	-	ssc-miR-339	ENSSSCT00000009472	-28.72
ENSSSCG00000023156	C2orf81	-	ssc-miR-339	ENSSSCT00000031125	-28.63
ENSSSCG00000023160	C6orf1	-	ssc-miR-339	ENSSSCT00000022833	-26.3
ENSSSCG00000023173	REXO4	-	ssc-miR-339	ENSSSCT00000028732	-27.37
ENSSSCG00000023218	MCF2L	-	ssc-miR-339	ENSSSCT00000027599	-32.32
ENSSSCG00000023257	PDAP1	-	ssc-miR-339	ENSSSCT00000024950	-27.41
ENSSSCG00000023322	COL9A2	-	ssc-miR-339	ENSSSCT00000029893	-30.11
ENSSSCG00000023354	ACAD9	-	ssc-miR-339	ENSSSCT00000023990	-29.54
ENSSSCG00000023423	UBALD2	-	ssc-miR-339	ENSSSCT00000026568	-25.61
ENSSSCG00000023475	COL27A1	-	ssc-miR-339	ENSSSCT00000029470	-57.56
ENSSSCG00000023503	PRKCD	protein kinase C, delta	ssc-miR-339	ENSSSCT00000026074	-30.37
ENSSSCG00000023582	-	-	ssc-miR-339	ENSSSCT00000024282	-26.87
ENSSSCG00000023611	TNXB	tenascin XB	ssc-miR-339	ENSSSCT00000034199	-74.2
ENSSSCG00000023611	TNXB	tenascin XB	ssc-miR-339	ENSSSCT00000001573	-69.76
ENSSSCG00000023631	C6orf132	-	ssc-miR-339	ENSSSCT00000026273	-27.92
ENSSSCG00000023636	TMEM222	-	ssc-miR-339	ENSSSCT00000031592	-25.6
ENSSSCG00000023658	NR2C2AP	-	ssc-miR-339	ENSSSCT00000023414	-26.99
ENSSSCG00000023660	PARP1	poly (ADP-ribose) polymerase 1	ssc-miR-339	ENSSSCT00000028077	-50.24
ENSSSCG00000023662	CHST3	carbohydrate (chondroitin 6) sulfotransferase 3	ssc-miR-339	ENSSSCT00000030579	-26.52
ENSSSCG00000023707	COMMD5	-	ssc-miR-339	ENSSSCT00000006458	-35.91
ENSSSCG00000023744	KCNH3	-	ssc-miR-339	ENSSSCT00000024572	-28.04
ENSSSCG00000023772	SPN	-	ssc-miR-339	ENSSSCT00000024348	-57.9
ENSSSCG00000023788	TBC1D30	TBC1 domain family, member 30	ssc-miR-339	ENSSSCT00000028687	-25.29
ENSSSCG00000023820	ZMIZ2	-	ssc-miR-339	ENSSSCT00000028898	-48
ENSSSCG00000023853	PLCB1	-	ssc-miR-339	ENSSSCT00000030473	-25.42
ENSSSCG00000023879	IKBKE	-	ssc-miR-339	ENSSSCT00000022783	-27.02
ENSSSCG00000023880	RRP8	ribosomal RNA processing 8, methyltransferase, homolog (yeast)	ssc-miR-339	ENSSSCT00000022514	-27.04
ENSSSCG00000023907	AFAP1	actin filament associated protein 1	ssc-miR-339	ENSSSCT00000032392	-32.53
ENSSSCG00000023983	AGPS	alkylglycerone phosphate synthase	ssc-miR-339	ENSSSCT00000030764	-29.17
ENSSSCG00000024003	CTSG	-	ssc-miR-339	ENSSSCT00000031040	-25.32
ENSSSCG00000024005	MED29	-	ssc-miR-339	ENSSSCT00000034739	-28.83
ENSSSCG00000024005	MED29	-	ssc-miR-339	ENSSSCT00000033343	-28.83
ENSSSCG00000024024	CX3CR1	-	ssc-miR-339	ENSSSCT00000032483	-28.66
ENSSSCG00000024059	VAT1	vesicle amine transport protein 1 homolog (T. californica)	ssc-miR-339	ENSSSCT00000025302	-27.9
ENSSSCG00000024062	-	-	ssc-miR-339	ENSSSCT00000027644	-26.97
ENSSSCG00000024072	P2RY11	purinergic receptor P2Y, G-protein coupled, 11	ssc-miR-339	ENSSSCT00000028035	-74.85
ENSSSCG00000024103	ADPRHL1	-	ssc-miR-339	ENSSSCT00000028220	-75.41
ENSSSCG00000024134	MGLL	monoglyceride lipase	ssc-miR-339	ENSSSCT00000030864	-27.43
ENSSSCG00000024158	ANO1	-	ssc-miR-339	ENSSSCT00000027944	-47.32
ENSSSCG00000024164	TMEM18	-	ssc-miR-339	ENSSSCT00000009467	-28.72
ENSSSCG00000024166	SLC2A6	solute carrier family 2 (facilitated glucose transporter), member 6	ssc-miR-339	ENSSSCT00000025107	-29.52
ENSSSCG00000024226	PRICKLE4	-	ssc-miR-339	ENSSSCT00000001810	-29.31
ENSSSCG00000024257	TMEM2	-	ssc-miR-339	ENSSSCT00000029766	-27.75
ENSSSCG00000024328	BRF2	-	ssc-miR-339	ENSSSCT00000024753	-33.18
ENSSSCG00000024397	DTX2	-	ssc-miR-339	ENSSSCT00000025080	-25.47
ENSSSCG00000024500	C21orf2	-	ssc-miR-339	ENSSSCT00000026218	-26.06
ENSSSCG00000024531	-	-	ssc-miR-339	ENSSSCT00000024010	-31.72
ENSSSCG00000024536	RUNDC1	RUN domain containing 1	ssc-miR-339	ENSSSCT00000027385	-70.09
ENSSSCG00000024594	-	-	ssc-miR-339	ENSSSCT00000029872	-42.75
ENSSSCG00000024595	APOBR	-	ssc-miR-339	ENSSSCT00000027859	-55.99
ENSSSCG00000024604	ATAT1	alpha tubulin acetyltransferase 1	ssc-miR-339	ENSSSCT00000034185	-25.42
ENSSSCG00000024604	ATAT1	alpha tubulin acetyltransferase 1	ssc-miR-339	ENSSSCT00000033859	-25.42
ENSSSCG00000024604	ATAT1	alpha tubulin acetyltransferase 1	ssc-miR-339	ENSSSCT00000034497	-25.42
ENSSSCG00000024604	ATAT1	alpha tubulin acetyltransferase 1	ssc-miR-339	ENSSSCT00000033579	-25.42
ENSSSCG00000024613	GUCY1A2	guanylate cyclase 1, soluble, alpha 2	ssc-miR-339	ENSSSCT00000025938	-32.6
ENSSSCG00000024613	GUCY1A2	guanylate cyclase 1, soluble, alpha 2	ssc-miR-339	ENSSSCT00000024361	-32.6
ENSSSCG00000024633	JAKMIP3	-	ssc-miR-339	ENSSSCT00000023262	-29.21
ENSSSCG00000024651	HEYL	-	ssc-miR-339	ENSSSCT00000023745	-31.9
ENSSSCG00000024674	ABL2	v-abl Abelson murine leukemia viral oncogene homolog 2	ssc-miR-339	ENSSSCT00000027500	-26.79
ENSSSCG00000024725	C2orf71	-	ssc-miR-339	ENSSSCT00000025721	-25.69
ENSSSCG00000024725	C2orf71	-	ssc-miR-339	ENSSSCT00000029192	-25.69
ENSSSCG00000024752	ALDH4A1	aldehyde dehydrogenase 4 family, member A1	ssc-miR-339	ENSSSCT00000022352	-28.29
ENSSSCG00000024777	HDAC4	-	ssc-miR-339	ENSSSCT00000027033	-25.28
ENSSSCG00000024809	CLCN4	-	ssc-miR-339	ENSSSCT00000035935	-27.91
ENSSSCG00000024809	CLCN4	-	ssc-miR-339	ENSSSCT00000022263	-27.91
ENSSSCG00000024824	LIN37	-	ssc-miR-339	ENSSSCT00000023669	-45.93
ENSSSCG00000024870	SLC26A6	-	ssc-miR-339	ENSSSCT00000012439	-55.74
ENSSSCG00000024913	HYLS1	-	ssc-miR-339	ENSSSCT00000022763	-29.43
ENSSSCG00000025000	-	-	ssc-miR-339	ENSSSCT00000022640	-27.6
ENSSSCG00000025020	PCSK9	-	ssc-miR-339	ENSSSCT00000029382	-54.75
ENSSSCG00000025022	FER1L5	-	ssc-miR-339	ENSSSCT00000029924	-25.41
ENSSSCG00000025027	METTL1	-	ssc-miR-339	ENSSSCT00000023069	-30.81
ENSSSCG00000025027	METTL1	-	ssc-miR-339	ENSSSCT00000029773	-30.81
ENSSSCG00000025027	METTL1	-	ssc-miR-339	ENSSSCT00000023917	-30.81
ENSSSCG00000025071	-	-	ssc-miR-339	ENSSSCT00000001605	-26.98
ENSSSCG00000025105	ATP13A2	-	ssc-miR-339	ENSSSCT00000029404	-46.97
ENSSSCG00000025115	KIAA0947	-	ssc-miR-339	ENSSSCT00000029358	-25.49
ENSSSCG00000025128	CPN2	carboxypeptidase N, polypeptide 2	ssc-miR-339	ENSSSCT00000024687	-26.82
ENSSSCG00000025151	VPS4A	-	ssc-miR-339	ENSSSCT00000026219	-73.41
ENSSSCG00000025164	TSC22D4	-	ssc-miR-339	ENSSSCT00000008402	-53.49
ENSSSCG00000025200	UBIAD1	-	ssc-miR-339	ENSSSCT00000029758	-78.05
ENSSSCG00000025214	TSHZ3	-	ssc-miR-339	ENSSSCT00000028743	-30.01
ENSSSCG00000025228	TRAF3IP1	-	ssc-miR-339	ENSSSCT00000023435	-29.26
ENSSSCG00000025250	-	-	ssc-miR-339	ENSSSCT00000031200	-25.88
ENSSSCG00000025250	-	-	ssc-miR-339	ENSSSCT00000027112	-25.88
ENSSSCG00000025326	TMEM243	-	ssc-miR-339	ENSSSCT00000026505	-48.19
ENSSSCG00000025343	ZNF628	zinc finger protein 628	ssc-miR-339	ENSSSCT00000031117	-25.38
ENSSSCG00000025393	SUSD2	-	ssc-miR-339	ENSSSCT00000023162	-48.97
ENSSSCG00000025423	KCNK5	potassium channel, subfamily K, member 5	ssc-miR-339	ENSSSCT00000029770	-73.75
ENSSSCG00000025436	-	-	ssc-miR-339	ENSSSCT00000026283	-26.01
ENSSSCG00000025440	TCEB3	-	ssc-miR-339	ENSSSCT00000027579	-28.73
ENSSSCG00000025455	RALB	-	ssc-miR-339	ENSSSCT00000031440	-28.04
ENSSSCG00000025460	SPSB2	splA/ryanodine receptor domain and SOCS box containing 2	ssc-miR-339	ENSSSCT00000028618	-25.17
ENSSSCG00000025503	GPR114	G protein-coupled receptor 114	ssc-miR-339	ENSSSCT00000022417	-25.14
ENSSSCG00000025570	PRRC2B	-	ssc-miR-339	ENSSSCT00000025677	-28.17
ENSSSCG00000025614	PRICKLE4	-	ssc-miR-339	ENSSSCT00000001804	-29.31
ENSSSCG00000025630	ALDH1A3	-	ssc-miR-339	ENSSSCT00000031273	-25.32
ENSSSCG00000025632	RNF115	-	ssc-miR-339	ENSSSCT00000023878	-26.89
ENSSSCG00000025690	-	-	ssc-miR-339	ENSSSCT00000001365	-31.13
ENSSSCG00000025713	ATP13A2	-	ssc-miR-339	ENSSSCT00000031813	-46.97
ENSSSCG00000025736	RECQL4	RecQ protein-like 4	ssc-miR-339	ENSSSCT00000036186	-45.08
ENSSSCG00000025736	RECQL4	RecQ protein-like 4	ssc-miR-339	ENSSSCT00000006463	-45.08
ENSSSCG00000025736	RECQL4	RecQ protein-like 4	ssc-miR-339	ENSSSCT00000006477	-45.08
ENSSSCG00000025737	-	-	ssc-miR-339	ENSSSCT00000026824	-47.12
ENSSSCG00000025852	MAST4	-	ssc-miR-339	ENSSSCT00000025361	-25.17
ENSSSCG00000025924	IGFBP5	insulin-like growth factor binding protein 5	ssc-miR-339	ENSSSCT00000032259	-25
ENSSSCG00000025975	-	-	ssc-miR-339	ENSSSCT00000032098	-28.83
ENSSSCG00000025978	-	-	ssc-miR-339	ENSSSCT00000028784	-25.22
ENSSSCG00000025982	-	-	ssc-miR-339	ENSSSCT00000026084	-27.98
ENSSSCG00000025986	EDARADD	EDAR-associated death domain	ssc-miR-339	ENSSSCT00000030665	-26.48
ENSSSCG00000026059	MOK	-	ssc-miR-339	ENSSSCT00000002811	-26.36
ENSSSCG00000026117	VWA7	-	ssc-miR-339	ENSSSCT00000023200	-29.76
ENSSSCG00000026149	PKLR	pyruvate kinase, liver and RBC	ssc-miR-339	ENSSSCT00000031891	-25.34
ENSSSCG00000026220	CCDC8	-	ssc-miR-339	ENSSSCT00000023153	-33.57
ENSSSCG00000026255	PLCG2	-	ssc-miR-339	ENSSSCT00000025373	-44.03
ENSSSCG00000026283	UBXN2A	-	ssc-miR-339	ENSSSCT00000029206	-25.13
ENSSSCG00000026283	UBXN2A	-	ssc-miR-339	ENSSSCT00000029299	-25.13
ENSSSCG00000026283	UBXN2A	-	ssc-miR-339	ENSSSCT00000030918	-25.13
[truncated: 417 more rows]
