# Supplementary material for: Identification of Genes Related to Growth and Lipid Deposition from Transcriptome Profiles of Pig Muscle Tissue
Source: PLoS One. 2015 Oct 27;10(10):e0141138. doi: 10.1371/journal.pone.0141138 (PMC4624711; doi:10.1371/journal.pone.0141138)
Supplement: S10 Table — (XLSX) [file pone.0141138.s018.xlsx]

## Sheet: Table S10
S10 Table. Predicted target genes of the downregualted miRNAs
GeneID	Gene_name	Gene_description	miRNA_name	Transcription	Tot Energy
ENSSSCG00000000121	-	-	ssc-let-7a	ENSSSCT00000000127	-26.81
ENSSSCG00000006397	-	-	ssc-let-7a	ENSSSCT00000007010	-26.08
ENSSSCG00000004119	-	-	ssc-let-7a	ENSSSCT00000004554	-25.83
ENSSSCG00000026361	-	-	ssc-let-7a	ENSSSCT00000028102	-25.43
ENSSSCG00000012627	AKAP17A	-	ssc-let-7a	ENSSSCT00000036507	-43.4
ENSSSCG00000014956	ANKRD49	-	ssc-let-7a	ENSSSCT00000016317	-25.29
ENSSSCG00000021300	ASCC3	-	ssc-let-7a	ENSSSCT00000024341	-26.24
ENSSSCG00000028744	ASCC3	-	ssc-let-7a	ENSSSCT00000025204	-26.24
ENSSSCG00000011825	ATP13A3	ATPase type 13A3	ssc-let-7a	ENSSSCT00000012937	-26.09
ENSSSCG00000016516	ATP6V0A4	ATPase, H+ transporting, lysosomal V0 subunit a4	ssc-let-7a	ENSSSCT00000017984	-47.13
ENSSSCG00000012241	BCOR	BCL6 corepressor	ssc-let-7a	ENSSSCT00000035361	-25.32
ENSSSCG00000012241	BCOR	BCL6 corepressor	ssc-let-7a	ENSSSCT00000013387	-25.32
ENSSSCG00000024784	CACNA1S	calcium channel, voltage-dependent, L type, alpha 1S subunit	ssc-let-7a	ENSSSCT00000028700	-47.55
ENSSSCG00000017466	CCR7	chemokine (C-C motif) receptor 7	ssc-let-7a	ENSSSCT00000019014	-42.94
ENSSSCG00000017471	CDC6	cell division cycle 6 homolog (S. cerevisiae)	ssc-let-7a	ENSSSCT00000019020	-26.16
ENSSSCG00000006231	CHD7	chromodomain helicase DNA binding protein 7	ssc-let-7a	ENSSSCT00000006828	-44.34
ENSSSCG00000017835	CLUH	-	ssc-let-7a	ENSSSCT00000019410	-25.21
ENSSSCG00000002811	CNGB1	-	ssc-let-7a	ENSSSCT00000003111	-28.11
ENSSSCG00000021732	CRYBG3	-	ssc-let-7a	ENSSSCT00000030125	-25.7
ENSSSCG00000028225	DICER1	dicer 1, ribonuclease type III	ssc-let-7a	ENSSSCT00000022914	-32.3
ENSSSCG00000007252	DNMT3B	DNA (cytosine-5-)-methyltransferase 3 beta	ssc-let-7a	ENSSSCT00000007935	-44.56
ENSSSCG00000011430	DUSP7	-	ssc-let-7a	ENSSSCT00000012510	-47.16
ENSSSCG00000003616	FAM167B	-	ssc-let-7a	ENSSSCT00000004011	-27.4
ENSSSCG00000009858	FBXO21	F-box protein 21	ssc-let-7a	ENSSSCT00000010806	-25.09
ENSSSCG00000023333	FCN1	-	ssc-let-7a	ENSSSCT00000032543	-26.75
ENSSSCG00000028200	GCC1	GRIP and coiled-coil domain containing 1	ssc-let-7a	ENSSSCT00000027828	-25.52
ENSSSCG00000021335	GREB1	-	ssc-let-7a	ENSSSCT00000022655	-25.72
ENSSSCG00000017128	HEXDC	-	ssc-let-7a	ENSSSCT00000018646	-43.93
ENSSSCG00000011873	HSPBAP1	-	ssc-let-7a	ENSSSCT00000012987	-28.82
ENSSSCG00000026367	IFT172	-	ssc-let-7a	ENSSSCT00000028161	-44.8
ENSSSCG00000030617	INTS12	-	ssc-let-7a	ENSSSCT00000027179	-26.07
ENSSSCG00000027881	KCNK6	-	ssc-let-7a	ENSSSCT00000025283	-42.91
ENSSSCG00000004101	LRP11	low density lipoprotein receptor-related protein 11	ssc-let-7a	ENSSSCT00000004536	-44.11
ENSSSCG00000013778	NDUFB7	-	ssc-let-7a	ENSSSCT00000015054	-25.82
ENSSSCG00000023973	NOC2L	-	ssc-let-7a	ENSSSCT00000024617	-27.09
ENSSSCG00000027590	NOC2L	-	ssc-let-7a	ENSSSCT00000028244	-27.09
ENSSSCG00000013994	OBSCN	-	ssc-let-7a	ENSSSCT00000015285	-63.46
ENSSSCG00000004383	OSTM1	osteopetrosis-associated transmembrane protein 1	ssc-let-7a	ENSSSCT00000004845	-26.27
ENSSSCG00000004369	PRDM1	-	ssc-let-7a	ENSSSCT00000004830	-46.47
ENSSSCG00000023570	PRDM1	-	ssc-let-7a	ENSSSCT00000028146	-46.47
ENSSSCG00000003024	PRR19	-	ssc-let-7a	ENSSSCT00000003358	-25.29
ENSSSCG00000015424	PSMC2	-	ssc-let-7a	ENSSSCT00000016802	-40.5
ENSSSCG00000007479	SALL4	sal-like 4 (Drosophila)	ssc-let-7a	ENSSSCT00000008186	-62.43
ENSSSCG00000007479	SALL4	sal-like 4 (Drosophila)	ssc-let-7a	ENSSSCT00000035551	-62.43
ENSSSCG00000008759	SEL1L3	-	ssc-let-7a	ENSSSCT00000009584	-25.29
ENSSSCG00000014119	SERINC5	-	ssc-let-7a	ENSSSCT00000015423	-25.08
ENSSSCG00000006378	SLAMF7	-	ssc-let-7a	ENSSSCT00000033993	-25.78
ENSSSCG00000006378	SLAMF7	-	ssc-let-7a	ENSSSCT00000006989	-25.78
ENSSSCG00000007199	SLC52A3	-	ssc-let-7a	ENSSSCT00000007878	-44.26
ENSSSCG00000017797	SLC6A4	-	ssc-let-7a	ENSSSCT00000019369	-25.14
ENSSSCG00000014851	SLCO2B1	-	ssc-let-7a	ENSSSCT00000016203	-42.24
ENSSSCG00000027057	SYVN1	synovial apoptosis inhibitor 1, synoviolin	ssc-let-7a	ENSSSCT00000027683	-47.03
ENSSSCG00000025738	USP13	-	ssc-let-7a	ENSSSCT00000024882	-25.65
ENSSSCG00000000684	USP5	-	ssc-let-7a	ENSSSCT00000000745	-25.65
ENSSSCG00000002923	WDR62	WD repeat domain 62	ssc-let-7a	ENSSSCT00000003228	-45.93
ENSSSCG00000015756	XKR5	-	ssc-let-7a	ENSSSCT00000017157	-26.28
ENSSSCG00000015659	YOD1	YOD1 OTU deubiquinating enzyme 1 homolog (S. cerevisiae)	ssc-let-7a	ENSSSCT00000017057	-27.53
ENSSSCG00000003859	ZCCHC11	zinc finger, CCHC domain containing 11	ssc-let-7a	ENSSSCT00000004271	-26.06
ENSSSCG00000003859	ZCCHC11	zinc finger, CCHC domain containing 11	ssc-let-7a	ENSSSCT00000029203	-26.06
ENSSSCG00000007526	ZNF831	-	ssc-let-7a	ENSSSCT00000008253	-25.77
ENSSSCG00000017076	-	-	ssc-let-7c	ENSSSCT00000018592	-46.01
ENSSSCG00000004858	-	-	ssc-let-7c	ENSSSCT00000005364	-42.79
ENSSSCG00000010664	-	-	ssc-let-7c	ENSSSCT00000011664	-40.79
ENSSSCG00000010664	-	-	ssc-let-7c	ENSSSCT00000022490	-40.79
ENSSSCG00000010664	-	-	ssc-let-7c	ENSSSCT00000011665	-40.79
ENSSSCG00000013356	-	-	ssc-let-7c	ENSSSCT00000014587	-28.54
ENSSSCG00000030429	-	-	ssc-let-7c	ENSSSCT00000027445	-27.78
ENSSSCG00000011489	-	-	ssc-let-7c	ENSSSCT00000012572	-26.98
ENSSSCG00000023441	-	-	ssc-let-7c	ENSSSCT00000031589	-26.79
ENSSSCG00000020862	-	-	ssc-let-7c	ENSSSCT00000032056	-26.64
ENSSSCG00000029612	-	-	ssc-let-7c	ENSSSCT00000029326	-26.64
ENSSSCG00000022962	-	-	ssc-let-7c	ENSSSCT00000024943	-26.56
ENSSSCG00000011668	-	-	ssc-let-7c	ENSSSCT00000012773	-25.43
ENSSSCG00000017834	-	-	ssc-let-7c	ENSSSCT00000019409	-25.27
ENSSSCG00000017834	-	-	ssc-let-7c	ENSSSCT00000025005	-25.27
ENSSSCG00000004119	-	-	ssc-let-7c	ENSSSCT00000004554	-25.26
ENSSSCG00000030229	ABHD14A	abhydrolase domain containing 14A	ssc-let-7c	ENSSSCT00000026406	-25.99
ENSSSCG00000008950	AFM	afamin	ssc-let-7c	ENSSSCT00000009804	-40.69
ENSSSCG00000012627	AKAP17A	-	ssc-let-7c	ENSSSCT00000036507	-44.6
ENSSSCG00000021579	ALMS1	-	ssc-let-7c	ENSSSCT00000026747	-25.22
ENSSSCG00000000884	APAF1	apoptotic peptidase activating factor 1	ssc-let-7c	ENSSSCT00000033603	-45
ENSSSCG00000000884	APAF1	apoptotic peptidase activating factor 1	ssc-let-7c	ENSSSCT00000000968	-45
ENSSSCG00000005250	APBA1	amyloid beta (A4) precursor protein-binding, family A, member 1	ssc-let-7c	ENSSSCT00000005785	-28.66
ENSSSCG00000005250	APBA1	amyloid beta (A4) precursor protein-binding, family A, member 1	ssc-let-7c	ENSSSCT00000025216	-28.66
ENSSSCG00000007460	ARFGEF2	ADP-ribosylation factor guanine nucleotide-exchange factor 2 (brefeldin A-inhibited)	ssc-let-7c	ENSSSCT00000008164	-25.78
ENSSSCG00000009959	ASPHD2	aspartate beta-hydroxylase domain containing 2	ssc-let-7c	ENSSSCT00000010914	-41.71
ENSSSCG00000007248	ASXL1	additional sex combs like 1 (Drosophila)	ssc-let-7c	ENSSSCT00000007930	-25.43
ENSSSCG00000024604	ATAT1	alpha tubulin acetyltransferase 1	ssc-let-7c	ENSSSCT00000034497	-25.78
ENSSSCG00000024604	ATAT1	alpha tubulin acetyltransferase 1	ssc-let-7c	ENSSSCT00000033579	-25.78
ENSSSCG00000024604	ATAT1	alpha tubulin acetyltransferase 1	ssc-let-7c	ENSSSCT00000033763	-25.78
ENSSSCG00000024604	ATAT1	alpha tubulin acetyltransferase 1	ssc-let-7c	ENSSSCT00000035297	-25.78
ENSSSCG00000024604	ATAT1	alpha tubulin acetyltransferase 1	ssc-let-7c	ENSSSCT00000032903	-25.78
ENSSSCG00000024604	ATAT1	alpha tubulin acetyltransferase 1	ssc-let-7c	ENSSSCT00000032729	-25.78
ENSSSCG00000001430	ATF6B	activating transcription factor 6 beta	ssc-let-7c	ENSSSCT00000032760	-26.72
ENSSSCG00000001430	ATF6B	activating transcription factor 6 beta	ssc-let-7c	ENSSSCT00000036323	-26.72
ENSSSCG00000001430	ATF6B	activating transcription factor 6 beta	ssc-let-7c	ENSSSCT00000001575	-26.72
ENSSSCG00000012769	ATP2B3	-	ssc-let-7c	ENSSSCT00000032842	-42.36
ENSSSCG00000012769	ATP2B3	-	ssc-let-7c	ENSSSCT00000035037	-42.36
ENSSSCG00000012769	ATP2B3	-	ssc-let-7c	ENSSSCT00000013959	-42.36
ENSSSCG00000016516	ATP6V0A4	ATPase, H+ transporting, lysosomal V0 subunit a4	ssc-let-7c	ENSSSCT00000017984	-47.91
ENSSSCG00000015432	ATXN7L1	ataxin 7-like 1	ssc-let-7c	ENSSSCT00000016812	-25.18
ENSSSCG00000012241	BCOR	BCL6 corepressor	ssc-let-7c	ENSSSCT00000035361	-45.42
ENSSSCG00000012241	BCOR	BCL6 corepressor	ssc-let-7c	ENSSSCT00000013387	-45.42
ENSSSCG00000028688	BIVM	-	ssc-let-7c	ENSSSCT00000029959	-25.14
ENSSSCG00000017638	BZRAP1	benzodiazapine receptor (peripheral) associated protein 1	ssc-let-7c	ENSSSCT00000035413	-48.89
ENSSSCG00000017638	BZRAP1	benzodiazapine receptor (peripheral) associated protein 1	ssc-let-7c	ENSSSCT00000035757	-48.89
ENSSSCG00000017638	BZRAP1	benzodiazapine receptor (peripheral) associated protein 1	ssc-let-7c	ENSSSCT00000019200	-48.89
ENSSSCG00000007647	C7orf43	-	ssc-let-7c	ENSSSCT00000008387	-25.97
ENSSSCG00000003172	CCDC155	coiled-coil domain containing 155	ssc-let-7c	ENSSSCT00000003522	-25.09
ENSSSCG00000017466	CCR7	chemokine (C-C motif) receptor 7	ssc-let-7c	ENSSSCT00000019014	-53.13
ENSSSCG00000017466	CCR7	chemokine (C-C motif) receptor 7	ssc-let-7c	ENSSSCT00000036474	-29.01
ENSSSCG00000008217	CD8A	CD8a molecule	ssc-let-7c	ENSSSCT00000032628	-26.9
ENSSSCG00000008217	CD8A	CD8a molecule	ssc-let-7c	ENSSSCT00000008998	-26.9
ENSSSCG00000017471	CDC6	cell division cycle 6 homolog (S. cerevisiae)	ssc-let-7c	ENSSSCT00000019020	-25.47
ENSSSCG00000000766	CECR2	-	ssc-let-7c	ENSSSCT00000000830	-41.34
ENSSSCG00000006644	CERS2	-	ssc-let-7c	ENSSSCT00000007280	-42.36
ENSSSCG00000000067	CHADL	-	ssc-let-7c	ENSSSCT00000000073	-25.75
ENSSSCG00000014177	CHD1	chromodomain helicase DNA binding protein 1	ssc-let-7c	ENSSSCT00000022643	-44.66
ENSSSCG00000014177	CHD1	chromodomain helicase DNA binding protein 1	ssc-let-7c	ENSSSCT00000015489	-44.66
ENSSSCG00000014177	CHD1	chromodomain helicase DNA binding protein 1	ssc-let-7c	ENSSSCT00000032432	-44.66
ENSSSCG00000006231	CHD7	chromodomain helicase DNA binding protein 7	ssc-let-7c	ENSSSCT00000006828	-46.23
ENSSSCG00000009732	CHFR	checkpoint with forkhead and ring finger domains, E3 ubiquitin protein ligase	ssc-let-7c	ENSSSCT00000010670	-26.38
ENSSSCG00000023338	CHRNA6	cholinergic receptor, nicotinic, alpha 6 (neuronal)	ssc-let-7c	ENSSSCT00000025156	-27.02
ENSSSCG00000002811	CNGB1	-	ssc-let-7c	ENSSSCT00000003111	-27.57
ENSSSCG00000004071	CNKSR3	-	ssc-let-7c	ENSSSCT00000004500	-25.61
ENSSSCG00000009944	CORO1C	-	ssc-let-7c	ENSSSCT00000010896	-26.95
ENSSSCG00000022624	CORO1C	-	ssc-let-7c	ENSSSCT00000031523	-26.95
ENSSSCG00000008026	CRAMP1L	Crm, cramped-like (Drosophila)	ssc-let-7c	ENSSSCT00000008795	-47.82
ENSSSCG00000021732	CRYBG3	-	ssc-let-7c	ENSSSCT00000030125	-27.57
ENSSSCG00000017482	CSF3	colony stimulating factor 3 (granulocyte)	ssc-let-7c	ENSSSCT00000019034	-25.82
ENSSSCG00000017482	CSF3	colony stimulating factor 3 (granulocyte)	ssc-let-7c	ENSSSCT00000036187	-25.82
ENSSSCG00000017482	CSF3	colony stimulating factor 3 (granulocyte)	ssc-let-7c	ENSSSCT00000033037	-25.82
ENSSSCG00000017488	CSF3	colony stimulating factor 3 (granulocyte)	ssc-let-7c	ENSSSCT00000019041	-25.82
ENSSSCG00000028071	CSF3	-	ssc-let-7c	ENSSSCT00000030734	-25.82
ENSSSCG00000003622	CSMD2	CUB and Sushi multiple domains 2	ssc-let-7c	ENSSSCT00000004018	-44.75
ENSSSCG00000028225	DICER1	dicer 1, ribonuclease type III	ssc-let-7c	ENSSSCT00000022914	-31.76
ENSSSCG00000028184	DNAH1	dynein, axonemal, heavy chain 1	ssc-let-7c	ENSSSCT00000025398	-50.31
ENSSSCG00000014622	DNHD1	dynein heavy chain domain 1	ssc-let-7c	ENSSSCT00000015972	-45.24
ENSSSCG00000007252	DNMT3B	DNA (cytosine-5-)-methyltransferase 3 beta	ssc-let-7c	ENSSSCT00000007935	-43.28
ENSSSCG00000016648	DOCK4	-	ssc-let-7c	ENSSSCT00000018126	-43.43
ENSSSCG00000011430	DUSP7	-	ssc-let-7c	ENSSSCT00000012510	-47.06
ENSSSCG00000002350	ELMSAN1	-	ssc-let-7c	ENSSSCT00000002614	-28.04
ENSSSCG00000028018	EP400	E1A binding protein p400	ssc-let-7c	ENSSSCT00000024610	-45.28
ENSSSCG00000028018	EP400	E1A binding protein p400	ssc-let-7c	ENSSSCT00000027939	-45.28
ENSSSCG00000016459	EPHA1	EPH receptor A1	ssc-let-7c	ENSSSCT00000017922	-46.38
ENSSSCG00000003616	FAM167B	-	ssc-let-7c	ENSSSCT00000004011	-27.44
ENSSSCG00000005301	FAM214B	-	ssc-let-7c	ENSSSCT00000005839	-42.76
ENSSSCG00000017774	FAM222B	-	ssc-let-7c	ENSSSCT00000019346	-43.48
ENSSSCG00000009858	FBXO21	F-box protein 21	ssc-let-7c	ENSSSCT00000010806	-28.6
ENSSSCG00000023333	FCN1	-	ssc-let-7c	ENSSSCT00000032543	-26.86
ENSSSCG00000003167	FLT3LG	fms-related tyrosine kinase 3 ligand	ssc-let-7c	ENSSSCT00000003517	-25.69
ENSSSCG00000027558	GABBR2	-	ssc-let-7c	ENSSSCT00000025444	-44.11
ENSSSCG00000005379	GALNT12	UDP-N-acetyl-alpha-D-galactosamine:polypeptide N-acetylgalactosaminyltransferase 12 (GalNAc-T12)	ssc-let-7c	ENSSSCT00000005919	-25.33
ENSSSCG00000028200	GCC1	GRIP and coiled-coil domain containing 1	ssc-let-7c	ENSSSCT00000027828	-29.93
ENSSSCG00000027381	GGCX	-	ssc-let-7c	ENSSSCT00000031020	-40.12
ENSSSCG00000011888	GPR156	G protein-coupled receptor 156	ssc-let-7c	ENSSSCT00000013005	-40.81
ENSSSCG00000016642	GPR85	-	ssc-let-7c	ENSSSCT00000018120	-29.18
ENSSSCG00000017128	HEXDC	-	ssc-let-7c	ENSSSCT00000018646	-45.42
ENSSSCG00000016707	HOXA1	-	ssc-let-7c	ENSSSCT00000018188	-46.43
ENSSSCG00000027996	HOXC5	-	ssc-let-7c	ENSSSCT00000028782	-25.58
ENSSSCG00000030654	HOXC5	-	ssc-let-7c	ENSSSCT00000031368	-25.58
ENSSSCG00000025042	ICOS	inducible T-cell co-stimulator	ssc-let-7c	ENSSSCT00000024007	-43.05
ENSSSCG00000022246	ICOSLG	-	ssc-let-7c	ENSSSCT00000023021	-25.57
ENSSSCG00000026367	IFT172	-	ssc-let-7c	ENSSSCT00000028161	-80.29
ENSSSCG00000004812	IGF1R	insulin-like growth factor 1 receptor	ssc-let-7c	ENSSSCT00000005311	-44.07
ENSSSCG00000004044	IGF2R	insulin-like growth factor 2 receptor	ssc-let-7c	ENSSSCT00000004472	-42.52
ENSSSCG00000010968	IL11RA	-	ssc-let-7c	ENSSSCT00000033663	-41.53
ENSSSCG00000014281	IL13	interleukin 13	ssc-let-7c	ENSSSCT00000033118	-26.68
ENSSSCG00000023367	IL22RA1	interleukin 22 receptor, alpha 1	ssc-let-7c	ENSSSCT00000028619	-43.54
ENSSSCG00000003192	IL4I1	interleukin 4 induced 1	ssc-let-7c	ENSSSCT00000003547	-26.36
ENSSSCG00000030617	INTS12	-	ssc-let-7c	ENSSSCT00000027179	-25.32
ENSSSCG00000000293	ITGA5	integrin, alpha 5 (fibronectin receptor, alpha polypeptide)	ssc-let-7c	ENSSSCT00000000314	-28.54
ENSSSCG00000000293	ITGA5	integrin, alpha 5 (fibronectin receptor, alpha polypeptide)	ssc-let-7c	ENSSSCT00000035821	-28.54
ENSSSCG00000000293	ITGA5	integrin, alpha 5 (fibronectin receptor, alpha polypeptide)	ssc-let-7c	ENSSSCT00000034427	-28.54
ENSSSCG00000000293	ITGA5	integrin, alpha 5 (fibronectin receptor, alpha polypeptide)	ssc-let-7c	ENSSSCT00000033141	-28.54
ENSSSCG00000001518	ITPR3	inositol 1,4,5-trisphosphate receptor, type 3	ssc-let-7c	ENSSSCT00000001691	-41.32
ENSSSCG00000027881	KCNK6	-	ssc-let-7c	ENSSSCT00000025283	-45.68
ENSSSCG00000003719	KCTD1	potassium channel tetramerisation domain containing 1	ssc-let-7c	ENSSSCT00000031750	-25.46
ENSSSCG00000029803	KDM2B	-	ssc-let-7c	ENSSSCT00000025160	-43.07
ENSSSCG00000001984	KHNYN	KH and NYN domain containing	ssc-let-7c	ENSSSCT00000002220	-25.91
ENSSSCG00000009628	KIAA1967	KIAA1967	ssc-let-7c	ENSSSCT00000010555	-26.33
ENSSSCG00000005710	LAMC3	laminin, gamma 3	ssc-let-7c	ENSSSCT00000006279	-25
ENSSSCG00000005710	LAMC3	laminin, gamma 3	ssc-let-7c	ENSSSCT00000006282	-25
ENSSSCG00000003128	LIG1	ligase I, DNA, ATP-dependent	ssc-let-7c	ENSSSCT00000003469	-48.05
ENSSSCG00000011581	LOC100129480	-	ssc-let-7c	ENSSSCT00000012674	-26.7
ENSSSCG00000004101	LRP11	low density lipoprotein receptor-related protein 11	ssc-let-7c	ENSSSCT00000004536	-44.37
ENSSSCG00000024721	LSM11	-	ssc-let-7c	ENSSSCT00000029282	-43.36
ENSSSCG00000008151	MFSD9	-	ssc-let-7c	ENSSSCT00000008928	-27.86
ENSSSCG00000028132	NAA20	-	ssc-let-7c	ENSSSCT00000028905	-25.88
ENSSSCG00000009761	NCOR2	-	ssc-let-7c	ENSSSCT00000010703	-43.69
ENSSSCG00000013778	NDUFB7	-	ssc-let-7c	ENSSSCT00000015054	-25.13
ENSSSCG00000026904	NFKBIB	-	ssc-let-7c	ENSSSCT00000025426	-45.6
ENSSSCG00000017755	NOS2	nitric oxide synthase 2, inducible	ssc-let-7c	ENSSSCT00000019325	-27.03
ENSSSCG00000013994	OBSCN	-	ssc-let-7c	ENSSSCT00000015285	-64.13
ENSSSCG00000011133	PFKFB3	-	ssc-let-7c	ENSSSCT00000012185	-41.76
ENSSSCG00000012329	PHF8	PHD finger protein 8	ssc-let-7c	ENSSSCT00000033605	-40.58
ENSSSCG00000012329	PHF8	PHD finger protein 8	ssc-let-7c	ENSSSCT00000013482	-40.58
ENSSSCG00000029744	PLCH2	-	ssc-let-7c	ENSSSCT00000030604	-43.67
ENSSSCG00000029744	PLCH2	-	ssc-let-7c	ENSSSCT00000031728	-43.67
ENSSSCG00000012997	POLA2	polymerase (DNA directed), alpha 2, accessory subunit	ssc-let-7c	ENSSSCT00000014207	-25.25
ENSSSCG00000002397	POMT2	protein-O-mannosyltransferase 2	ssc-let-7c	ENSSSCT00000002665	-42.56
ENSSSCG00000029515	PON3	paraoxonase 3	ssc-let-7c	ENSSSCT00000027856	-25.35
ENSSSCG00000024793	PORCN	porcupine homolog (Drosophila)	ssc-let-7c	ENSSSCT00000026966	-44.36
ENSSSCG00000024793	PORCN	porcupine homolog (Drosophila)	ssc-let-7c	ENSSSCT00000024454	-44.36
ENSSSCG00000003301	PPP6R1	protein phosphatase 6, regulatory subunit 1	ssc-let-7c	ENSSSCT00000003665	-26.22
ENSSSCG00000004369	PRDM1	-	ssc-let-7c	ENSSSCT00000004830	-48.09
ENSSSCG00000023570	PRDM1	-	ssc-let-7c	ENSSSCT00000028146	-48.09
ENSSSCG00000008553	PREB	prolactin regulatory element binding	ssc-let-7c	ENSSSCT00000009358	-27.23
ENSSSCG00000010860	PSEN2	presenilin 2 (Alzheimer disease 4)	ssc-let-7c	ENSSSCT00000011882	-41.3
ENSSSCG00000015424	PSMC2	-	ssc-let-7c	ENSSSCT00000016802	-41.25
ENSSSCG00000008412	PSME4	proteasome (prosome, macropain) activator subunit 4	ssc-let-7c	ENSSSCT00000009212	-46.37
ENSSSCG00000007656	PVRIG	poliovirus receptor related immunoglobulin domain containing	ssc-let-7c	ENSSSCT00000008396	-45.05
ENSSSCG00000010626	RBM20	RNA binding motif protein 20	ssc-let-7c	ENSSSCT00000025671	-27.39
ENSSSCG00000010626	RBM20	RNA binding motif protein 20	ssc-let-7c	ENSSSCT00000011622	-27.39
ENSSSCG00000015846	RBPMS	-	ssc-let-7c	ENSSSCT00000017254	-26.05
ENSSSCG00000012950	RIN1	Ras and Rab interactor 1	ssc-let-7c	ENSSSCT00000014155	-26.04
ENSSSCG00000005399	RNF20	-	ssc-let-7c	ENSSSCT00000005942	-48.92
ENSSSCG00000029529	RNF20	-	ssc-let-7c	ENSSSCT00000024274	-48.92
ENSSSCG00000002836	SALL1	sal-like 1 (Drosophila)	ssc-let-7c	ENSSSCT00000003137	-47.83
ENSSSCG00000007479	SALL4	sal-like 4 (Drosophila)	ssc-let-7c	ENSSSCT00000008186	-87.78
ENSSSCG00000007479	SALL4	sal-like 4 (Drosophila)	ssc-let-7c	ENSSSCT00000035551	-63.98
ENSSSCG00000030042	SBNO2	-	ssc-let-7c	ENSSSCT00000022580	-41.54
ENSSSCG00000001887	SCAMP5	-	ssc-let-7c	ENSSSCT00000002113	-26.39
ENSSSCG00000008759	SEL1L3	-	ssc-let-7c	ENSSSCT00000009584	-30.72
ENSSSCG00000005724	SETX	senataxin	ssc-let-7c	ENSSSCT00000006294	-26.04
ENSSSCG00000011087	SKIDA1	-	ssc-let-7c	ENSSSCT00000012134	-43.64
ENSSSCG00000004491	SLC14A2	solute carrier family 14 (urea transporter), member 2	ssc-let-7c	ENSSSCT00000004962	-43.12
ENSSSCG00000009880	SLC24A6	-	ssc-let-7c	ENSSSCT00000010829	-47.9
ENSSSCG00000015336	SLC25A13	solute carrier family 25 (aspartate/glutamate carrier), member 13	ssc-let-7c	ENSSSCT00000016709	-25.91
ENSSSCG00000007199	SLC52A3	-	ssc-let-7c	ENSSSCT00000007878	-63.22
ENSSSCG00000017797	SLC6A4	-	ssc-let-7c	ENSSSCT00000019369	-26.16
ENSSSCG00000014851	SLCO2B1	-	ssc-let-7c	ENSSSCT00000016203	-48.43
ENSSSCG00000009193	SMARCAD1	SWI/SNF-related, matrix-associated actin-dependent regulator of chromatin, subfamily a, containing DEAD/H box 1	ssc-let-7c	ENSSSCT00000010066	-42.87
ENSSSCG00000007140	SMOX	spermine oxidase	ssc-let-7c	ENSSSCT00000007812	-26.43
ENSSSCG00000005292	SPATA31D1	-	ssc-let-7c	ENSSSCT00000005829	-26.09
ENSSSCG00000017880	SPNS3	-	ssc-let-7c	ENSSSCT00000019457	-25.94
ENSSSCG00000014122	SPZ1	-	ssc-let-7c	ENSSSCT00000015426	-25.92
ENSSSCG00000017103	SRD5A1	-	ssc-let-7c	ENSSSCT00000018621	-27.28
ENSSSCG00000027057	SYVN1	synovial apoptosis inhibitor 1, synoviolin	ssc-let-7c	ENSSSCT00000027683	-25.86
ENSSSCG00000010187	TAF5L	TAF5-like RNA polymerase II, p300/CBP-associated factor (PCAF)-associated factor, 65kDa	ssc-let-7c	ENSSSCT00000011153	-30.05
ENSSSCG00000014349	TMEM173	transmembrane protein 173	ssc-let-7c	ENSSSCT00000035934	-26.01
ENSSSCG00000014349	TMEM173	transmembrane protein 173	ssc-let-7c	ENSSSCT00000015677	-26.01
ENSSSCG00000025097	TMEM61	transmembrane protein 61	ssc-let-7c	ENSSSCT00000027891	-25.88
ENSSSCG00000011278	TRAK1	trafficking protein, kinesin binding 1	ssc-let-7c	ENSSSCT00000012347	-41.38
ENSSSCG00000001232	TRIM26	-	ssc-let-7c	ENSSSCT00000001339	-25.18
ENSSSCG00000015126	TRIM29	tripartite motif containing 29	ssc-let-7c	ENSSSCT00000016492	-26.55
ENSSSCG00000003842	TTC22	tetratricopeptide repeat domain 22	ssc-let-7c	ENSSSCT00000004254	-25.37
ENSSSCG00000000035	TTLL1	tubulin tyrosine ligase-like family, member 1	ssc-let-7c	ENSSSCT00000000037	-26.02
ENSSSCG00000016510	UBN2	ubinuclein 2	ssc-let-7c	ENSSSCT00000017975	-43.16
ENSSSCG00000025738	USP13	-	ssc-let-7c	ENSSSCT00000024882	-26.8
ENSSSCG00000000684	USP5	-	ssc-let-7c	ENSSSCT00000000745	-26.8
ENSSSCG00000004123	UTRN	-	ssc-let-7c	ENSSSCT00000004558	-27.99
ENSSSCG00000002923	WDR62	WD repeat domain 62	ssc-let-7c	ENSSSCT00000003228	-49.71
ENSSSCG00000015756	XKR5	-	ssc-let-7c	ENSSSCT00000017157	-25.43
ENSSSCG00000012651	XPNPEP2	X-prolyl aminopeptidase (aminopeptidase P) 2, membrane-bound	ssc-let-7c	ENSSSCT00000013832	-25
ENSSSCG00000008860	YBX1	-	ssc-let-7c	ENSSSCT00000009700	-25.05
ENSSSCG00000001686	YIPF3	Yip1 domain family, member 3	ssc-let-7c	ENSSSCT00000001882	-26.62
ENSSSCG00000015659	YOD1	YOD1 OTU deubiquinating enzyme 1 homolog (S. cerevisiae)	ssc-let-7c	ENSSSCT00000017057	-25.45
ENSSSCG00000007674	ZAN	zonadhesin	ssc-let-7c	ENSSSCT00000008414	-42.8
ENSSSCG00000008193	ZAP70	zeta-chain (TCR) associated protein kinase 70kDa	ssc-let-7c	ENSSSCT00000035625	-28.46
ENSSSCG00000008193	ZAP70	zeta-chain (TCR) associated protein kinase 70kDa	ssc-let-7c	ENSSSCT00000036079	-28.46
ENSSSCG00000008193	ZAP70	zeta-chain (TCR) associated protein kinase 70kDa	ssc-let-7c	ENSSSCT00000008972	-28.46
ENSSSCG00000002298	ZFYVE26	zinc finger, FYVE domain containing 26	ssc-let-7c	ENSSSCT00000002559	-43.46
ENSSSCG00000025138	ZNF579	-	ssc-let-7c	ENSSSCT00000025289	-42.22
ENSSSCG00000007526	ZNF831	-	ssc-let-7c	ENSSSCT00000008253	-30.16
ENSSSCG00000000121	-	-	ssc-let-7e	ENSSSCT00000000127	-50.28
ENSSSCG00000003078	-	-	ssc-let-7e	ENSSSCT00000034420	-40.38
ENSSSCG00000006397	-	-	ssc-let-7e	ENSSSCT00000007010	-30.12
ENSSSCG00000022824	-	-	ssc-let-7e	ENSSSCT00000027661	-29.4
ENSSSCG00000011060	-	-	ssc-let-7e	ENSSSCT00000012104	-28.8
ENSSSCG00000021859	-	-	ssc-let-7e	ENSSSCT00000007023	-27.98
ENSSSCG00000023450	-	-	ssc-let-7e	ENSSSCT00000007027	-27.98
ENSSSCG00000024008	-	-	ssc-let-7e	ENSSSCT00000025653	-27.98
ENSSSCG00000024335	-	-	ssc-let-7e	ENSSSCT00000025993	-27.98
ENSSSCG00000016592	-	-	ssc-let-7e	ENSSSCT00000018064	-27.76
ENSSSCG00000008453	-	-	ssc-let-7e	ENSSSCT00000009255	-26.82
ENSSSCG00000005808	-	-	ssc-let-7e	ENSSSCT00000006384	-26.57
ENSSSCG00000012431	-	-	ssc-let-7e	ENSSSCT00000013592	-26.57
ENSSSCG00000006526	-	-	ssc-let-7e	ENSSSCT00000035169	-26.48
ENSSSCG00000007605	-	-	ssc-let-7e	ENSSSCT00000008345	-25.84
ENSSSCG00000022261	-	-	ssc-let-7e	ENSSSCT00000001357	-25.62
ENSSSCG00000028173	-	-	ssc-let-7e	ENSSSCT00000035521	-25.62
ENSSSCG00000028173	-	-	ssc-let-7e	ENSSSCT00000035216	-25.62
ENSSSCG00000028173	-	-	ssc-let-7e	ENSSSCT00000001348	-25.62
ENSSSCG00000014493	-	-	ssc-let-7e	ENSSSCT00000015843	-25.58
ENSSSCG00000022825	-	-	ssc-let-7e	ENSSSCT00000015852	-25.58
ENSSSCG00000024094	-	-	ssc-let-7e	ENSSSCT00000014418	-25.58
ENSSSCG00000013847	-	-	ssc-let-7e	ENSSSCT00000015125	-25.48
ENSSSCG00000021444	-	-	ssc-let-7e	ENSSSCT00000031884	-25.15
ENSSSCG00000017421	ACLY	ATP citrate lyase	ssc-let-7e	ENSSSCT00000018965	-25.98
ENSSSCG00000008294	ACTG2	-	ssc-let-7e	ENSSSCT00000009083	-25.32
ENSSSCG00000012627	AKAP17A	-	ssc-let-7e	ENSSSCT00000036507	-42.59
ENSSSCG00000013414	ARID3A	AT rich interactive domain 3A (BRIGHT-like)	ssc-let-7e	ENSSSCT00000014658	-46.22
ENSSSCG00000021300	ASCC3	-	ssc-let-7e	ENSSSCT00000024341	-25.11
ENSSSCG00000028744	ASCC3	-	ssc-let-7e	ENSSSCT00000025204	-25.11
ENSSSCG00000000216	ASIC1	-	ssc-let-7e	ENSSSCT00000000232	-25.99
ENSSSCG00000005701	ASS1	argininosuccinate synthase 1	ssc-let-7e	ENSSSCT00000006270	-40.51
ENSSSCG00000002902	ATP4A	-	ssc-let-7e	ENSSSCT00000003207	-44.92
ENSSSCG00000016516	ATP6V0A4	ATPase, H+ transporting, lysosomal V0 subunit a4	ssc-let-7e	ENSSSCT00000017984	-53.06
ENSSSCG00000020809	B3GAT3	beta-1,3-glucuronyltransferase 3 (glucuronosyltransferase I)	ssc-let-7e	ENSSSCT00000023287	-25.36
ENSSSCG00000020823	BSCL2	Berardinelli-Seip congenital lipodystrophy 2 (seipin)	ssc-let-7e	ENSSSCT00000025488	-28.94
ENSSSCG00000017638	BZRAP1	benzodiazapine receptor (peripheral) associated protein 1	ssc-let-7e	ENSSSCT00000035413	-40.78
ENSSSCG00000017638	BZRAP1	benzodiazapine receptor (peripheral) associated protein 1	ssc-let-7e	ENSSSCT00000035757	-40.78
ENSSSCG00000017638	BZRAP1	benzodiazapine receptor (peripheral) associated protein 1	ssc-let-7e	ENSSSCT00000019200	-40.78
ENSSSCG00000016094	BZW1	basic leucine zipper and W2 domains 1	ssc-let-7e	ENSSSCT00000017522	-44.74
ENSSSCG00000000267	C12orf10	-	ssc-let-7e	ENSSSCT00000000286	-29.81
ENSSSCG00000028287	C2orf68	-	ssc-let-7e	ENSSSCT00000028572	-44.98
ENSSSCG00000025655	C9orf174	-	ssc-let-7e	ENSSSCT00000027712	-25.02
ENSSSCG00000008077	C9orf89	-	ssc-let-7e	ENSSSCT00000025932	-44.77
ENSSSCG00000024784	CACNA1S	calcium channel, voltage-dependent, L type, alpha 1S subunit	ssc-let-7e	ENSSSCT00000028700	-45.53
ENSSSCG00000008738	CC2D2A	coiled-coil and C2 domain containing 2A	ssc-let-7e	ENSSSCT00000009559	-30.35
ENSSSCG00000026326	CCNF	-	ssc-let-7e	ENSSSCT00000028270	-42.47
ENSSSCG00000030296	CEP350	centrosomal protein 350kDa	ssc-let-7e	ENSSSCT00000030989	-25.36
ENSSSCG00000005650	CERCAM	-	ssc-let-7e	ENSSSCT00000006212	-42.15
ENSSSCG00000006231	CHD7	chromodomain helicase DNA binding protein 7	ssc-let-7e	ENSSSCT00000006828	-43.19
ENSSSCG00000016287	CHRND	cholinergic receptor, nicotinic, delta (muscle)	ssc-let-7e	ENSSSCT00000017736	-25.48
ENSSSCG00000002811	CNGB1	-	ssc-let-7e	ENSSSCT00000003111	-30.01
ENSSSCG00000018023	COX10	-	ssc-let-7e	ENSSSCT00000019618	-29.76
ENSSSCG00000018025	COX10	-	ssc-let-7e	ENSSSCT00000019620	-29.76
ENSSSCG00000003622	CSMD2	CUB and Sushi multiple domains 2	ssc-let-7e	ENSSSCT00000004018	-42.92
ENSSSCG00000013389	CYP2R1	cytochrome P450, family 2, subfamily R, polypeptide 1	ssc-let-7e	ENSSSCT00000014625	-25.46
ENSSSCG00000010644	DCLRE1A	-	ssc-let-7e	ENSSSCT00000024095	-26.94
ENSSSCG00000010644	DCLRE1A	-	ssc-let-7e	ENSSSCT00000023797	-26.94
ENSSSCG00000010644	DCLRE1A	-	ssc-let-7e	ENSSSCT00000011643	-26.94
ENSSSCG00000021618	DCLRE1A	-	ssc-let-7e	ENSSSCT00000026276	-26.94
ENSSSCG00000026555	DENND1A	DENN/MADD domain containing 1A	ssc-let-7e	ENSSSCT00000006139	-26.48
ENSSSCG00000028225	DICER1	dicer 1, ribonuclease type III	ssc-let-7e	ENSSSCT00000022914	-51.98
ENSSSCG00000028184	DNAH1	dynein, axonemal, heavy chain 1	ssc-let-7e	ENSSSCT00000025398	-25.64
ENSSSCG00000007252	DNMT3B	DNA (cytosine-5-)-methyltransferase 3 beta	ssc-let-7e	ENSSSCT00000007935	-48.73
ENSSSCG00000015835	DUSP26	-	ssc-let-7e	ENSSSCT00000017243	-43.83
ENSSSCG00000010624	DUSP5	dual specificity phosphatase 5	ssc-let-7e	ENSSSCT00000011620	-25.99
ENSSSCG00000011430	DUSP7	-	ssc-let-7e	ENSSSCT00000012510	-42.53
ENSSSCG00000027559	EGF	-	ssc-let-7e	ENSSSCT00000032398	-25.07
ENSSSCG00000009888	ERP29	endoplasmic reticulum protein 29	ssc-let-7e	ENSSSCT00000010838	-26.99
ENSSSCG00000003616	FAM167B	-	ssc-let-7e	ENSSSCT00000004011	-25.32
ENSSSCG00000027989	FAM187B	-	ssc-let-7e	ENSSSCT00000030944	-25.18
ENSSSCG00000005301	FAM214B	-	ssc-let-7e	ENSSSCT00000005839	-43.92
ENSSSCG00000009858	FBXO21	F-box protein 21	ssc-let-7e	ENSSSCT00000010806	-26.09
ENSSSCG00000023333	FCN1	-	ssc-let-7e	ENSSSCT00000032543	-25.81
ENSSSCG00000015237	FLI1	-	ssc-let-7e	ENSSSCT00000016603	-25.32
ENSSSCG00000011511	FRMD4B	FERM domain containing 4B	ssc-let-7e	ENSSSCT00000012598	-41.36
ENSSSCG00000022383	GATA4	GATA binding protein 4	ssc-let-7e	ENSSSCT00000031727	-25.85
ENSSSCG00000028200	GCC1	GRIP and coiled-coil domain containing 1	ssc-let-7e	ENSSSCT00000027828	-28.27
ENSSSCG00000011888	GPR156	G protein-coupled receptor 156	ssc-let-7e	ENSSSCT00000013005	-28.54
ENSSSCG00000015863	GPR17	-	ssc-let-7e	ENSSSCT00000017274	-43.78
ENSSSCG00000020884	GPR179	-	ssc-let-7e	ENSSSCT00000024402	-27.5
ENSSSCG00000011698	GYG1	-	ssc-let-7e	ENSSSCT00000012806	-25.28
ENSSSCG00000004561	HERC1	-	ssc-let-7e	ENSSSCT00000005038	-26.91
ENSSSCG00000021196	HIC2	hypermethylated in cancer 2	ssc-let-7e	ENSSSCT00000023338	-63.11
ENSSSCG00000007700	HIP1	huntingtin interacting protein 1	ssc-let-7e	ENSSSCT00000008443	-48.08
ENSSSCG00000001871	HMG20A	-	ssc-let-7e	ENSSSCT00000002096	-25.68
ENSSSCG00000024002	HMG20A	-	ssc-let-7e	ENSSSCT00000028136	-25.68
ENSSSCG00000016707	HOXA1	-	ssc-let-7e	ENSSSCT00000018188	-40.75
ENSSSCG00000026367	IFT172	-	ssc-let-7e	ENSSSCT00000028161	-44.12
ENSSSCG00000004812	IGF1R	insulin-like growth factor 1 receptor	ssc-let-7e	ENSSSCT00000005311	-69.15
ENSSSCG00000023367	IL22RA1	interleukin 22 receptor, alpha 1	ssc-let-7e	ENSSSCT00000028619	-41.73
ENSSSCG00000003192	IL4I1	interleukin 4 induced 1	ssc-let-7e	ENSSSCT00000003547	-25.79
ENSSSCG00000027881	KCNK6	-	ssc-let-7e	ENSSSCT00000025283	-62.99
ENSSSCG00000029803	KDM2B	-	ssc-let-7e	ENSSSCT00000025160	-29.69
ENSSSCG00000005969	KIAA0196	WASH complex subunit strumpellin	ssc-let-7e	ENSSSCT00000006552	-26.79
ENSSSCG00000004289	KIAA1009	-	ssc-let-7e	ENSSSCT00000004742	-40.51
ENSSSCG00000005710	LAMC3	laminin, gamma 3	ssc-let-7e	ENSSSCT00000006279	-27.53
ENSSSCG00000005710	LAMC3	laminin, gamma 3	ssc-let-7e	ENSSSCT00000006282	-27.53
ENSSSCG00000011813	LEPREL1	leprecan-like 1	ssc-let-7e	ENSSSCT00000012925	-26.35
ENSSSCG00000003128	LIG1	ligase I, DNA, ATP-dependent	ssc-let-7e	ENSSSCT00000003469	-25.27
ENSSSCG00000007599	LMTK2	lemur tyrosine kinase 2	ssc-let-7e	ENSSSCT00000008339	-27.18
ENSSSCG00000000264	MFSD5	-	ssc-let-7e	ENSSSCT00000000283	-41.91
ENSSSCG00000004412	MICAL1	microtubule associated monoxygenase, calponin and LIM domain containing 1	ssc-let-7e	ENSSSCT00000004875	-40.31
ENSSSCG00000002895	MLL4	-	ssc-let-7e	ENSSSCT00000003199	-27.57
ENSSSCG00000005191	MPDZ	multiple PDZ domain protein	ssc-let-7e	ENSSSCT00000005723	-26.12
ENSSSCG00000012858	MRGPRD	-	ssc-let-7e	ENSSSCT00000014054	-25.63
ENSSSCG00000010143	MTR	5-methyltetrahydrofolate-homocysteine methyltransferase	ssc-let-7e	ENSSSCT00000011105	-42.46
ENSSSCG00000002029	MYH7	myosin, heavy chain 7, cardiac muscle, beta	ssc-let-7e	ENSSSCT00000035771	-25.46
ENSSSCG00000002029	MYH7	myosin, heavy chain 7, cardiac muscle, beta	ssc-let-7e	ENSSSCT00000033517	-25.46
ENSSSCG00000002029	MYH7	myosin, heavy chain 7, cardiac muscle, beta	ssc-let-7e	ENSSSCT00000002271	-25.46
ENSSSCG00000017400	NAGLU	N-acetylglucosaminidase, alpha	ssc-let-7e	ENSSSCT00000018940	-25.67
ENSSSCG00000026074	NAV2	-	ssc-let-7e	ENSSSCT00000027648	-42.68
ENSSSCG00000013778	NDUFB7	-	ssc-let-7e	ENSSSCT00000015054	-25.1
ENSSSCG00000017755	NOS2	nitric oxide synthase 2, inducible	ssc-let-7e	ENSSSCT00000019325	-25.51
ENSSSCG00000013994	OBSCN	-	ssc-let-7e	ENSSSCT00000015285	-47.84
ENSSSCG00000025953	OGFOD1	2-oxoglutarate and iron-dependent oxygenase domain containing 1	ssc-let-7e	ENSSSCT00000030919	-25.46
ENSSSCG00000004306	ORC3	-	ssc-let-7e	ENSSSCT00000004761	-47.32
ENSSSCG00000009997	OSM	-	ssc-let-7e	ENSSSCT00000010954	-25.14
ENSSSCG00000029744	PLCH2	-	ssc-let-7e	ENSSSCT00000030604	-44
ENSSSCG00000029744	PLCH2	-	ssc-let-7e	ENSSSCT00000031728	-44
ENSSSCG00000002292	PLEKHH1	pleckstrin homology domain containing, family H (with MyTH4 domain) member 1	ssc-let-7e	ENSSSCT00000002553	-45.04
ENSSSCG00000026412	PLXNA2	-	ssc-let-7e	ENSSSCT00000029838	-44.73
ENSSSCG00000010327	POLR3A	-	ssc-let-7e	ENSSSCT00000011305	-41.43
ENSSSCG00000002397	POMT2	protein-O-mannosyltransferase 2	ssc-let-7e	ENSSSCT00000002665	-41.19
ENSSSCG00000024793	PORCN	porcupine homolog (Drosophila)	ssc-let-7e	ENSSSCT00000026966	-49.79
ENSSSCG00000024793	PORCN	porcupine homolog (Drosophila)	ssc-let-7e	ENSSSCT00000024454	-49.79
ENSSSCG00000029538	PPP2R1B	protein phosphatase 2, regulatory subunit A, beta	ssc-let-7e	ENSSSCT00000032388	-25.08
ENSSSCG00000004369	PRDM1	-	ssc-let-7e	ENSSSCT00000004830	-45.56
ENSSSCG00000023570	PRDM1	-	ssc-let-7e	ENSSSCT00000028146	-45.56
ENSSSCG00000003024	PRR19	-	ssc-let-7e	ENSSSCT00000003358	-27.98
ENSSSCG00000008412	PSME4	proteasome (prosome, macropain) activator subunit 4	ssc-let-7e	ENSSSCT00000009212	-44.79
ENSSSCG00000003788	PTGER3	prostaglandin E receptor 3 (subtype EP3)	ssc-let-7e	ENSSSCT00000004191	-28.43
ENSSSCG00000030289	PTPN11	protein tyrosine phosphatase, non-receptor type 11	ssc-let-7e	ENSSSCT00000030697	-29.42
ENSSSCG00000003590	PTPRU	protein tyrosine phosphatase, receptor type, U	ssc-let-7e	ENSSSCT00000003985	-43.22
ENSSSCG00000005738	RALGDS	ral guanine nucleotide dissociation stimulator	ssc-let-7e	ENSSSCT00000006309	-29.31
ENSSSCG00000015203	ROBO4	roundabout, axon guidance receptor, homolog 4 (Drosophila)	ssc-let-7e	ENSSSCT00000016569	-26.32
ENSSSCG00000006865	RTCA	-	ssc-let-7e	ENSSSCT00000007518	-25.21
ENSSSCG00000002836	SALL1	sal-like 1 (Drosophila)	ssc-let-7e	ENSSSCT00000003137	-49.47
ENSSSCG00000007479	SALL4	sal-like 4 (Drosophila)	ssc-let-7e	ENSSSCT00000008186	-41.06
ENSSSCG00000007479	SALL4	sal-like 4 (Drosophila)	ssc-let-7e	ENSSSCT00000035551	-41.06
ENSSSCG00000017282	SCN4A	sodium channel, voltage-gated, type IV, alpha subunit	ssc-let-7e	ENSSSCT00000018814	-25.26
ENSSSCG00000012984	SCYL1	SCY1-like 1 (S. cerevisiae)	ssc-let-7e	ENSSSCT00000014194	-45.13
ENSSSCG00000009806	SETD1B	-	ssc-let-7e	ENSSSCT00000010749	-25.87
ENSSSCG00000004956	SKOR1	SKI family transcriptional corepressor 1	ssc-let-7e	ENSSSCT00000005468	-28.73
ENSSSCG00000030305	SLC15A2	solute carrier family 15 (H+/peptide transporter), member 2	ssc-let-7e	ENSSSCT00000022765	-25.94
ENSSSCG00000006808	SLC16A4	-	ssc-let-7e	ENSSSCT00000007456	-45.31
ENSSSCG00000030050	SLC16A4	-	ssc-let-7e	ENSSSCT00000031828	-45.31
ENSSSCG00000009601	SLC18A1	solute carrier family 18 (vesicular monoamine), member 1	ssc-let-7e	ENSSSCT00000010524	-45.43
ENSSSCG00000021968	SLC19A3	-	ssc-let-7e	ENSSSCT00000026594	-43.58
ENSSSCG00000009880	SLC24A6	-	ssc-let-7e	ENSSSCT00000010829	-40.54
ENSSSCG00000026386	SLC30A2	solute carrier family 30 (zinc transporter), member 2	ssc-let-7e	ENSSSCT00000025811	-25.07
ENSSSCG00000007199	SLC52A3	-	ssc-let-7e	ENSSSCT00000007878	-70.21
ENSSSCG00000030076	SLC6A13	solute carrier family 6 (neurotransmitter transporter, GABA), member 13	ssc-let-7e	ENSSSCT00000024761	-65.71
ENSSSCG00000014444	SLC6A7	-	ssc-let-7e	ENSSSCT00000015791	-43.09
ENSSSCG00000014447	SLC6A7	-	ssc-let-7e	ENSSSCT00000015794	-43.09
ENSSSCG00000026187	SLC9A3	solute carrier family 9, subfamily A (NHE3, cation proton antiporter 3), member 3	ssc-let-7e	ENSSSCT00000030360	-25.95
ENSSSCG00000014851	SLCO2B1	-	ssc-let-7e	ENSSSCT00000016203	-42.85
ENSSSCG00000007324	SOGA1	-	ssc-let-7e	ENSSSCT00000008014	-25.2
ENSSSCG00000000272	SP1	Sp1 transcription factor	ssc-let-7e	ENSSSCT00000000291	-25.67
ENSSSCG00000017880	SPNS3	-	ssc-let-7e	ENSSSCT00000019457	-26.91
ENSSSCG00000013464	SPPL2B	-	ssc-let-7e	ENSSSCT00000014709	-45.55
ENSSSCG00000001563	STK38	serine/threonine kinase 38	ssc-let-7e	ENSSSCT00000001742	-46.18
ENSSSCG00000003093	SYMPK	symplekin	ssc-let-7e	ENSSSCT00000003432	-25.97
ENSSSCG00000027057	SYVN1	synovial apoptosis inhibitor 1, synoviolin	ssc-let-7e	ENSSSCT00000027683	-49
ENSSSCG00000000736	TEAD4	TEA domain family member 4	ssc-let-7e	ENSSSCT00000000799	-29.12
ENSSSCG00000000736	TEAD4	TEA domain family member 4	ssc-let-7e	ENSSSCT00000000800	-29.12
ENSSSCG00000025663	TMTC2	-	ssc-let-7e	ENSSSCT00000030219	-26.56
ENSSSCG00000022208	TNFRSF1B	tumor necrosis factor receptor superfamily, member 1B	ssc-let-7e	ENSSSCT00000028399	-25.61
ENSSSCG00000022208	TNFRSF1B	tumor necrosis factor receptor superfamily, member 1B	ssc-let-7e	ENSSSCT00000022767	-25.61
ENSSSCG00000007424	TNNC2	troponin C type 2 (fast)	ssc-let-7e	ENSSSCT00000008127	-25.09
ENSSSCG00000029200	TRIM2	-	ssc-let-7e	ENSSSCT00000026657	-25.54
ENSSSCG00000009008	TRIM2	-	ssc-let-7e	ENSSSCT00000009865	-25.54
ENSSSCG00000013554	TRIP10	-	ssc-let-7e	ENSSSCT00000014804	-29.14
ENSSSCG00000021281	TRIP10	-	ssc-let-7e	ENSSSCT00000032173	-29.14
ENSSSCG00000003842	TTC22	tetratricopeptide repeat domain 22	ssc-let-7e	ENSSSCT00000004254	-43.94
ENSSSCG00000007896	TXNDC11	-	ssc-let-7e	ENSSSCT00000008652	-25.4
ENSSSCG00000027889	TXNDC11	-	ssc-let-7e	ENSSSCT00000028236	-25.4
ENSSSCG00000002923	WDR62	WD repeat domain 62	ssc-let-7e	ENSSSCT00000003228	-45.55
ENSSSCG00000006790	WDR77	-	ssc-let-7e	ENSSSCT00000007438	-26.13
ENSSSCG00000015756	XKR5	-	ssc-let-7e	ENSSSCT00000017157	-26.07
ENSSSCG00000007674	ZAN	zonadhesin	ssc-let-7e	ENSSSCT00000008414	-44.77
ENSSSCG00000003561	ZDHHC18	zinc finger, DHHC-type containing 18	ssc-let-7e	ENSSSCT00000003955	-27.05
ENSSSCG00000030268	ZFAND5	-	ssc-let-7e	ENSSSCT00000026470	-28.27
ENSSSCG00000002298	ZFYVE26	zinc finger, FYVE domain containing 26	ssc-let-7e	ENSSSCT00000002559	-42.02
ENSSSCG00000026141	ZNF71	-	ssc-let-7e	ENSSSCT00000031892	-46.94
ENSSSCG00000023349	ZNF768	zinc finger protein 768	ssc-let-7e	ENSSSCT00000031261	-45.54
ENSSSCG00000007526	ZNF831	-	ssc-let-7e	ENSSSCT00000008253	-25.69
ENSSSCG00000025194	ZSWIM6	zinc finger, SWIM-type containing 6	ssc-let-7e	ENSSSCT00000030260	-25.56
ENSSSCG00000016454	-	-	ssc-miR-122	ENSSSCT00000017917	-45.54
ENSSSCG00000016455	-	-	ssc-miR-122	ENSSSCT00000017918	-45.54
ENSSSCG00000003794	-	-	ssc-miR-122	ENSSSCT00000004199	-42.36
ENSSSCG00000026137	-	-	ssc-miR-122	ENSSSCT00000023431	-33.46
ENSSSCG00000029714	-	-	ssc-miR-122	ENSSSCT00000031194	-29.43
ENSSSCG00000014423	-	-	ssc-miR-122	ENSSSCT00000015765	-29.32
ENSSSCG00000030055	-	-	ssc-miR-122	ENSSSCT00000025863	-29.32
ENSSSCG00000029675	-	-	ssc-miR-122	ENSSSCT00000016347	-28.27
ENSSSCG00000030860	-	zinc finger protein, X-linked	ssc-miR-122	ENSSSCT00000033761	-27.96
ENSSSCG00000024950	-	-	ssc-miR-122	ENSSSCT00000030193	-27.64
ENSSSCG00000023136	-	-	ssc-miR-122	ENSSSCT00000024783	-25.21
ENSSSCG00000000140	-	-	ssc-miR-122	ENSSSCT00000000146	-25.09
ENSSSCG00000025064	-	-	ssc-miR-122	ENSSSCT00000026777	-25.07
ENSSSCG00000023602	-	-	ssc-miR-122	ENSSSCT00000022291	-25.02
ENSSSCG00000006451	-	-	ssc-miR-122	ENSSSCT00000007066	-25.01
ENSSSCG00000015356	AGMO	-	ssc-miR-122	ENSSSCT00000016731	-25.65
ENSSSCG00000015522	ANGPTL1	angiopoietin-like 1	ssc-miR-122	ENSSSCT00000016909	-46.2
ENSSSCG00000007022	ANK1	ankyrin 1, erythrocytic	ssc-miR-122	ENSSSCT00000007691	-26.4
ENSSSCG00000004195	ARG1	arginase, liver	ssc-miR-122	ENSSSCT00000004636	-25.32
ENSSSCG00000028317	ARHGEF28	-	ssc-miR-122	ENSSSCT00000022464	-27.32
ENSSSCG00000003736	ASXL3	additional sex combs like 3 (Drosophila)	ssc-miR-122	ENSSSCT00000004136	-41.56
ENSSSCG00000025117	ATN1	-	ssc-miR-122	ENSSSCT00000028309	-43.86
ENSSSCG00000007805	ATP2A1	ATPase, Ca++ transporting, cardiac muscle, fast twitch 1	ssc-miR-122	ENSSSCT00000008553	-29.05
ENSSSCG00000005749	BRD3	bromodomain containing 3	ssc-miR-122	ENSSSCT00000006321	-25.95
ENSSSCG00000011384	BSN	-	ssc-miR-122	ENSSSCT00000012462	-41.53
ENSSSCG00000026708	BSN	-	ssc-miR-122	ENSSSCT00000028612	-41.53
ENSSSCG00000007937	C16orf96	-	ssc-miR-122	ENSSSCT00000008699	-27.77
ENSSSCG00000007249	C20orf112	-	ssc-miR-122	ENSSSCT00000007931	-40.94
ENSSSCG00000030416	C2orf62	-	ssc-miR-122	ENSSSCT00000028174	-29.33
ENSSSCG00000012298	CACNA1F	-	ssc-miR-122	ENSSSCT00000035358	-41.24
ENSSSCG00000012298	CACNA1F	-	ssc-miR-122	ENSSSCT00000013447	-41.24
ENSSSCG00000002955	CATSPERG	catsper channel auxiliary subunit gamma	ssc-miR-122	ENSSSCT00000003278	-25.11
ENSSSCG00000013115	CD5	CD5 molecule	ssc-miR-122	ENSSSCT00000035340	-27.41
ENSSSCG00000012269	CDK16	cyclin-dependent kinase 16	ssc-miR-122	ENSSSCT00000035953	-27.35
ENSSSCG00000012269	CDK16	cyclin-dependent kinase 16	ssc-miR-122	ENSSSCT00000033450	-27.35
ENSSSCG00000012269	CDK16	cyclin-dependent kinase 16	ssc-miR-122	ENSSSCT00000036275	-27.35
ENSSSCG00000012269	CDK16	cyclin-dependent kinase 16	ssc-miR-122	ENSSSCT00000034826	-27.35
ENSSSCG00000012269	CDK16	cyclin-dependent kinase 16	ssc-miR-122	ENSSSCT00000035254	-27.35
ENSSSCG00000005505	CDK5RAP2	-	ssc-miR-122	ENSSSCT00000006054	-25.25
ENSSSCG00000008970	CDKL2	-	ssc-miR-122	ENSSSCT00000009825	-26.51
ENSSSCG00000008222	CHMP3	-	ssc-miR-122	ENSSSCT00000031530	-25.66
ENSSSCG00000008222	CHMP3	-	ssc-miR-122	ENSSSCT00000009004	-25.66
ENSSSCG00000021933	CLEC5A	C-type lectin domain family 5, member A	ssc-miR-122	ENSSSCT00000031347	-26.31
ENSSSCG00000021933	CLEC5A	C-type lectin domain family 5, member A	ssc-miR-122	ENSSSCT00000027750	-26.31
ENSSSCG00000029289	CST9L	-	ssc-miR-122	ENSSSCT00000028082	-28.1
ENSSSCG00000016234	CUL3	-	ssc-miR-122	ENSSSCT00000017677	-25.32
ENSSSCG00000016235	CUL3	-	ssc-miR-122	ENSSSCT00000017678	-25.32
ENSSSCG00000009942	DAO	-	ssc-miR-122	ENSSSCT00000010894	-26.02
ENSSSCG00000015036	DIXDC1	DIX domain containing 1	ssc-miR-122	ENSSSCT00000022796	-25.3
ENSSSCG00000015036	DIXDC1	DIX domain containing 1	ssc-miR-122	ENSSSCT00000016402	-25.3
ENSSSCG00000010718	DMBT1	-	ssc-miR-122	ENSSSCT00000011727	-43.54
ENSSSCG00000011628	DNAJC13	-	ssc-miR-122	ENSSSCT00000012725	-25.14
ENSSSCG00000009873	DTX1	-	ssc-miR-122	ENSSSCT00000010821	-27.05
ENSSSCG00000001050	EDN1	endothelin 1	ssc-miR-122	ENSSSCT00000001144	-27.38
ENSSSCG00000009440	ELF1	E74-like factor 1 (ets domain transcription factor)	ssc-miR-122	ENSSSCT00000010347	-43.91
ENSSSCG00000009440	ELF1	E74-like factor 1 (ets domain transcription factor)	ssc-miR-122	ENSSSCT00000024675	-43.91
ENSSSCG00000026031	ESAM	-	ssc-miR-122	ENSSSCT00000028531	-30.7
ENSSSCG00000005631	FAM102A	-	ssc-miR-122	ENSSSCT00000006192	-25.48
ENSSSCG00000029598	FAM124A	-	ssc-miR-122	ENSSSCT00000028001	-28.18
ENSSSCG00000026898	FAM149B1	-	ssc-miR-122	ENSSSCT00000031242	-25.36
ENSSSCG00000003616	FAM167B	-	ssc-miR-122	ENSSSCT00000004011	-26.2
ENSSSCG00000008004	FAM173A	-	ssc-miR-122	ENSSSCT00000008772	-27.67
ENSSSCG00000027074	FER	-	ssc-miR-122	ENSSSCT00000024375	-41.04
ENSSSCG00000005689	FNBP1	formin binding protein 1	ssc-miR-122	ENSSSCT00000006256	-28.84
ENSSSCG00000008991	FRAS1	Fraser syndrome 1	ssc-miR-122	ENSSSCT00000009848	-65.79
ENSSSCG00000008991	FRAS1	Fraser syndrome 1	ssc-miR-122	ENSSSCT00000033980	-45.19
ENSSSCG00000004694	FRMD5	FERM domain containing 5	ssc-miR-122	ENSSSCT00000005184	-25.36
ENSSSCG00000023935	GMPPA	-	ssc-miR-122	ENSSSCT00000031804	-25.45
ENSSSCG00000011675	GRK7	G protein-coupled receptor kinase 7	ssc-miR-122	ENSSSCT00000012780	-25.16
ENSSSCG00000003154	GYS1	glycogen synthase 1 (muscle)	ssc-miR-122	ENSSSCT00000003502	-42.4
ENSSSCG00000006760	HIPK1	homeodomain interacting protein kinase 1	ssc-miR-122	ENSSSCT00000007405	-25.59
ENSSSCG00000006760	HIPK1	homeodomain interacting protein kinase 1	ssc-miR-122	ENSSSCT00000007406	-25.59
ENSSSCG00000004138	HIVEP2	human immunodeficiency virus type I enhancer binding protein 2	ssc-miR-122	ENSSSCT00000004573	-48.19
ENSSSCG00000001456	HLA-DQA2	MHC class II histocompatibility antigen SLA-DQA	ssc-miR-122	ENSSSCT00000001616	-26.04
ENSSSCG00000006571	INTS3	integrator complex subunit 3	ssc-miR-122	ENSSSCT00000007199	-25.47
ENSSSCG00000001814	IQGAP1	-	ssc-miR-122	ENSSSCT00000002033	-27.73
ENSSSCG00000006687	ITGA10	-	ssc-miR-122	ENSSSCT00000007326	-43.05
ENSSSCG00000007023	KAT6A	-	ssc-miR-122	ENSSSCT00000007692	-47.91
ENSSSCG00000016621	KCND2	potassium voltage-gated channel, Shal-related subfamily, member 2	ssc-miR-122	ENSSSCT00000018095	-32.47
ENSSSCG00000029637	KDM2A	lysine (K)-specific demethylase 2A	ssc-miR-122	ENSSSCT00000022488	-26.81
ENSSSCG00000003432	KIAA2013	-	ssc-miR-122	ENSSSCT00000003810	-28.1
ENSSSCG00000024513	KLHL18	-	ssc-miR-122	ENSSSCT00000027575	-25.7
ENSSSCG00000004569	LACTB	lactamase, beta	ssc-miR-122	ENSSSCT00000005048	-26.21
ENSSSCG00000010574	LDB1	-	ssc-miR-122	ENSSSCT00000011567	-26.23
ENSSSCG00000030363	LGI3	-	ssc-miR-122	ENSSSCT00000023580	-48.97
ENSSSCG00000030433	LILRA5	-	ssc-miR-122	ENSSSCT00000034174	-26.12
ENSSSCG00000030433	LILRA5	-	ssc-miR-122	ENSSSCT00000035860	-26.12
ENSSSCG00000030433	LILRA5	-	ssc-miR-122	ENSSSCT00000035389	-26.12
ENSSSCG00000030433	LILRA5	-	ssc-miR-122	ENSSSCT00000023242	-26.12
ENSSSCG00000003272	LILRB3	-	ssc-miR-122	ENSSSCT00000003633	-26.12
ENSSSCG00000029231	LILRB5	-	ssc-miR-122	ENSSSCT00000033967	-26.12
ENSSSCG00000009060	MAML3	mastermind-like 3 (Drosophila)	ssc-miR-122	ENSSSCT00000009924	-41.64
ENSSSCG00000011415	MAPKAPK3	mitogen-activated protein kinase-activated protein kinase 3	ssc-miR-122	ENSSSCT00000012495	-25.88
ENSSSCG00000025488	MCM3	minichromosome maintenance complex component 3	ssc-miR-122	ENSSSCT00000031013	-44.71
ENSSSCG00000001834	MFGE8	milk fat globule-EGF factor 8 protein	ssc-miR-122	ENSSSCT00000002056	-27.15
ENSSSCG00000011386	MST1	macrophage stimulating 1 (hepatocyte growth factor-like)	ssc-miR-122	ENSSSCT00000012464	-25.07
ENSSSCG00000011386	MST1	macrophage stimulating 1 (hepatocyte growth factor-like)	ssc-miR-122	ENSSSCT00000035866	-25.07
ENSSSCG00000029732	NCL	-	ssc-miR-122	ENSSSCT00000032422	-26.28
ENSSSCG00000000802	NELL2	-	ssc-miR-122	ENSSSCT00000000870	-26
ENSSSCG00000001990	NOP9	-	ssc-miR-122	ENSSSCT00000002228	-32.83
ENSSSCG00000002754	NQO1	NAD(P)H dehydrogenase, quinone 1	ssc-miR-122	ENSSSCT00000003051	-31.19
ENSSSCG00000014802	NUMA1	nuclear mitotic apparatus protein 1	ssc-miR-122	ENSSSCT00000016153	-25.62
ENSSSCG00000028174	OR5K1	-	ssc-miR-122	ENSSSCT00000025874	-28.06
ENSSSCG00000030027	OR5K1	-	ssc-miR-122	ENSSSCT00000031729	-28.05
ENSSSCG00000011230	OSBPL10	oxysterol binding protein-like 10	ssc-miR-122	ENSSSCT00000012297	-30.74
ENSSSCG00000009997	OSM	-	ssc-miR-122	ENSSSCT00000010954	-26.71
ENSSSCG00000006154	PAG1	phosphoprotein associated with glycosphingolipid microdomains 1	ssc-miR-122	ENSSSCT00000006748	-26.24
ENSSSCG00000002009	PCK2	phosphoenolpyruvate carboxykinase 2 (mitochondrial)	ssc-miR-122	ENSSSCT00000002248	-25.72
ENSSSCG00000022741	PDGFRB	-	ssc-miR-122	ENSSSCT00000015789	-27.4
ENSSSCG00000031039	PDGFRB	-	ssc-miR-122	ENSSSCT00000035982	-27.4
ENSSSCG00000002721	PDPR	-	ssc-miR-122	ENSSSCT00000003015	-46.18
ENSSSCG00000016000	PLEKHA3	pleckstrin homology domain containing, family A (phosphoinositide binding specific) member 3	ssc-miR-122	ENSSSCT00000017421	-26.6
ENSSSCG00000015281	PLEKHA6	pleckstrin homology domain containing, family A member 6	ssc-miR-122	ENSSSCT00000016652	-25.75
ENSSSCG00000029391	PLSCR3	-	ssc-miR-122	ENSSSCT00000031766	-25.21
ENSSSCG00000010575	PPRC1	peroxisome proliferator-activated receptor gamma, coactivator-related 1	ssc-miR-122	ENSSSCT00000011568	-25.21
ENSSSCG00000021748	PRR5	proline rich 5 (renal)	ssc-miR-122	ENSSSCT00000030026	-25.5
ENSSSCG00000013292	PRR5L	-	ssc-miR-122	ENSSSCT00000014517	-26.17
ENSSSCG00000005278	PRUNE2	prune homolog 2 (Drosophila)	ssc-miR-122	ENSSSCT00000005813	-26.36
ENSSSCG00000017747	RAB11FIP4	RAB11 family interacting protein 4 (class II)	ssc-miR-122	ENSSSCT00000019316	-26.04
ENSSSCG00000014267	RAPGEF6	Rap guanine nucleotide exchange factor (GEF) 6	ssc-miR-122	ENSSSCT00000015589	-25.04
ENSSSCG00000010201	RASGEF1A	RasGEF domain family, member 1A	ssc-miR-122	ENSSSCT00000011167	-27.36
ENSSSCG00000015233	RPUSD4	-	ssc-miR-122	ENSSSCT00000016599	-25.33
ENSSSCG00000029788	RPUSD4	-	ssc-miR-122	ENSSSCT00000025330	-25.33
ENSSSCG00000006470	RRNAD1	ribosomal RNA adenine dimethylase domain containing 1	ssc-miR-122	ENSSSCT00000007087	-26.57
ENSSSCG00000006865	RTCA	-	ssc-miR-122	ENSSSCT00000007518	-26.71
ENSSSCG00000009584	SEMA4D	sema domain, immunoglobulin domain (Ig), transmembrane domain (TM) and short cytoplasmic domain, (semaphorin) 4D	ssc-miR-122	ENSSSCT00000033105	-32.92
ENSSSCG00000009584	SEMA4D	sema domain, immunoglobulin domain (Ig), transmembrane domain (TM) and short cytoplasmic domain, (semaphorin) 4D	ssc-miR-122	ENSSSCT00000034118	-32.92
ENSSSCG00000009584	SEMA4D	sema domain, immunoglobulin domain (Ig), transmembrane domain (TM) and short cytoplasmic domain, (semaphorin) 4D	ssc-miR-122	ENSSSCT00000010505	-32.92
ENSSSCG00000024295	SIAH2	siah E3 ubiquitin protein ligase 2	ssc-miR-122	ENSSSCT00000027338	-25.1
ENSSSCG00000002520	SLC25A29	-	ssc-miR-122	ENSSSCT00000002799	-41.75
ENSSSCG00000004556	SNX1	-	ssc-miR-122	ENSSSCT00000005033	-26.25
ENSSSCG00000023674	SON	-	ssc-miR-122	ENSSSCT00000026483	-31.47
ENSSSCG00000017516	SP2	-	ssc-miR-122	ENSSSCT00000019070	-25.7
ENSSSCG00000027956	SSH3	-	ssc-miR-122	ENSSSCT00000026537	-25.53
ENSSSCG00000008300	STAMBP	STAM binding protein	ssc-miR-122	ENSSSCT00000009091	-27.78
ENSSSCG00000021410	STRAP	-	ssc-miR-122	ENSSSCT00000023218	-26.02
ENSSSCG00000021410	STRAP	-	ssc-miR-122	ENSSSCT00000026504	-26.02
ENSSSCG00000007544	SUN1	-	ssc-miR-122	ENSSSCT00000008276	-25.91
ENSSSCG00000017515	TBKBP1	TBK1 binding protein 1	ssc-miR-122	ENSSSCT00000019069	-29.26
ENSSSCG00000004971	TLE3	-	ssc-miR-122	ENSSSCT00000005483	-40.52
ENSSSCG00000004972	TLE3	-	ssc-miR-122	ENSSSCT00000005484	-40.52
ENSSSCG00000021981	TP53BP1	tumor protein p53 binding protein 1	ssc-miR-122	ENSSSCT00000031038	-25.06
ENSSSCG00000016723	URGCP	-	ssc-miR-122	ENSSSCT00000018204	-26.31
ENSSSCG00000009328	USPL1	-	ssc-miR-122	ENSSSCT00000010222	-25.33
ENSSSCG00000006721	WARS2	tryptophanyl-tRNA synthetase	ssc-miR-122	ENSSSCT00000007362	-25.56
ENSSSCG00000006840	WDR47	-	ssc-miR-122	ENSSSCT00000007491	-26.75
ENSSSCG00000000417	ZBTB39	-	ssc-miR-122	ENSSSCT00000000451	-28.43
ENSSSCG00000010329	ZMIZ1	-	ssc-miR-122	ENSSSCT00000011307	-26.04
ENSSSCG00000010329	ZMIZ1	-	ssc-miR-122	ENSSSCT00000025452	-26.04
ENSSSCG00000026745	ZMIZ1	-	ssc-miR-122	ENSSSCT00000028204	-26.04
ENSSSCG00000026745	ZMIZ1	-	ssc-miR-122	ENSSSCT00000029245	-26.04
ENSSSCG00000007093	ZNF133	zinc finger protein 133	ssc-miR-122	ENSSSCT00000007765	-51.15
ENSSSCG00000023892	ZNF705A	-	ssc-miR-122	ENSSSCT00000024404	-25.46
ENSSSCG00000013758	ZSWIM4	zinc finger, SWIM-type containing 4	ssc-miR-122	ENSSSCT00000015032	-32.48
ENSSSCG00000028717	-	-	ssc-miR-182	ENSSSCT00000022527	-25.57
ENSSSCG00000003801	-	-	ssc-miR-182	ENSSSCT00000034401	-25.06
ENSSSCG00000003801	-	-	ssc-miR-182	ENSSSCT00000004206	-25.06
ENSSSCG00000003801	-	-	ssc-miR-182	ENSSSCT00000032866	-25.06
ENSSSCG00000003801	-	-	ssc-miR-182	ENSSSCT00000033490	-25.06
ENSSSCG00000003801	-	-	ssc-miR-182	ENSSSCT00000034437	-25.06
ENSSSCG00000000175	ADCY6	adenylate cyclase 6	ssc-miR-182	ENSSSCT00000000184	-42.08
ENSSSCG00000030620	ADCY6	-	ssc-miR-182	ENSSSCT00000027381	-42.08
ENSSSCG00000007278	AHCY	adenosylhomocysteinase	ssc-miR-182	ENSSSCT00000007963	-25.68
ENSSSCG00000010331	ANXA11	annexin A11	ssc-miR-182	ENSSSCT00000011309	-26.55
ENSSSCG00000010331	ANXA11	annexin A11	ssc-miR-182	ENSSSCT00000033910	-26.55
ENSSSCG00000010800	B3GALT2	-	ssc-miR-182	ENSSSCT00000011816	-26.45
ENSSSCG00000013333	BDNF	brain-derived neurotrophic factor	ssc-miR-182	ENSSSCT00000014561	-27.83
ENSSSCG00000022227	BRD4	bromodomain containing 4	ssc-miR-182	ENSSSCT00000027972	-25.35
ENSSSCG00000022623	CDADC1	-	ssc-miR-182	ENSSSCT00000023584	-25.11
ENSSSCG00000015581	CENPF	centromere protein F, 350/400kDa (mitosin)	ssc-miR-182	ENSSSCT00000016974	-26.62
ENSSSCG00000002127	CHD8	chromodomain helicase DNA binding protein 8	ssc-miR-182	ENSSSCT00000002379	-29.22
ENSSSCG00000015633	COBL	-	ssc-miR-182	ENSSSCT00000017028	-30.51
ENSSSCG00000001682	DLK2	delta-like 2 homolog (Drosophila)	ssc-miR-182	ENSSSCT00000001877	-26
ENSSSCG00000026515	DLK2	-	ssc-miR-182	ENSSSCT00000001878	-26
ENSSSCG00000017066	GEMIN5	gem (nuclear organelle) associated protein 5	ssc-miR-182	ENSSSCT00000018581	-26.51
ENSSSCG00000023452	GINS4	-	ssc-miR-182	ENSSSCT00000022257	-29.77
ENSSSCG00000009492	GPR180	G protein-coupled receptor 180	ssc-miR-182	ENSSSCT00000010408	-25.32
ENSSSCG00000002471	IFI27L2	putative ISG12(a) protein	ssc-miR-182	ENSSSCT00000002743	-25.31
ENSSSCG00000030072	IQGAP1	IQ motif containing GTPase activating protein 1	ssc-miR-182	ENSSSCT00000028546	-25.85
ENSSSCG00000009351	MAB21L1	mab-21-like 1 (C. elegans)	ssc-miR-182	ENSSSCT00000010248	-25.12
ENSSSCG00000015883	MARCH7	membrane-associated ring finger (C3HC4) 7, E3 ubiquitin protein ligase	ssc-miR-182	ENSSSCT00000031773	-27.32
ENSSSCG00000017682	MYO19	myosin XIX	ssc-miR-182	ENSSSCT00000019246	-28.53
ENSSSCG00000000295	NCKAP1L	-	ssc-miR-182	ENSSSCT00000000316	-25.88
ENSSSCG00000003497	PLA2G2D	phospholipase A2, group IID	ssc-miR-182	ENSSSCT00000003885	-26.34
ENSSSCG00000007146	SIGLEC1	-	ssc-miR-182	ENSSSCT00000035867	-27.84
ENSSSCG00000007146	SIGLEC1	-	ssc-miR-182	ENSSSCT00000007819	-27.84
ENSSSCG00000015645	SRGAP2	-	ssc-miR-182	ENSSSCT00000017041	-30.47
ENSSSCG00000005110	SYNE2	spectrin repeat containing, nuclear envelope 2	ssc-miR-182	ENSSSCT00000005633	-45.67
ENSSSCG00000005110	SYNE2	spectrin repeat containing, nuclear envelope 2	ssc-miR-182	ENSSSCT00000029685	-45.67
ENSSSCG00000002385	TGFB3	transforming growth factor, beta 3	ssc-miR-182	ENSSSCT00000035269	-25.85
ENSSSCG00000002385	TGFB3	transforming growth factor, beta 3	ssc-miR-182	ENSSSCT00000002652	-25.85
ENSSSCG00000002380	ZC2HC1C	-	ssc-miR-182	ENSSSCT00000002647	-26.84
ENSSSCG00000007454	ZMYND8	zinc finger, MYND-type containing 8	ssc-miR-182	ENSSSCT00000008158	-40.48
ENSSSCG00000009385	-	-	ssc-miR-29b	ENSSSCT00000010283	-45.98
ENSSSCG00000021993	-	-	ssc-miR-29b	ENSSSCT00000023615	-44.27
ENSSSCG00000024008	-	-	ssc-miR-29b	ENSSSCT00000025653	-27.01
ENSSSCG00000022853	-	-	ssc-miR-29b	ENSSSCT00000024493	-26.97
ENSSSCG00000013138	-	-	ssc-miR-29b	ENSSSCT00000014358	-26.02
ENSSSCG00000013139	-	-	ssc-miR-29b	ENSSSCT00000014359	-26.02
ENSSSCG00000021797	-	-	ssc-miR-29b	ENSSSCT00000023422	-26.02
ENSSSCG00000021895	-	-	ssc-miR-29b	ENSSSCT00000023540	-26.02
ENSSSCG00000024360	-	-	ssc-miR-29b	ENSSSCT00000027468	-26.02
ENSSSCG00000026359	-	-	ssc-miR-29b	ENSSSCT00000028099	-26.02
ENSSSCG00000028404	-	-	ssc-miR-29b	ENSSSCT00000030189	-26.02
ENSSSCG00000029105	-	-	ssc-miR-29b	ENSSSCT00000030936	-26.02
ENSSSCG00000021869	-	-	ssc-miR-29b	ENSSSCT00000028608	-25.64
ENSSSCG00000010475	-	-	ssc-miR-29b	ENSSSCT00000011463	-25.53
ENSSSCG00000021692	-	-	ssc-miR-29b	ENSSSCT00000029182	-25.53
ENSSSCG00000002051	ABHD4	abhydrolase domain containing 4	ssc-miR-29b	ENSSSCT00000002294	-44.63
ENSSSCG00000008578	ADCY3	-	ssc-miR-29b	ENSSSCT00000009387	-25.14
ENSSSCG00000024245	AIMP2	aminoacyl tRNA synthetase complex-interacting multifunctional protein 2	ssc-miR-29b	ENSSSCT00000026197	-45.35
ENSSSCG00000021319	ALG3	asparagine-linked glycosylation 3, alpha-1,3- mannosyltransferase homolog (S. cerevisiae)	ssc-miR-29b	ENSSSCT00000025814	-26.21
ENSSSCG00000002524	AMN	-	ssc-miR-29b	ENSSSCT00000002803	-25.1
ENSSSCG00000011194	ANKRD28	ankyrin repeat domain 28	ssc-miR-29b	ENSSSCT00000012259	-44.54
ENSSSCG00000010133	ARVCF	armadillo repeat gene deleted in velocardiofacial syndrome	ssc-miR-29b	ENSSSCT00000011094	-49.33
ENSSSCG00000003112	BBC3	-	ssc-miR-29b	ENSSSCT00000003452	-25.17
ENSSSCG00000010571	C10orf76	-	ssc-miR-29b	ENSSSCT00000011564	-25.19
ENSSSCG00000002955	CATSPERG	catsper channel auxiliary subunit gamma	ssc-miR-29b	ENSSSCT00000003278	-41.83
ENSSSCG00000014055	CDHR2	cadherin-related family member 2	ssc-miR-29b	ENSSSCT00000015354	-44.8
ENSSSCG00000003011	CEACAM1	-	ssc-miR-29b	ENSSSCT00000003344	-25.04
ENSSSCG00000020837	CEACAM1	-	ssc-miR-29b	ENSSSCT00000026508	-25.04
ENSSSCG00000014028	CLK4	CDC-like kinase 4	ssc-miR-29b	ENSSSCT00000015323	-25.21
ENSSSCG00000002799	CNOT1	CCR4-NOT transcription complex, subunit 1	ssc-miR-29b	ENSSSCT00000003099	-44.72
ENSSSCG00000002799	CNOT1	CCR4-NOT transcription complex, subunit 1	ssc-miR-29b	ENSSSCT00000023952	-44.72
ENSSSCG00000003603	COL16A1	-	ssc-miR-29b	ENSSSCT00000003998	-44.44
ENSSSCG00000003603	COL16A1	-	ssc-miR-29b	ENSSSCT00000032016	-44.44
ENSSSCG00000015326	COL1A2	collagen, type I, alpha 2	ssc-miR-29b	ENSSSCT00000016699	-47.07
ENSSSCG00000016034	COL3A1	collagen, type III, alpha 1	ssc-miR-29b	ENSSSCT00000017459	-64.01
ENSSSCG00000001873	CSPG4	-	ssc-miR-29b	ENSSSCT00000002098	-44.25
ENSSSCG00000007092	CSRP2BP	CSRP2 binding protein	ssc-miR-29b	ENSSSCT00000007764	-45.79
ENSSSCG00000003758	CTBS	-	ssc-miR-29b	ENSSSCT00000004160	-27.32
ENSSSCG00000030196	CUL9	cullin 9	ssc-miR-29b	ENSSSCT00000030706	-47.08
ENSSSCG00000029189	DCHS1	dachsous 1 (Drosophila)	ssc-miR-29b	ENSSSCT00000025039	-43.63
ENSSSCG00000009000	DCHS2	-	ssc-miR-29b	ENSSSCT00000009857	-27.14
ENSSSCG00000003114	DHX34	DEAH (Asp-Glu-Ala-His) box polypeptide 34	ssc-miR-29b	ENSSSCT00000003454	-42.19
ENSSSCG00000025325	DIS3L2	-	ssc-miR-29b	ENSSSCT00000031517	-45.89
ENSSSCG00000011249	DLEC1	-	ssc-miR-29b	ENSSSCT00000012316	-25.14
ENSSSCG00000014622	DNHD1	dynein heavy chain domain 1	ssc-miR-29b	ENSSSCT00000015972	-41.38
ENSSSCG00000003523	EPHA8	-	ssc-miR-29b	ENSSSCT00000003914	-47.18
ENSSSCG00000017192	EVPL	-	ssc-miR-29b	ENSSSCT00000018717	-41.37
ENSSSCG00000005355	EXOSC3	exosome component 3	ssc-miR-29b	ENSSSCT00000005895	-25.42
ENSSSCG00000023022	FAM109B	-	ssc-miR-29b	ENSSSCT00000000047	-25
ENSSSCG00000028502	FAM109B	-	ssc-miR-29b	ENSSSCT00000000054	-25
ENSSSCG00000026196	FAM13A	-	ssc-miR-29b	ENSSSCT00000022397	-25.41
ENSSSCG00000023569	FBRSL1	fibrosin-like 1	ssc-miR-29b	ENSSSCT00000031798	-25.49
ENSSSCG00000006522	GBA	glucosidase, beta, acid	ssc-miR-29b	ENSSSCT00000007143	-29.62
ENSSSCG00000010055	GGT5	gamma-glutamyltransferase 5	ssc-miR-29b	ENSSSCT00000011016	-43.52
ENSSSCG00000011432	GLYCTK	-	ssc-miR-29b	ENSSSCT00000012512	-47.97
ENSSSCG00000030049	HNRNPUL1	heterogeneous nuclear ribonucleoprotein U-like 1	ssc-miR-29b	ENSSSCT00000025796	-25.17
ENSSSCG00000012328	HUWE1	HECT, UBA and WWE domain containing 1, E3 ubiquitin protein ligase	ssc-miR-29b	ENSSSCT00000035055	-26.76
ENSSSCG00000012328	HUWE1	HECT, UBA and WWE domain containing 1, E3 ubiquitin protein ligase	ssc-miR-29b	ENSSSCT00000034133	-26.76
ENSSSCG00000012328	HUWE1	HECT, UBA and WWE domain containing 1, E3 ubiquitin protein ligase	ssc-miR-29b	ENSSSCT00000034593	-26.76
ENSSSCG00000012328	HUWE1	HECT, UBA and WWE domain containing 1, E3 ubiquitin protein ligase	ssc-miR-29b	ENSSSCT00000032330	-26.76
ENSSSCG00000012328	HUWE1	HECT, UBA and WWE domain containing 1, E3 ubiquitin protein ligase	ssc-miR-29b	ENSSSCT00000013481	-26.76
ENSSSCG00000001518	ITPR3	inositol 1,4,5-trisphosphate receptor, type 3	ssc-miR-29b	ENSSSCT00000001691	-43
ENSSSCG00000011313	LIMD1	LIM domains containing 1	ssc-miR-29b	ENSSSCT00000012385	-25.86
ENSSSCG00000012631	LONRF3	LON peptidase N-terminal domain and ring finger 3	ssc-miR-29b	ENSSSCT00000013812	-25.11
ENSSSCG00000012631	LONRF3	LON peptidase N-terminal domain and ring finger 3	ssc-miR-29b	ENSSSCT00000033278	-25.11
ENSSSCG00000012631	LONRF3	LON peptidase N-terminal domain and ring finger 3	ssc-miR-29b	ENSSSCT00000035094	-25.11
ENSSSCG00000030528	LTN1	-	ssc-miR-29b	ENSSSCT00000030539	-28.65
ENSSSCG00000000275	MAP3K12	mitogen-activated protein kinase kinase kinase 12	ssc-miR-29b	ENSSSCT00000024918	-25.72
ENSSSCG00000000275	MAP3K12	mitogen-activated protein kinase kinase kinase 12	ssc-miR-29b	ENSSSCT00000000295	-25.72
ENSSSCG00000016487	MGAM	-	ssc-miR-29b	ENSSSCT00000017951	-25.79
ENSSSCG00000030656	NAV3	-	ssc-miR-29b	ENSSSCT00000029841	-40.38
ENSSSCG00000000209	NCKAP5L	NCK-associated protein 5-like	ssc-miR-29b	ENSSSCT00000000223	-41.22
ENSSSCG00000016397	NEB	nebulin	ssc-miR-29b	ENSSSCT00000017854	-25.22
ENSSSCG00000025831	NREP	-	ssc-miR-29b	ENSSSCT00000030040	-27.78
ENSSSCG00000028052	OBSL1	obscurin-like 1	ssc-miR-29b	ENSSSCT00000023627	-64.34
ENSSSCG00000029442	PCDHA7	-	ssc-miR-29b	ENSSSCT00000029633	-42.74
ENSSSCG00000025603	PCDHA9	-	ssc-miR-29b	ENSSSCT00000022495	-42.74
ENSSSCG00000008041	PKD1	polycystic kidney disease 1 (autosomal dominant)	ssc-miR-29b	ENSSSCT00000008812	-40.69
ENSSSCG00000029581	PLIN3	perilipin 3	ssc-miR-29b	ENSSSCT00000028734	-25.43
ENSSSCG00000011592	PLXND1	plexin D1	ssc-miR-29b	ENSSSCT00000012688	-28.08
ENSSSCG00000012773	PNCK	pregnancy up-regulated non-ubiquitously expressed CaM kinase	ssc-miR-29b	ENSSSCT00000035851	-46.73
ENSSSCG00000012773	PNCK	pregnancy up-regulated non-ubiquitously expressed CaM kinase	ssc-miR-29b	ENSSSCT00000013965	-46.73
ENSSSCG00000007350	PPP1R16B	protein phosphatase 1, regulatory subunit 16B	ssc-miR-29b	ENSSSCT00000008042	-25.71
ENSSSCG00000023925	PSKH1	-	ssc-miR-29b	ENSSSCT00000030234	-25.42
ENSSSCG00000007275	RALY	RNA binding protein, autoantigenic (hnRNP-associated with lethal yellow homolog (mouse))	ssc-miR-29b	ENSSSCT00000007960	-45.93
ENSSSCG00000002960	RASGRP4	-	ssc-miR-29b	ENSSSCT00000033758	-25.72
ENSSSCG00000002960	RASGRP4	-	ssc-miR-29b	ENSSSCT00000003283	-25.72
ENSSSCG00000007998	RHBDL1	-	ssc-miR-29b	ENSSSCT00000008766	-43.08
ENSSSCG00000007998	RHBDL1	-	ssc-miR-29b	ENSSSCT00000031153	-43.08
ENSSSCG00000006283	SCYL3	SCY1-like 3 (S. cerevisiae)	ssc-miR-29b	ENSSSCT00000006883	-25
ENSSSCG00000008197	SEMA4C	-	ssc-miR-29b	ENSSSCT00000008978	-40.37
ENSSSCG00000024746	SEMA4C	-	ssc-miR-29b	ENSSSCT00000028512	-40.37
ENSSSCG00000012623	SLC25A5	-	ssc-miR-29b	ENSSSCT00000013802	-26.96
ENSSSCG00000021040	SLC26A11	-	ssc-miR-29b	ENSSSCT00000018681	-67.77
ENSSSCG00000023129	SLC26A11	-	ssc-miR-29b	ENSSSCT00000018676	-67.77
ENSSSCG00000023674	SON	-	ssc-miR-29b	ENSSSCT00000026483	-44.78
ENSSSCG00000004720	STARD9	-	ssc-miR-29b	ENSSSCT00000005213	-44.64
ENSSSCG00000004720	STARD9	-	ssc-miR-29b	ENSSSCT00000029439	-44.64
ENSSSCG00000027706	THADA	-	ssc-miR-29b	ENSSSCT00000026896	-25.13
ENSSSCG00000000553	TM7SF3	transmembrane 7 superfamily member 3	ssc-miR-29b	ENSSSCT00000000596	-42.04
ENSSSCG00000012875	TPCN2	two pore segment channel 2	ssc-miR-29b	ENSSSCT00000014073	-25.91
ENSSSCG00000000515	TRHDE	-	ssc-miR-29b	ENSSSCT00000000555	-27.31
ENSSSCG00000023762	TRPM2	transient receptor potential cation channel, subfamily M, member 2	ssc-miR-29b	ENSSSCT00000025886	-25.1
ENSSSCG00000011263	TTC21A	-	ssc-miR-29b	ENSSSCT00000012331	-25.58
ENSSSCG00000011263	TTC21A	-	ssc-miR-29b	ENSSSCT00000022750	-25.58
ENSSSCG00000011393	UBA7	ubiquitin-like modifier activating enzyme 7	ssc-miR-29b	ENSSSCT00000033540	-25.56
ENSSSCG00000011393	UBA7	ubiquitin-like modifier activating enzyme 7	ssc-miR-29b	ENSSSCT00000033864	-25.56
ENSSSCG00000011393	UBA7	ubiquitin-like modifier activating enzyme 7	ssc-miR-29b	ENSSSCT00000012471	-25.56
ENSSSCG00000015095	UBE4A	ubiquitination factor E4A	ssc-miR-29b	ENSSSCT00000016461	-25.89
ENSSSCG00000011864	UMPS	-	ssc-miR-29b	ENSSSCT00000027472	-28.83
ENSSSCG00000011864	UMPS	-	ssc-miR-29b	ENSSSCT00000012978	-28.83
ENSSSCG00000004757	VPS18	vacuolar protein sorting 18 homolog (S. cerevisiae)	ssc-miR-29b	ENSSSCT00000005256	-50.54
ENSSSCG00000013178	ZDHHC5	zinc finger, DHHC-type containing 5	ssc-miR-29b	ENSSSCT00000014398	-27.95
ENSSSCG00000003306	-	-	ssc-miR-29c	ENSSSCT00000003670	-65.59
ENSSSCG00000011748	-	-	ssc-miR-29c	ENSSSCT00000012859	-46.52
ENSSSCG00000006966	-	-	ssc-miR-29c	ENSSSCT00000007631	-45.2
ENSSSCG00000011847	-	-	ssc-miR-29c	ENSSSCT00000012959	-26.79
ENSSSCG00000009385	-	-	ssc-miR-29c	ENSSSCT00000010283	-26.27
ENSSSCG00000029908	-	-	ssc-miR-29c	ENSSSCT00000031785	-26.03
ENSSSCG00000011591	-	-	ssc-miR-29c	ENSSSCT00000012687	-25.45
ENSSSCG00000013138	-	-	ssc-miR-29c	ENSSSCT00000014358	-25.08
ENSSSCG00000013139	-	-	ssc-miR-29c	ENSSSCT00000014359	-25.08
ENSSSCG00000021797	-	-	ssc-miR-29c	ENSSSCT00000023422	-25.08
ENSSSCG00000021895	-	-	ssc-miR-29c	ENSSSCT00000023540	-25.08
ENSSSCG00000024360	-	-	ssc-miR-29c	ENSSSCT00000027468	-25.08
ENSSSCG00000026359	-	-	ssc-miR-29c	ENSSSCT00000028099	-25.08
ENSSSCG00000028404	-	-	ssc-miR-29c	ENSSSCT00000030189	-25.08
ENSSSCG00000029105	-	-	ssc-miR-29c	ENSSSCT00000030936	-25.08
ENSSSCG00000011279	-	-	ssc-miR-29c	ENSSSCT00000012348	-25.05
ENSSSCG00000007873	ABCC6	-	ssc-miR-29c	ENSSSCT00000008628	-27.68
ENSSSCG00000017052	ADAM19	ADAM metallopeptidase domain 19	ssc-miR-29c	ENSSSCT00000018565	-41.44
ENSSSCG00000007145	ADAM33	-	ssc-miR-29c	ENSSSCT00000007817	-44.65
ENSSSCG00000008578	ADCY3	-	ssc-miR-29c	ENSSSCT00000009387	-25.75
ENSSSCG00000004371	AIM1	absent in melanoma 1	ssc-miR-29c	ENSSSCT00000027684	-25.25
ENSSSCG00000004371	AIM1	absent in melanoma 1	ssc-miR-29c	ENSSSCT00000004832	-25.25
ENSSSCG00000004371	AIM1	absent in melanoma 1	ssc-miR-29c	ENSSSCT00000004833	-25.25
ENSSSCG00000024245	AIMP2	aminoacyl tRNA synthetase complex-interacting multifunctional protein 2	ssc-miR-29c	ENSSSCT00000026197	-42.28
ENSSSCG00000021319	ALG3	asparagine-linked glycosylation 3, alpha-1,3- mannosyltransferase homolog (S. cerevisiae)	ssc-miR-29c	ENSSSCT00000025814	-25.56
ENSSSCG00000007022	ANK1	ankyrin 1, erythrocytic	ssc-miR-29c	ENSSSCT00000007691	-25.04
ENSSSCG00000007577	AP5Z1	-	ssc-miR-29c	ENSSSCT00000008316	-40.86
ENSSSCG00000021476	APEH	-	ssc-miR-29c	ENSSSCT00000023934	-25.19
ENSSSCG00000021476	APEH	-	ssc-miR-29c	ENSSSCT00000023528	-25.19
ENSSSCG00000010133	ARVCF	armadillo repeat gene deleted in velocardiofacial syndrome	ssc-miR-29c	ENSSSCT00000011094	-44.17
ENSSSCG00000010062	CABIN1	-	ssc-miR-29c	ENSSSCT00000011023	-40.57
ENSSSCG00000014055	CDHR2	cadherin-related family member 2	ssc-miR-29c	ENSSSCT00000015354	-44.27
ENSSSCG00000015326	COL1A2	collagen, type I, alpha 2	ssc-miR-29c	ENSSSCT00000016699	-88.87
ENSSSCG00000022000	COL1A2	collagen, type I, alpha 2	ssc-miR-29c	ENSSSCT00000024528	-44.38
ENSSSCG00000025523	COL2A1	collagen, type II, alpha 1	ssc-miR-29c	ENSSSCT00000031054	-42.33
ENSSSCG00000016034	COL3A1	collagen, type III, alpha 1	ssc-miR-29c	ENSSSCT00000017459	-88.87
ENSSSCG00000012571	COL4A6	collagen, type IV, alpha 6	ssc-miR-29c	ENSSSCT00000013746	-26.37
ENSSSCG00000013667	COL5A3	collagen, type V, alpha 3	ssc-miR-29c	ENSSSCT00000014931	-62.4
ENSSSCG00000020799	CPSF3	-	ssc-miR-29c	ENSSSCT00000027309	-25.69
ENSSSCG00000001873	CSPG4	-	ssc-miR-29c	ENSSSCT00000002098	-43.95
ENSSSCG00000028259	CSPG4	-	ssc-miR-29c	ENSSSCT00000030419	-43.95
ENSSSCG00000028259	CSPG4	-	ssc-miR-29c	ENSSSCT00000027739	-43.95
ENSSSCG00000028259	CSPG4	-	ssc-miR-29c	ENSSSCT00000023389	-43.95
ENSSSCG00000017622	CUEDC1	-	ssc-miR-29c	ENSSSCT00000019184	-26.65
ENSSSCG00000017624	CUEDC1	-	ssc-miR-29c	ENSSSCT00000019186	-26.65
ENSSSCG00000030196	CUL9	cullin 9	ssc-miR-29c	ENSSSCT00000030706	-48.31
ENSSSCG00000012249	CXorf38	-	ssc-miR-29c	ENSSSCT00000013395	-25.56
ENSSSCG00000012249	CXorf38	-	ssc-miR-29c	ENSSSCT00000036189	-25.56
ENSSSCG00000012249	CXorf38	-	ssc-miR-29c	ENSSSCT00000033098	-25.56
ENSSSCG00000029189	DCHS1	dachsous 1 (Drosophila)	ssc-miR-29c	ENSSSCT00000025039	-43.15
ENSSSCG00000010744	DHX32	DEAH (Asp-Glu-Ala-His) box polypeptide 32	ssc-miR-29c	ENSSSCT00000011756	-25.14
ENSSSCG00000025325	DIS3L2	-	ssc-miR-29c	ENSSSCT00000031517	-43.64
ENSSSCG00000013145	DTX4	deltex homolog 4 (Drosophila)	ssc-miR-29c	ENSSSCT00000014365	-25.53
ENSSSCG00000030485	ELFN1	-	ssc-miR-29c	ENSSSCT00000024339	-42.86
ENSSSCG00000004617	FAM214A	-	ssc-miR-29c	ENSSSCT00000005098	-41.31
ENSSSCG00000016578	FLNC	filamin C, gamma	ssc-miR-29c	ENSSSCT00000018048	-26.13
ENSSSCG00000009364	FREM2	-	ssc-miR-29c	ENSSSCT00000010261	-40.95
ENSSSCG00000009738	GALNT9	UDP-N-acetyl-alpha-D-galactosamine:polypeptide N-acetylgalactosaminyltransferase 9 (GalNAc-T9)	ssc-miR-29c	ENSSSCT00000010677	-26.11
ENSSSCG00000006522	GBA	glucosidase, beta, acid	ssc-miR-29c	ENSSSCT00000007143	-25.9
ENSSSCG00000010055	GGT5	gamma-glutamyltransferase 5	ssc-miR-29c	ENSSSCT00000011016	-41.99
ENSSSCG00000025503	GPR114	G protein-coupled receptor 114	ssc-miR-29c	ENSSSCT00000022417	-41.44
ENSSSCG00000017366	HDAC5	-	ssc-miR-29c	ENSSSCT00000018905	-43.92
ENSSSCG00000003101	HIF3A	hypoxia inducible factor 3, alpha subunit	ssc-miR-29c	ENSSSCT00000003440	-43.93
ENSSSCG00000012328	HUWE1	HECT, UBA and WWE domain containing 1, E3 ubiquitin protein ligase	ssc-miR-29c	ENSSSCT00000035055	-26.11
ENSSSCG00000012328	HUWE1	HECT, UBA and WWE domain containing 1, E3 ubiquitin protein ligase	ssc-miR-29c	ENSSSCT00000034133	-26.11
ENSSSCG00000012328	HUWE1	HECT, UBA and WWE domain containing 1, E3 ubiquitin protein ligase	ssc-miR-29c	ENSSSCT00000034593	-26.11
ENSSSCG00000012328	HUWE1	HECT, UBA and WWE domain containing 1, E3 ubiquitin protein ligase	ssc-miR-29c	ENSSSCT00000032330	-26.11
ENSSSCG00000012328	HUWE1	HECT, UBA and WWE domain containing 1, E3 ubiquitin protein ligase	ssc-miR-29c	ENSSSCT00000013481	-26.11
ENSSSCG00000026367	IFT172	-	ssc-miR-29c	ENSSSCT00000028161	-41.82
ENSSSCG00000030107	ITPR1	-	ssc-miR-29c	ENSSSCT00000030743	-25.33
ENSSSCG00000029168	KIAA0430	-	ssc-miR-29c	ENSSSCT00000029419	-25.95
ENSSSCG00000029168	KIAA0430	-	ssc-miR-29c	ENSSSCT00000032475	-25.95
ENSSSCG00000011313	LIMD1	LIM domains containing 1	ssc-miR-29c	ENSSSCT00000012385	-26.87
ENSSSCG00000030528	LTN1	-	ssc-miR-29c	ENSSSCT00000030539	-28
ENSSSCG00000009351	MAB21L1	mab-21-like 1 (C. elegans)	ssc-miR-29c	ENSSSCT00000010248	-26.27
ENSSSCG00000003573	MAP3K6	mitogen-activated protein kinase kinase kinase 6	ssc-miR-29c	ENSSSCT00000033426	-43.38
ENSSSCG00000003573	MAP3K6	mitogen-activated protein kinase kinase kinase 6	ssc-miR-29c	ENSSSCT00000003967	-43.38
ENSSSCG00000030656	NAV3	-	ssc-miR-29c	ENSSSCT00000029841	-40.64
ENSSSCG00000000209	NCKAP5L	NCK-associated protein 5-like	ssc-miR-29c	ENSSSCT00000000223	-45.21
ENSSSCG00000022951	NFASC	-	ssc-miR-29c	ENSSSCT00000031275	-26.45
ENSSSCG00000007517	NPEPL1	aminopeptidase-like 1	ssc-miR-29c	ENSSSCT00000008237	-25.65
ENSSSCG00000028052	OBSL1	obscurin-like 1	ssc-miR-29c	ENSSSCT00000023627	-104.63
ENSSSCG00000000819	OR10AD1	-	ssc-miR-29c	ENSSSCT00000000892	-25.29
ENSSSCG00000027494	PCDH10	-	ssc-miR-29c	ENSSSCT00000029237	-26.92
ENSSSCG00000012944	PELI3	pellino E3 ubiquitin protein ligase family member 3	ssc-miR-29c	ENSSSCT00000014149	-25.5
ENSSSCG00000012944	PELI3	pellino E3 ubiquitin protein ligase family member 3	ssc-miR-29c	ENSSSCT00000035239	-25.15
ENSSSCG00000028197	PFKL	-	ssc-miR-29c	ENSSSCT00000025356	-25.27
ENSSSCG00000012903	PITPNM1	-	ssc-miR-29c	ENSSSCT00000014106	-25.15
ENSSSCG00000008041	PKD1	polycystic kidney disease 1 (autosomal dominant)	ssc-miR-29c	ENSSSCT00000008812	-44.22
ENSSSCG00000013034	PLCB3	phospholipase C, beta 3 (phosphatidylinositol-specific)	ssc-miR-29c	ENSSSCT00000014247	-25.51
ENSSSCG00000000371	PMEL	-	ssc-miR-29c	ENSSSCT00000000394	-25.22
ENSSSCG00000022422	PMEL	-	ssc-miR-29c	ENSSSCT00000022939	-25.22
ENSSSCG00000012773	PNCK	pregnancy up-regulated non-ubiquitously expressed CaM kinase	ssc-miR-29c	ENSSSCT00000035851	-42.16
ENSSSCG00000012773	PNCK	pregnancy up-regulated non-ubiquitously expressed CaM kinase	ssc-miR-29c	ENSSSCT00000013965	-42.16
ENSSSCG00000017268	PRKCA	protein kinase C, alpha	ssc-miR-29c	ENSSSCT00000018798	-25.07
ENSSSCG00000015383	RAPGEF5	-	ssc-miR-29c	ENSSSCT00000016758	-44.9
ENSSSCG00000007998	RHBDL1	-	ssc-miR-29c	ENSSSCT00000008766	-43.74
ENSSSCG00000007998	RHBDL1	-	ssc-miR-29c	ENSSSCT00000031153	-43.74
ENSSSCG00000012623	SLC25A5	-	ssc-miR-29c	ENSSSCT00000013802	-26.31
ENSSSCG00000021040	SLC26A11	-	ssc-miR-29c	ENSSSCT00000018681	-41.18
ENSSSCG00000023129	SLC26A11	-	ssc-miR-29c	ENSSSCT00000018676	-41.18
ENSSSCG00000025460	SPSB2	splA/ryanodine receptor domain and SOCS box containing 2	ssc-miR-29c	ENSSSCT00000028618	-25.96
ENSSSCG00000005628	ST6GALNAC4	ST6 (alpha-N-acetyl-neuraminyl-2,3-beta-galactosyl-1,3)-N-acetylgalactosaminide alpha-2,6-sialyltransferase 2	ssc-miR-29c	ENSSSCT00000006188	-25.41
ENSSSCG00000003222	SYT3	synaptotagmin III	ssc-miR-29c	ENSSSCT00000003581	-26.14
ENSSSCG00000008292	TET3	tet methylcytosine dioxygenase 3	ssc-miR-29c	ENSSSCT00000009081	-44.06
ENSSSCG00000027706	THADA	-	ssc-miR-29c	ENSSSCT00000026896	-26.51
ENSSSCG00000029575	TNRC6A	-	ssc-miR-29c	ENSSSCT00000022997	-26.54
ENSSSCG00000023762	TRPM2	transient receptor potential cation channel, subfamily M, member 2	ssc-miR-29c	ENSSSCT00000025886	-25.37
ENSSSCG00000018032	TRPV2	transient receptor potential cation channel, subfamily V, member 2	ssc-miR-29c	ENSSSCT00000019627	-48.93
ENSSSCG00000004757	VPS18	vacuolar protein sorting 18 homolog (S. cerevisiae)	ssc-miR-29c	ENSSSCT00000005256	-47.29
ENSSSCG00000014046	ZNF346	zinc finger protein 346	ssc-miR-29c	ENSSSCT00000015343	-43.45
ENSSSCG00000009564	-	-	ssc-miR-4332	ENSSSCT00000010485	-87.89
ENSSSCG00000004858	-	-	ssc-miR-4332	ENSSSCT00000005364	-81.61
ENSSSCG00000027106	-	-	ssc-miR-4332	ENSSSCT00000028867	-68.33
ENSSSCG00000004493	-	-	ssc-miR-4332	ENSSSCT00000004964	-66.53
ENSSSCG00000023730	-	-	ssc-miR-4332	ENSSSCT00000025340	-63.36
ENSSSCG00000029653	-	-	ssc-miR-4332	ENSSSCT00000026432	-63.36
ENSSSCG00000020819	-	-	ssc-miR-4332	ENSSSCT00000026751	-62.4
ENSSSCG00000023644	-	-	ssc-miR-4332	ENSSSCT00000031165	-61.12
ENSSSCG00000024012	-	-	ssc-miR-4332	ENSSSCT00000017814	-61.12
ENSSSCG00000024467	-	-	ssc-miR-4332	ENSSSCT00000031516	-54.91
ENSSSCG00000010771	-	-	ssc-miR-4332	ENSSSCT00000011785	-53.46
ENSSSCG00000010788	-	-	ssc-miR-4332	ENSSSCT00000011804	-53
ENSSSCG00000002677	-	-	ssc-miR-4332	ENSSSCT00000002969	-48.72
ENSSSCG00000030446	-	-	ssc-miR-4332	ENSSSCT00000029769	-48.72
ENSSSCG00000016696	-	-	ssc-miR-4332	ENSSSCT00000018177	-37.87
ENSSSCG00000014693	-	-	ssc-miR-4332	ENSSSCT00000016044	-37.49
ENSSSCG00000003882	-	-	ssc-miR-4332	ENSSSCT00000004294	-36.89
ENSSSCG00000005369	-	-	ssc-miR-4332	ENSSSCT00000005909	-35.99
ENSSSCG00000007110	-	-	ssc-miR-4332	ENSSSCT00000007782	-35.89
ENSSSCG00000012762	-	-	ssc-miR-4332	ENSSSCT00000013952	-35.55
ENSSSCG00000030075	-	-	ssc-miR-4332	ENSSSCT00000022521	-35.55
ENSSSCG00000016284	-	-	ssc-miR-4332	ENSSSCT00000017732	-35.43
ENSSSCG00000009232	-	-	ssc-miR-4332	ENSSSCT00000010111	-34.18
ENSSSCG00000016283	-	-	ssc-miR-4332	ENSSSCT00000017731	-34.08
ENSSSCG00000024181	-	-	ssc-miR-4332	ENSSSCT00000026773	-34.08
ENSSSCG00000007975	-	-	ssc-miR-4332	ENSSSCT00000008738	-33.97
ENSSSCG00000006021	-	-	ssc-miR-4332	ENSSSCT00000006608	-33.96
ENSSSCG00000002892	-	-	ssc-miR-4332	ENSSSCT00000003196	-33.89
ENSSSCG00000027025	-	-	ssc-miR-4332	ENSSSCT00000028785	-33.26
ENSSSCG00000013121	-	-	ssc-miR-4332	ENSSSCT00000014341	-33.24
ENSSSCG00000010716	-	-	ssc-miR-4332	ENSSSCT00000003310	-33.1
ENSSSCG00000010716	-	-	ssc-miR-4332	ENSSSCT00000011723	-33.1
ENSSSCG00000010716	-	-	ssc-miR-4332	ENSSSCT00000011724	-33.1
ENSSSCG00000016540	-	-	ssc-miR-4332	ENSSSCT00000018010	-33.08
ENSSSCG00000004843	-	-	ssc-miR-4332	ENSSSCT00000005345	-32.96
ENSSSCG00000000197	-	-	ssc-miR-4332	ENSSSCT00000000210	-32.95
ENSSSCG00000030711	-	-	ssc-miR-4332	ENSSSCT00000025892	-32.85
ENSSSCG00000007511	-	-	ssc-miR-4332	ENSSSCT00000034367	-32.65
ENSSSCG00000007511	-	-	ssc-miR-4332	ENSSSCT00000008226	-32.65
ENSSSCG00000012851	-	-	ssc-miR-4332	ENSSSCT00000014046	-32.43
ENSSSCG00000007490	-	-	ssc-miR-4332	ENSSSCT00000008199	-32.41
ENSSSCG00000013439	-	-	ssc-miR-4332	ENSSSCT00000029615	-32.21
ENSSSCG00000013439	-	-	ssc-miR-4332	ENSSSCT00000014683	-32.21
ENSSSCG00000025334	-	-	ssc-miR-4332	ENSSSCT00000022408	-32.19
ENSSSCG00000004827	-	-	ssc-miR-4332	ENSSSCT00000005329	-32.11
ENSSSCG00000013834	-	-	ssc-miR-4332	ENSSSCT00000015112	-31.55
ENSSSCG00000026789	-	-	ssc-miR-4332	ENSSSCT00000029381	-31.5
ENSSSCG00000003963	-	-	ssc-miR-4332	ENSSSCT00000004383	-31.44
ENSSSCG00000010819	-	-	ssc-miR-4332	ENSSSCT00000011836	-31.3
ENSSSCG00000020924	-	-	ssc-miR-4332	ENSSSCT00000022534	-31.08
ENSSSCG00000024459	-	-	ssc-miR-4332	ENSSSCT00000025755	-30.74
ENSSSCG00000020714	-	-	ssc-miR-4332	ENSSSCT00000022500	-30.51
ENSSSCG00000024643	-	-	ssc-miR-4332	ENSSSCT00000023454	-30.51
ENSSSCG00000025573	-	-	ssc-miR-4332	ENSSSCT00000027277	-30.51
ENSSSCG00000026192	-	-	ssc-miR-4332	ENSSSCT00000030972	-30.51
ENSSSCG00000029250	-	-	ssc-miR-4332	ENSSSCT00000023864	-30.51
ENSSSCG00000031066	-	-	ssc-miR-4332	ENSSSCT00000033220	-30.35
ENSSSCG00000009621	-	-	ssc-miR-4332	ENSSSCT00000010547	-30.01
ENSSSCG00000007491	-	-	ssc-miR-4332	ENSSSCT00000008200	-29.94
ENSSSCG00000011144	-	-	ssc-miR-4332	ENSSSCT00000012196	-29.84
ENSSSCG00000013768	-	-	ssc-miR-4332	ENSSSCT00000015043	-29.58
ENSSSCG00000015596	-	-	ssc-miR-4332	ENSSSCT00000016989	-29.55
ENSSSCG00000004354	-	-	ssc-miR-4332	ENSSSCT00000004811	-29.5
ENSSSCG00000012871	-	-	ssc-miR-4332	ENSSSCT00000014068	-29.48
ENSSSCG00000026300	-	-	ssc-miR-4332	ENSSSCT00000024677	-29.37
ENSSSCG00000026323	-	-	ssc-miR-4332	ENSSSCT00000028061	-29.27
ENSSSCG00000010772	-	ADAM metallopeptidase domain 8	ssc-miR-4332	ENSSSCT00000033889	-29.16
ENSSSCG00000010772	-	ADAM metallopeptidase domain 8	ssc-miR-4332	ENSSSCT00000011786	-29.16
ENSSSCG00000009313	-	-	ssc-miR-4332	ENSSSCT00000010201	-28.95
ENSSSCG00000030594	-	-	ssc-miR-4332	ENSSSCT00000018438	-28.94
ENSSSCG00000007437	-	-	ssc-miR-4332	ENSSSCT00000008141	-28.93
ENSSSCG00000001096	-	-	ssc-miR-4332	ENSSSCT00000001192	-28.79
ENSSSCG00000021679	-	-	ssc-miR-4332	ENSSSCT00000030374	-28.77
ENSSSCG00000029821	-	-	ssc-miR-4332	ENSSSCT00000026894	-28.77
ENSSSCG00000025347	-	-	ssc-miR-4332	ENSSSCT00000022587	-28.56
ENSSSCG00000012039	-	-	ssc-miR-4332	ENSSSCT00000013171	-28.26
ENSSSCG00000000239	-	-	ssc-miR-4332	ENSSSCT00000000258	-28.17
ENSSSCG00000025125	-	-	ssc-miR-4332	ENSSSCT00000032253	-27.9
ENSSSCG00000000476	-	-	ssc-miR-4332	ENSSSCT00000000514	-27.86
ENSSSCG00000023254	-	-	ssc-miR-4332	ENSSSCT00000025193	-27.6
ENSSSCG00000017051	-	-	ssc-miR-4332	ENSSSCT00000018564	-27.48
ENSSSCG00000016204	-	-	ssc-miR-4332	ENSSSCT00000017645	-27.46
ENSSSCG00000021767	-	L-threonine 3-dehydrogenase	ssc-miR-4332	ENSSSCT00000022297	-27.45
ENSSSCG00000025294	-	-	ssc-miR-4332	ENSSSCT00000030488	-27.32
ENSSSCG00000024562	-	-	ssc-miR-4332	ENSSSCT00000022396	-27.21
ENSSSCG00000024562	-	-	ssc-miR-4332	ENSSSCT00000026678	-27.21
ENSSSCG00000028467	-	-	ssc-miR-4332	ENSSSCT00000030263	-26.98
ENSSSCG00000010733	-	-	ssc-miR-4332	ENSSSCT00000011745	-26.93
ENSSSCG00000022501	-	-	ssc-miR-4332	ENSSSCT00000024126	-26.82
ENSSSCG00000005584	-	-	ssc-miR-4332	ENSSSCT00000006137	-26.61
ENSSSCG00000026988	-	-	ssc-miR-4332	ENSSSCT00000026981	-26.49
ENSSSCG00000010609	-	-	ssc-miR-4332	ENSSSCT00000011605	-26.46
ENSSSCG00000010609	-	-	ssc-miR-4332	ENSSSCT00000023381	-26.46
ENSSSCG00000014734	-	-	ssc-miR-4332	ENSSSCT00000016085	-26.32
ENSSSCG00000023439	-	-	ssc-miR-4332	ENSSSCT00000029904	-26.24
ENSSSCG00000025879	-	-	ssc-miR-4332	ENSSSCT00000031152	-26.05
ENSSSCG00000013346	-	-	ssc-miR-4332	ENSSSCT00000014574	-25.65
ENSSSCG00000003509	-	-	ssc-miR-4332	ENSSSCT00000003899	-25.46
ENSSSCG00000002361	-	-	ssc-miR-4332	ENSSSCT00000002625	-25.45
ENSSSCG00000024942	-	-	ssc-miR-4332	ENSSSCT00000025300	-25.45
ENSSSCG00000027096	-	-	ssc-miR-4332	ENSSSCT00000001200	-25.41
ENSSSCG00000022568	-	-	ssc-miR-4332	ENSSSCT00000022288	-25.05
ENSSSCG00000022896	-	-	ssc-miR-4332	ENSSSCT00000026171	-25.05
ENSSSCG00000008337	AAK1	AP2 associated kinase 1	ssc-miR-4332	ENSSSCT00000009130	-39.41
ENSSSCG00000017176	AANAT	-	ssc-miR-4332	ENSSSCT00000018701	-30.79
ENSSSCG00000001706	AARS2	alanyl-tRNA synthetase 2, mitochondrial	ssc-miR-4332	ENSSSCT00000001906	-35.01
ENSSSCG00000008051	ABCA3	-	ssc-miR-4332	ENSSSCT00000008823	-25.73
ENSSSCG00000027813	ABCA3	ATP-binding cassette, sub-family A (ABC1), member 3	ssc-miR-4332	ENSSSCT00000030051	-25.73
ENSSSCG00000006890	ABCA4	-	ssc-miR-4332	ENSSSCT00000007545	-32.82
ENSSSCG00000023121	ABCA7	ATP-binding cassette, sub-family A (ABC1), member 7	ssc-miR-4332	ENSSSCT00000023050	-26.61
ENSSSCG00000028792	ABCC1	-	ssc-miR-4332	ENSSSCT00000025173	-26.52
ENSSSCG00000007873	ABCC6	-	ssc-miR-4332	ENSSSCT00000008628	-26.52
ENSSSCG00000027745	ABCG1	-	ssc-miR-4332	ENSSSCT00000028391	-34.34
ENSSSCG00000009213	ABCG2	ATP-binding cassette, sub-family G (WHITE), member 2	ssc-miR-4332	ENSSSCT00000036626	-26.35
ENSSSCG00000009213	ABCG2	ATP-binding cassette, sub-family G (WHITE), member 2	ssc-miR-4332	ENSSSCT00000010088	-26.35
ENSSSCG00000009215	ABCG2	-	ssc-miR-4332	ENSSSCT00000036315	-26.35
ENSSSCG00000009215	ABCG2	-	ssc-miR-4332	ENSSSCT00000034713	-26.35
ENSSSCG00000009215	ABCG2	-	ssc-miR-4332	ENSSSCT00000033654	-26.35
ENSSSCG00000009215	ABCG2	-	ssc-miR-4332	ENSSSCT00000010090	-26.35
ENSSSCG00000001835	ABHD2	abhydrolase domain containing 2	ssc-miR-4332	ENSSSCT00000002057	-28.5
ENSSSCG00000005706	ABL1	c-abl oncogene 1, non-receptor tyrosine kinase	ssc-miR-4332	ENSSSCT00000006275	-28.06
ENSSSCG00000013303	ABTB2	ankyrin repeat and BTB (POZ) domain containing 2	ssc-miR-4332	ENSSSCT00000014529	-27.44
ENSSSCG00000028123	ACAD8	acyl-CoA dehydrogenase family, member 8	ssc-miR-4332	ENSSSCT00000031664	-30.13
ENSSSCG00000017947	ACADVL	-	ssc-miR-4332	ENSSSCT00000019531	-31.47
ENSSSCG00000020972	ACADVL	-	ssc-miR-4332	ENSSSCT00000030141	-31.47
ENSSSCG00000008194	ACTR1B	-	ssc-miR-4332	ENSSSCT00000008973	-26.52
ENSSSCG00000015710	ACTR3	-	ssc-miR-4332	ENSSSCT00000017110	-28.19
ENSSSCG00000010746	ADAM12	-	ssc-miR-4332	ENSSSCT00000011758	-31.96
ENSSSCG00000026399	ADAM22	-	ssc-miR-4332	ENSSSCT00000026189	-39.25
ENSSSCG00000026994	ADAMTS10	ADAM metallopeptidase with thrombospondin type 1 motif, 10	ssc-miR-4332	ENSSSCT00000031250	-36.7
ENSSSCG00000021241	ADAMTS13	-	ssc-miR-4332	ENSSSCT00000022734	-29.98
ENSSSCG00000015249	ADAMTS8	-	ssc-miR-4332	ENSSSCT00000016618	-30.56
ENSSSCG00000011496	ADAMTS9	ADAM metallopeptidase with thrombospondin type 1 motif, 9	ssc-miR-4332	ENSSSCT00000012579	-31.53
ENSSSCG00000001925	ADPGK	-	ssc-miR-4332	ENSSSCT00000002154	-31.66
ENSSSCG00000024103	ADPRHL1	-	ssc-miR-4332	ENSSSCT00000028220	-27.07
ENSSSCG00000007139	ADRA1D	adrenoceptor alpha 1D	ssc-miR-4332	ENSSSCT00000007811	-36.23
ENSSSCG00000015821	ADRB3	-	ssc-miR-4332	ENSSSCT00000017229	-35.08
ENSSSCG00000016754	AEBP1	AE binding protein 1	ssc-miR-4332	ENSSSCT00000018236	-43.14
ENSSSCG00000008178	AFF3	-	ssc-miR-4332	ENSSSCT00000008956	-28.11
ENSSSCG00000025610	AGAP3	ArfGAP with GTPase domain, ankyrin repeat and PH domain 3	ssc-miR-4332	ENSSSCT00000023351	-51.89
ENSSSCG00000025610	AGAP3	ArfGAP with GTPase domain, ankyrin repeat and PH domain 3	ssc-miR-4332	ENSSSCT00000027781	-51.89
ENSSSCG00000025610	AGAP3	ArfGAP with GTPase domain, ankyrin repeat and PH domain 3	ssc-miR-4332	ENSSSCT00000031193	-51.89
ENSSSCG00000005829	AGPAT2	1-acylglycerol-3-phosphate O-acyltransferase 2 (lysophosphatidic acid acyltransferase, beta)	ssc-miR-4332	ENSSSCT00000006407	-30.76
ENSSSCG00000003579	AHDC1	AT hook, DNA binding motif, containing 1	ssc-miR-4332	ENSSSCT00000003974	-26.34
ENSSSCG00000011799	AHSG	-	ssc-miR-4332	ENSSSCT00000012911	-35.55
ENSSSCG00000024245	AIMP2	aminoacyl tRNA synthetase complex-interacting multifunctional protein 2	ssc-miR-4332	ENSSSCT00000026197	-33.03
ENSSSCG00000004091	AKAP12	A kinase (PRKA) anchor protein 12	ssc-miR-4332	ENSSSCT00000004522	-26.82
ENSSSCG00000003491	AKR7A2	aldo-keto reductase family 7, member A2 (aflatoxin aldehyde reductase)	ssc-miR-4332	ENSSSCT00000003878	-34.36
ENSSSCG00000014247	ALDH7A1	-	ssc-miR-4332	ENSSSCT00000015567	-25.75
ENSSSCG00000025906	ALKBH1	alkB, alkylation repair homolog 1 (E. coli)	ssc-miR-4332	ENSSSCT00000030365	-36.9
ENSSSCG00000010404	ALOX5	arachidonate 5-lipoxygenase	ssc-miR-4332	ENSSSCT00000033520	-31.64
ENSSSCG00000010404	ALOX5	arachidonate 5-lipoxygenase	ssc-miR-4332	ENSSSCT00000035111	-31.64
ENSSSCG00000010404	ALOX5	arachidonate 5-lipoxygenase	ssc-miR-4332	ENSSSCT00000036529	-31.64
ENSSSCG00000028816	ALPI	-	ssc-miR-4332	ENSSSCT00000028730	-34.08
ENSSSCG00000009924	ANKRD13A	-	ssc-miR-4332	ENSSSCT00000010875	-25.11
ENSSSCG00000028790	ANKRD16	-	ssc-miR-4332	ENSSSCT00000029024	-28.6
ENSSSCG00000001534	ANKS1A	ankyrin repeat and sterile alpha motif domain containing 1A	ssc-miR-4332	ENSSSCT00000001709	-26.56
ENSSSCG00000012869	ANO1	-	ssc-miR-4332	ENSSSCT00000014066	-28.84
ENSSSCG00000029868	ANO1	-	ssc-miR-4332	ENSSSCT00000014065	-28.84
ENSSSCG00000024569	ANO9	-	ssc-miR-4332	ENSSSCT00000032197	-26.36
ENSSSCG00000001849	ANPEP	-	ssc-miR-4332	ENSSSCT00000035626	-36.25
ENSSSCG00000001849	ANPEP	-	ssc-miR-4332	ENSSSCT00000002072	-36.25
ENSSSCG00000003199	AP2A1	adaptor-related protein complex 2, alpha 1 subunit	ssc-miR-4332	ENSSSCT00000003554	-57.31
ENSSSCG00000003199	AP2A1	adaptor-related protein complex 2, alpha 1 subunit	ssc-miR-4332	ENSSSCT00000026861	-57.31
ENSSSCG00000012836	AP2A2	-	ssc-miR-4332	ENSSSCT00000014031	-33.41
ENSSSCG00000007577	AP5Z1	-	ssc-miR-4332	ENSSSCT00000008316	-94.17
ENSSSCG00000014628	APBB1	-	ssc-miR-4332	ENSSSCT00000015979	-28.98
ENSSSCG00000004567	APH1B	-	ssc-miR-4332	ENSSSCT00000005046	-38.99
ENSSSCG00000024365	APOBEC2	-	ssc-miR-4332	ENSSSCT00000030393	-28.68
ENSSSCG00000026127	APOBEC2	-	ssc-miR-4332	ENSSSCT00000027515	-28.68
ENSSSCG00000026725	APOBEC2	-	ssc-miR-4332	ENSSSCT00000030622	-28.68
ENSSSCG00000029007	APRT	-	ssc-miR-4332	ENSSSCT00000022447	-26.98
ENSSSCG00000007460	ARFGEF2	ADP-ribosylation factor guanine nucleotide-exchange factor 2 (brefeldin A-inhibited)	ssc-miR-4332	ENSSSCT00000008164	-27.75
ENSSSCG00000018058	ARHGAP23	Rho GTPase activating protein 23	ssc-miR-4332	ENSSSCT00000027800	-36.6
ENSSSCG00000018058	ARHGAP23	Rho GTPase activating protein 23	ssc-miR-4332	ENSSSCT00000019653	-36.6
ENSSSCG00000014399	ARHGAP26	Rho GTPase activating protein 26	ssc-miR-4332	ENSSSCT00000015737	-26.81
ENSSSCG00000027942	ARHGAP29	-	ssc-miR-4332	ENSSSCT00000007543	-43.87
ENSSSCG00000026224	ARHGAP31	Rho GTPase activating protein 31	ssc-miR-4332	ENSSSCT00000031238	-31.17
ENSSSCG00000018019	ARHGAP44	-	ssc-miR-4332	ENSSSCT00000019614	-33.13
ENSSSCG00000006461	ARHGEF11	Rho guanine nucleotide exchange factor (GEF) 11	ssc-miR-4332	ENSSSCT00000007078	-28.83
ENSSSCG00000014822	ARHGEF17	-	ssc-miR-4332	ENSSSCT00000016174	-33.03
ENSSSCG00000023188	ARIH1	-	ssc-miR-4332	ENSSSCT00000030450	-29.94
ENSSSCG00000002252	ARRDC4	arrestin domain containing 4	ssc-miR-4332	ENSSSCT00000002508	-36.07
ENSSSCG00000002252	ARRDC4	arrestin domain containing 4	ssc-miR-4332	ENSSSCT00000034830	-36.07
ENSSSCG00000026856	ARSA	-	ssc-miR-4332	ENSSSCT00000031954	-25.9
ENSSSCG00000014446	ARSI	-	ssc-miR-4332	ENSSSCT00000015793	-32.67
ENSSSCG00000014448	ARSI	-	ssc-miR-4332	ENSSSCT00000015795	-32.67
ENSSSCG00000029241	ASB10	-	ssc-miR-4332	ENSSSCT00000025747	-31.39
ENSSSCG00000029968	ASIC4	-	ssc-miR-4332	ENSSSCT00000031576	-60.43
ENSSSCG00000003343	ATAD3A	-	ssc-miR-4332	ENSSSCT00000003712	-32.45
ENSSSCG00000023890	ATG2A	autophagy related 2A	ssc-miR-4332	ENSSSCT00000026889	-54.18
ENSSSCG00000013645	ATG4D	autophagy related 4D, cysteine peptidase	ssc-miR-4332	ENSSSCT00000014905	-34.35
ENSSSCG00000016211	ATG9A	autophagy related 9A	ssc-miR-4332	ENSSSCT00000017652	-36.73
ENSSSCG00000008230	ATOH8	-	ssc-miR-4332	ENSSSCT00000009013	-30.08
ENSSSCG00000013930	ATP13A1	ATPase type 13A1	ssc-miR-4332	ENSSSCT00000015216	-25.73
ENSSSCG00000006740	ATP1A1	-	ssc-miR-4332	ENSSSCT00000007385	-28.58
ENSSSCG00000029245	ATP1A1	-	ssc-miR-4332	ENSSSCT00000027320	-28.58
ENSSSCG00000003045	ATP1A3	-	ssc-miR-4332	ENSSSCT00000003382	-58.62
ENSSSCG00000017874	ATP2A3	-	ssc-miR-4332	ENSSSCT00000019450	-34.46
ENSSSCG00000007478	ATP9A	ATPase, class II, type 9A	ssc-miR-4332	ENSSSCT00000032778	-54.44
ENSSSCG00000007478	ATP9A	ATPase, class II, type 9A	ssc-miR-4332	ENSSSCT00000033810	-54.44
ENSSSCG00000007478	ATP9A	ATPase, class II, type 9A	ssc-miR-4332	ENSSSCT00000008185	-54.44
ENSSSCG00000007153	ATRN	attractin	ssc-miR-4332	ENSSSCT00000007826	-26.95
ENSSSCG00000001065	ATXN1	ataxin 1	ssc-miR-4332	ENSSSCT00000001160	-53.15
ENSSSCG00000024864	ATXN10	-	ssc-miR-4332	ENSSSCT00000032275	-33.2
ENSSSCG00000017143	AZI1	5-azacytidine induced 1	ssc-miR-4332	ENSSSCT00000018663	-29.72
ENSSSCG00000024576	BAG5	-	ssc-miR-4332	ENSSSCT00000026798	-25.14
ENSSSCG00000023045	BAHCC1	-	ssc-miR-4332	ENSSSCT00000023942	-41.49
ENSSSCG00000023045	BAHCC1	-	ssc-miR-4332	ENSSSCT00000027597	-41.49
ENSSSCG00000011014	BAMBI	BMP and activin membrane-bound inhibitor homolog (Xenopus laevis)	ssc-miR-4332	ENSSSCT00000012056	-33.55
ENSSSCG00000028878	BCAR1	breast cancer anti-estrogen resistance 1	ssc-miR-4332	ENSSSCT00000022592	-30.47
ENSSSCG00000006893	BCAR3	breast cancer anti-estrogen resistance 3	ssc-miR-4332	ENSSSCT00000007548	-54.26
ENSSSCG00000027426	BCL3	B-cell CLL/lymphoma 3	ssc-miR-4332	ENSSSCT00000036014	-25.94
ENSSSCG00000027426	BCL3	B-cell CLL/lymphoma 3	ssc-miR-4332	ENSSSCT00000035316	-25.94
ENSSSCG00000027426	BCL3	B-cell CLL/lymphoma 3	ssc-miR-4332	ENSSSCT00000028895	-25.94
ENSSSCG00000016968	BDP1	B double prime 1, subunit of RNA polymerase III transcription initiation factor IIIB	ssc-miR-4332	ENSSSCT00000018477	-29.34
ENSSSCG00000003929	BEST4	bestrophin 4	ssc-miR-4332	ENSSSCT00000004345	-25.06
ENSSSCG00000027166	BICD2	-	ssc-miR-4332	ENSSSCT00000023261	-25.4
ENSSSCG00000015720	BIN1	bridging integrator 1	ssc-miR-4332	ENSSSCT00000017120	-26.4
ENSSSCG00000000223	BIN2	-	ssc-miR-4332	ENSSSCT00000000240	-28.94
ENSSSCG00000007501	BMP7	bone morphogenetic protein 7	ssc-miR-4332	ENSSSCT00000008212	-26.43
ENSSSCG00000007501	BMP7	bone morphogenetic protein 7	ssc-miR-4332	ENSSSCT00000033617	-26.43
ENSSSCG00000005749	BRD3	bromodomain containing 3	ssc-miR-4332	ENSSSCT00000006321	-74.7
ENSSSCG00000017870	C17orf85	-	ssc-miR-4332	ENSSSCT00000019446	-34.46
ENSSSCG00000002853	C19orf12	-	ssc-miR-4332	ENSSSCT00000003154	-25.96
ENSSSCG00000027779	C19orf6	-	ssc-miR-4332	ENSSSCT00000032297	-25.34
ENSSSCG00000003524	C1QA	complement component 1, q subcomponent, A chain	ssc-miR-4332	ENSSSCT00000003915	-33.66
ENSSSCG00000021429	C21orf91	-	ssc-miR-4332	ENSSSCT00000029377	-35.62
ENSSSCG00000014835	C2CD3	C2 calcium-dependent domain containing 3	ssc-miR-4332	ENSSSCT00000016187	-27.68
ENSSSCG00000004573	C2CD4A	-	ssc-miR-4332	ENSSSCT00000005052	-29.67
ENSSSCG00000005662	C9orf114	-	ssc-miR-4332	ENSSSCT00000006225	-26.77
ENSSSCG00000003705	CABLES1	Cdk5 and Abl enzyme substrate 1	ssc-miR-4332	ENSSSCT00000004104	-29.05
ENSSSCG00000004829	CACHD1	cache domain containing 1	ssc-miR-4332	ENSSSCT00000005331	-33.28
ENSSSCG00000017562	CACNA1G	calcium channel, voltage-dependent, T type, alpha 1G subunit	ssc-miR-4332	ENSSSCT00000019117	-48.33
ENSSSCG00000022545	CALM3	calmodulin 1 (phosphorylase kinase, delta)	ssc-miR-4332	ENSSSCT00000032084	-25.73
ENSSSCG00000024009	CAMK2N1	-	ssc-miR-4332	ENSSSCT00000032022	-28.67
ENSSSCG00000005753	CAMSAP1	calmodulin regulated spectrin-associated protein 1	ssc-miR-4332	ENSSSCT00000006328	-95.05
ENSSSCG00000014875	CAPN5	calpain 5	ssc-miR-4332	ENSSSCT00000016228	-50.35
ENSSSCG00000013532	CAPS	calcyphosine	ssc-miR-4332	ENSSSCT00000014779	-27.91
ENSSSCG00000024664	CASKIN1	-	ssc-miR-4332	ENSSSCT00000026424	-65.04
ENSSSCG00000030009	CASKIN1	-	ssc-miR-4332	ENSSSCT00000027239	-65.04
ENSSSCG00000012288	CCDC120	coiled-coil domain containing 120	ssc-miR-4332	ENSSSCT00000036233	-26.32
ENSSSCG00000012288	CCDC120	coiled-coil domain containing 120	ssc-miR-4332	ENSSSCT00000035529	-26.32
ENSSSCG00000012288	CCDC120	coiled-coil domain containing 120	ssc-miR-4332	ENSSSCT00000033295	-26.32
ENSSSCG00000012288	CCDC120	coiled-coil domain containing 120	ssc-miR-4332	ENSSSCT00000013437	-26.32
ENSSSCG00000008983	CCDC158	coiled-coil domain containing 158	ssc-miR-4332	ENSSSCT00000009840	-26.47
ENSSSCG00000017158	CCDC40	-	ssc-miR-4332	ENSSSCT00000030520	-32.82
ENSSSCG00000017158	CCDC40	-	ssc-miR-4332	ENSSSCT00000018682	-32.82
ENSSSCG00000023389	CCDC40	-	ssc-miR-4332	ENSSSCT00000025111	-32.82
ENSSSCG00000009896	CCDC64	coiled-coil domain containing 64	ssc-miR-4332	ENSSSCT00000010846	-35.59
ENSSSCG00000020895	CCDC64B	coiled-coil domain containing 64B	ssc-miR-4332	ENSSSCT00000031303	-28.16
ENSSSCG00000001057	CCDC90A	-	ssc-miR-4332	ENSSSCT00000001151	-35.66
ENSSSCG00000001391	CCHCR1	coiled-coil alpha-helical rod protein 1	ssc-miR-4332	ENSSSCT00000032940	-28.94
ENSSSCG00000001391	CCHCR1	coiled-coil alpha-helical rod protein 1	ssc-miR-4332	ENSSSCT00000032697	-28.94
ENSSSCG00000001391	CCHCR1	coiled-coil alpha-helical rod protein 1	ssc-miR-4332	ENSSSCT00000001514	-28.94
ENSSSCG00000023501	CCKAR	cholecystokinin A receptor	ssc-miR-4332	ENSSSCT00000024906	-28.73
ENSSSCG00000029352	CCNL1	cyclin L1	ssc-miR-4332	ENSSSCT00000026182	-26.24
ENSSSCG00000021576	CD83	-	ssc-miR-4332	ENSSSCT00000033515	-36.07
ENSSSCG00000021576	CD83	-	ssc-miR-4332	ENSSSCT00000029765	-36.07
ENSSSCG00000021576	CD83	-	ssc-miR-4332	ENSSSCT00000035424	-36.07
ENSSSCG00000004719	CDAN1	-	ssc-miR-4332	ENSSSCT00000005211	-32.18
ENSSSCG00000003949	CDC20	cell division cycle 20 homolog (S. cerevisiae)	ssc-miR-4332	ENSSSCT00000004368	-34.99
ENSSSCG00000010862	CDC42BPA	-	ssc-miR-4332	ENSSSCT00000011884	-31.85
ENSSSCG00000013018	CDC42BPG	CDC42 binding protein kinase gamma (DMPK-like)	ssc-miR-4332	ENSSSCT00000014229	-29.27
ENSSSCG00000002559	CDCA4	-	ssc-miR-4332	ENSSSCT00000002844	-55.51
ENSSSCG00000013008	CDCA5	-	ssc-miR-4332	ENSSSCT00000014219	-37.87
ENSSSCG00000013008	CDCA5	-	ssc-miR-4332	ENSSSCT00000027221	-37.87
ENSSSCG00000007439	CDH22	cadherin 22, type 2	ssc-miR-4332	ENSSSCT00000008143	-33.6
ENSSSCG00000025784	CDH4	-	ssc-miR-4332	ENSSSCT00000022675	-25.32
ENSSSCG00000012852	CDHR5	cadherin-related family member 5	ssc-miR-4332	ENSSSCT00000014048	-38.03
ENSSSCG00000017730	CDK5R1	cyclin-dependent kinase 5, regulatory subunit 1 (p35)	ssc-miR-4332	ENSSSCT00000019297	-26.51
ENSSSCG00000002867	CEBPG	-	ssc-miR-4332	ENSSSCT00000003168	-29.99
ENSSSCG00000028671	CEL	carboxyl ester lipase (bile salt-stimulated lipase)	ssc-miR-4332	ENSSSCT00000023705	-32.46
ENSSSCG00000011360	CELSR3	-	ssc-miR-4332	ENSSSCT00000012437	-25.24
ENSSSCG00000003366	CHD5	chromodomain helicase DNA binding protein 5	ssc-miR-4332	ENSSSCT00000003736	-42.69
ENSSSCG00000003366	CHD5	chromodomain helicase DNA binding protein 5	ssc-miR-4332	ENSSSCT00000019561	-42.69
ENSSSCG00000006231	CHD7	chromodomain helicase DNA binding protein 7	ssc-miR-4332	ENSSSCT00000006828	-92.66
ENSSSCG00000012837	CHID1	chitinase domain containing 1	ssc-miR-4332	ENSSSCT00000014032	-41.99
ENSSSCG00000023677	CHMP1A	charged multivesicular body protein 1A	ssc-miR-4332	ENSSSCT00000027461	-27.33
ENSSSCG00000021610	CHPF	-	ssc-miR-4332	ENSSSCT00000023494	-25.38
ENSSSCG00000021610	CHPF	-	ssc-miR-4332	ENSSSCT00000022258	-25.38
ENSSSCG00000025270	CHRD	-	ssc-miR-4332	ENSSSCT00000022487	-30.8
ENSSSCG00000014262	CHSY3	chondroitin sulfate synthase 3	ssc-miR-4332	ENSSSCT00000015583	-29.67
ENSSSCG00000001762	CIB2	calcium and integrin binding family member 2	ssc-miR-4332	ENSSSCT00000001970	-30.09
ENSSSCG00000014128	CKMT2	creatine kinase, mitochondrial 2 (sarcomeric)	ssc-miR-4332	ENSSSCT00000015432	-29.22
ENSSSCG00000027791	CLASP1	-	ssc-miR-4332	ENSSSCT00000024092	-34.14
ENSSSCG00000021581	CLCN2	-	ssc-miR-4332	ENSSSCT00000027808	-27.1
ENSSSCG00000024809	CLCN4	-	ssc-miR-4332	ENSSSCT00000035935	-38.05
ENSSSCG00000024809	CLCN4	-	ssc-miR-4332	ENSSSCT00000022263	-38.05
ENSSSCG00000030344	CLDN19	claudin 19	ssc-miR-4332	ENSSSCT00000028550	-27.74
ENSSSCG00000002720	CLEC18C	C-type lectin domain family 18, member A	ssc-miR-4332	ENSSSCT00000034776	-30.94
ENSSSCG00000002720	CLEC18C	C-type lectin domain family 18, member A	ssc-miR-4332	ENSSSCT00000003014	-30.94
ENSSSCG00000007719	CLIP2	CAP-GLY domain containing linker protein 2	ssc-miR-4332	ENSSSCT00000008462	-25.21
ENSSSCG00000025600	CLPB	-	ssc-miR-4332	ENSSSCT00000031156	-25.66
ENSSSCG00000007955	CLUAP1	clusterin associated protein 1	ssc-miR-4332	ENSSSCT00000029019	-29.62
ENSSSCG00000007955	CLUAP1	clusterin associated protein 1	ssc-miR-4332	ENSSSCT00000008718	-29.62
ENSSSCG00000017835	CLUH	-	ssc-miR-4332	ENSSSCT00000019410	-32.29
ENSSSCG00000012816	CMC4	-	ssc-miR-4332	ENSSSCT00000014009	-33.97
ENSSSCG00000005846	COBRA1	-	ssc-miR-4332	ENSSSCT00000006425	-27.3
ENSSSCG00000009545	COL4A2	collagen, type IV, alpha 2	ssc-miR-4332	ENSSSCT00000010463	-30.74
ENSSSCG00000018051	COPS3	COP9 constitutive photomorphogenic homolog subunit 3 (Arabidopsis)	ssc-miR-4332	ENSSSCT00000019646	-27.16
ENSSSCG00000016323	COPS8	-	ssc-miR-4332	ENSSSCT00000017776	-32.54
ENSSSCG00000029691	CORO1A	-	ssc-miR-4332	ENSSSCT00000031067	-37.79
ENSSSCG00000005375	CORO2A	coronin, actin binding protein, 2A	ssc-miR-4332	ENSSSCT00000005915	-27.9
ENSSSCG00000021000	COX11	-	ssc-miR-4332	ENSSSCT00000019161	-32.07
ENSSSCG00000025237	COX11	-	ssc-miR-4332	ENSSSCT00000019164	-32.07
ENSSSCG00000017799	CPD	carboxypeptidase D	ssc-miR-4332	ENSSSCT00000019371	-34.55
ENSSSCG00000001811	CPEB1	-	ssc-miR-4332	ENSSSCT00000002028	-34.95
ENSSSCG00000001811	CPEB1	-	ssc-miR-4332	ENSSSCT00000002024	-34.95
ENSSSCG00000012880	CPT1A	carnitine palmitoyltransferase 1A (liver)	ssc-miR-4332	ENSSSCT00000034349	-26.69
ENSSSCG00000012880	CPT1A	carnitine palmitoyltransferase 1A (liver)	ssc-miR-4332	ENSSSCT00000035339	-26.69
ENSSSCG00000012880	CPT1A	carnitine palmitoyltransferase 1A (liver)	ssc-miR-4332	ENSSSCT00000014079	-26.69
ENSSSCG00000007951	CREBBP	CREB binding protein	ssc-miR-4332	ENSSSCT00000008714	-28.27
ENSSSCG00000003478	CROCC	-	ssc-miR-4332	ENSSSCT00000003864	-32.32
ENSSSCG00000007005	CSGALNACT1	chondroitin sulfate N-acetylgalactosaminyltransferase 1	ssc-miR-4332	ENSSSCT00000007673	-26.46
ENSSSCG00000013445	CSNK1G2	casein kinase 1, gamma 2	ssc-miR-4332	ENSSSCT00000014689	-25.19
ENSSSCG00000001873	CSPG4	-	ssc-miR-4332	ENSSSCT00000002098	-35.49
ENSSSCG00000028259	CSPG4	-	ssc-miR-4332	ENSSSCT00000030419	-35.49
ENSSSCG00000028259	CSPG4	-	ssc-miR-4332	ENSSSCT00000027739	-35.49
ENSSSCG00000028259	CSPG4	-	ssc-miR-4332	ENSSSCT00000023389	-35.49
ENSSSCG00000010739	CTBP2	C-terminal binding protein 2	ssc-miR-4332	ENSSSCT00000011751	-27.52
ENSSSCG00000007505	CTCFL	CCCTC-binding factor (zinc finger protein)-like	ssc-miR-4332	ENSSSCT00000034261	-30.59
ENSSSCG00000014339	CTNNA1	catenin (cadherin-associated protein), alpha 1, 102kDa	ssc-miR-4332	ENSSSCT00000015666	-50.58
ENSSSCG00000008254	CTNNA2	-	ssc-miR-4332	ENSSSCT00000009040	-31.35
ENSSSCG00000013406	CTR9	Ctr9, Paf1/RNA polymerase II complex component, homolog (S. cerevisiae)	ssc-miR-4332	ENSSSCT00000014646	-28.43
ENSSSCG00000003235	CTU1	-	ssc-miR-4332	ENSSSCT00000003594	-64.08
ENSSSCG00000011030	CUBN	-	ssc-miR-4332	ENSSSCT00000012072	-31.43
ENSSSCG00000017920	CXCL16	-	ssc-miR-4332	ENSSSCT00000035152	-26.24
ENSSSCG00000017920	CXCL16	-	ssc-miR-4332	ENSSSCT00000032974	-26.24
ENSSSCG00000013086	CYBASC3	-	ssc-miR-4332	ENSSSCT00000014304	-32.58
ENSSSCG00000020682	CYC1	-	ssc-miR-4332	ENSSSCT00000028031	-27.02
ENSSSCG00000029622	CYC1	-	ssc-miR-4332	ENSSSCT00000025605	-27.02
ENSSSCG00000002994	CYP2F1	-	ssc-miR-4332	ENSSSCT00000003326	-27.2
ENSSSCG00000006940	CYR61	cysteine-rich, angiogenic inducer, 61	ssc-miR-4332	ENSSSCT00000007604	-31.17
ENSSSCG00000004014	DACT2	-	ssc-miR-4332	ENSSSCT00000004439	-30.75
ENSSSCG00000022280	DACT3	dapper, antagonist of beta-catenin, homolog 3 (Xenopus laevis)	ssc-miR-4332	ENSSSCT00000023724	-35.63
ENSSSCG00000022280	DACT3	dapper, antagonist of beta-catenin, homolog 3 (Xenopus laevis)	ssc-miR-4332	ENSSSCT00000028098	-35.63
ENSSSCG00000015492	DARS2	-	ssc-miR-4332	ENSSSCT00000016876	-25.03
ENSSSCG00000017340	DCAKD	-	ssc-miR-4332	ENSSSCT00000018876	-29.5
ENSSSCG00000001382	DDR1	-	ssc-miR-4332	ENSSSCT00000035474	-39.3
ENSSSCG00000001382	DDR1	-	ssc-miR-4332	ENSSSCT00000035030	-39.3
ENSSSCG00000001382	DDR1	-	ssc-miR-4332	ENSSSCT00000001504	-39.3
ENSSSCG00000001382	DDR1	-	ssc-miR-4332	ENSSSCT00000035471	-39.3
ENSSSCG00000001382	DDR1	-	ssc-miR-4332	ENSSSCT00000035930	-39.3
ENSSSCG00000010247	DDX21	DEAD (Asp-Glu-Ala-Asp) box helicase 21	ssc-miR-4332	ENSSSCT00000011217	-25.04
ENSSSCG00000016745	DDX56	DEAD (Asp-Glu-Ala-Asp) box helicase 56	ssc-miR-4332	ENSSSCT00000018227	-28.78
ENSSSCG00000015097	DDX6	DEAD (Asp-Glu-Ala-Asp) box helicase 6	ssc-miR-4332	ENSSSCT00000016463	-28.19
ENSSSCG00000012850	DEAF1	deformed epidermal autoregulatory factor 1 (Drosophila)	ssc-miR-4332	ENSSSCT00000014045	-35.25
ENSSSCG00000007987	DECR2	-	ssc-miR-4332	ENSSSCT00000008752	-34.07
ENSSSCG00000026555	DENND1A	DENN/MADD domain containing 1A	ssc-miR-4332	ENSSSCT00000006139	-38.1
ENSSSCG00000005103	DET1	-	ssc-miR-4332	ENSSSCT00000024154	-26.36
ENSSSCG00000005918	DGAT1	-	ssc-miR-4332	ENSSSCT00000006498	-26
ENSSSCG00000010135	DGCR8	-	ssc-miR-4332	ENSSSCT00000011096	-26.86
ENSSSCG00000024691	DHODH	-	ssc-miR-4332	ENSSSCT00000025983	-26.98
ENSSSCG00000017690	DHRS11	dehydrogenase/reductase (SDR family) member 11	ssc-miR-4332	ENSSSCT00000019254	-37.9
ENSSSCG00000017778	DHRS13	-	ssc-miR-4332	ENSSSCT00000019350	-27.91
ENSSSCG00000011342	DHX30	-	ssc-miR-4332	ENSSSCT00000012419	-32.23
ENSSSCG00000015611	DIEXF	-	ssc-miR-4332	ENSSSCT00000017005	-40.67
ENSSSCG00000025325	DIS3L2	-	ssc-miR-4332	ENSSSCT00000031517	-27
ENSSSCG00000002981	DMBT1	-	ssc-miR-4332	ENSSSCT00000035960	-31.93
ENSSSCG00000002981	DMBT1	-	ssc-miR-4332	ENSSSCT00000003311	-31.93
ENSSSCG00000010718	DMBT1	-	ssc-miR-4332	ENSSSCT00000011727	-28.95
ENSSSCG00000015379	DNAH11	dynein, axonemal, heavy chain 11	ssc-miR-4332	ENSSSCT00000016754	-32.5
ENSSSCG00000026001	DNAJC1	DnaJ (Hsp40) homolog, subfamily C, member 1	ssc-miR-4332	ENSSSCT00000030126	-26.78
ENSSSCG00000007712	DNAJC30	-	ssc-miR-4332	ENSSSCT00000008455	-27.58
ENSSSCG00000003807	DNAJC6	DnaJ (Hsp40) homolog, subfamily C, member 6	ssc-miR-4332	ENSSSCT00000004213	-25.36
ENSSSCG00000014374	DND1	dead end homolog 1 (zebrafish)	ssc-miR-4332	ENSSSCT00000015704	-27.07
ENSSSCG00000014622	DNHD1	dynein heavy chain domain 1	ssc-miR-4332	ENSSSCT00000015972	-119.36
ENSSSCG00000028741	DNMT3L	-	ssc-miR-4332	ENSSSCT00000029563	-49.64
ENSSSCG00000011416	DOCK3	dedicator of cytokinesis 3	ssc-miR-4332	ENSSSCT00000012496	-29.88
ENSSSCG00000013457	DOT1L	-	ssc-miR-4332	ENSSSCT00000028307	-38.71
ENSSSCG00000013457	DOT1L	-	ssc-miR-4332	ENSSSCT00000014701	-38.71
ENSSSCG00000021971	DPEP1	dipeptidase 1 (renal)	ssc-miR-4332	ENSSSCT00000028144	-30.56
ENSSSCG00000025160	DPF1	D4, zinc and double PHD fingers family 1	ssc-miR-4332	ENSSSCT00000025066	-31.22
ENSSSCG00000001499	DST	dystonin	ssc-miR-4332	ENSSSCT00000001671	-50.96
ENSSSCG00000013145	DTX4	deltex homolog 4 (Drosophila)	ssc-miR-4332	ENSSSCT00000014365	-65.5
ENSSSCG00000028180	DUSP28	-	ssc-miR-4332	ENSSSCT00000017821	-30.82
ENSSSCG00000028180	DUSP28	-	ssc-miR-4332	ENSSSCT00000024935	-30.82
ENSSSCG00000010624	DUSP5	dual specificity phosphatase 5	ssc-miR-4332	ENSSSCT00000011620	-36.38
ENSSSCG00000003342	DVL1	-	ssc-miR-4332	ENSSSCT00000003711	-28.85
ENSSSCG00000013352	E2F8	E2F transcription factor 8	ssc-miR-4332	ENSSSCT00000014583	-30.34
ENSSSCG00000010757	EBF3	-	ssc-miR-4332	ENSSSCT00000011769	-25.99
ENSSSCG00000011119	ECHDC3	-	ssc-miR-4332	ENSSSCT00000012169	-37.69
ENSSSCG00000013615	ECSIT	-	ssc-miR-4332	ENSSSCT00000014870	-31.89
ENSSSCG00000005833	EDF1	endothelial differentiation-related factor 1-like	ssc-miR-4332	ENSSSCT00000006411	-36.22
ENSSSCG00000001050	EDN1	endothelin 1	ssc-miR-4332	ENSSSCT00000001144	-27.87
ENSSSCG00000007839	EEF2K	eukaryotic elongation factor-2 kinase	ssc-miR-4332	ENSSSCT00000008589	-89.09
ENSSSCG00000000028	EFCAB6	-	ssc-miR-4332	ENSSSCT00000000029	-30.78
ENSSSCG00000013017	EHD1	EH-domain containing 1	ssc-miR-4332	ENSSSCT00000014228	-25.05
ENSSSCG00000002345	ELMSAN1	-	ssc-miR-4332	ENSSSCT00000002609	-32.07
ENSSSCG00000013785	EMR2	-	ssc-miR-4332	ENSSSCT00000015062	-29.79
ENSSSCG00000021675	EMR2	-	ssc-miR-4332	ENSSSCT00000034226	-26.53
ENSSSCG00000021675	EMR2	-	ssc-miR-4332	ENSSSCT00000032739	-26.53
ENSSSCG00000021675	EMR2	-	ssc-miR-4332	ENSSSCT00000030277	-26.53
ENSSSCG00000015715	EN1	-	ssc-miR-4332	ENSSSCT00000017115	-38.03
ENSSSCG00000016419	EN2	-	ssc-miR-4332	ENSSSCT00000017879	-38.03
ENSSSCG00000005661	ENDOG	-	ssc-miR-4332	ENSSSCT00000006224	-31.26
ENSSSCG00000025788	ENPP4	-	ssc-miR-4332	ENSSSCT00000001913	-30.5
ENSSSCG00000028593	ENTHD2	-	ssc-miR-4332	ENSSSCT00000022504	-28.9
ENSSSCG00000011219	EOMES	-	ssc-miR-4332	ENSSSCT00000012286	-35.95
ENSSSCG00000022626	EOMES	-	ssc-miR-4332	ENSSSCT00000022972	-35.95
ENSSSCG00000011785	EPHB3	-	ssc-miR-4332	ENSSSCT00000012897	-32.23
ENSSSCG00000026516	EPHB3	EPH receptor B3	ssc-miR-4332	ENSSSCT00000023583	-32.23
ENSSSCG00000017192	EVPL	-	ssc-miR-4332	ENSSSCT00000018717	-55.47
ENSSSCG00000002719	EXOSC6	-	ssc-miR-4332	ENSSSCT00000003013	-37.22
ENSSSCG00000004058	EZR	ezrin	ssc-miR-4332	ENSSSCT00000004487	-39.67
ENSSSCG00000029328	FADD	-	ssc-miR-4332	ENSSSCT00000029095	-27.35
ENSSSCG00000030888	FADD	Fas (TNFRSF6)-associated via death domain	ssc-miR-4332	ENSSSCT00000035749	-27.35
ENSSSCG00000024899	FAM101B	-	ssc-miR-4332	ENSSSCT00000030850	-26.77
ENSSSCG00000013442	FAM108A1	-	ssc-miR-4332	ENSSSCT00000014686	-34.81
ENSSSCG00000006240	FAM110B	-	ssc-miR-4332	ENSSSCT00000006838	-30.25
ENSSSCG00000000014	FAM118A	-	ssc-miR-4332	ENSSSCT00000000015	-32.89
ENSSSCG00000030036	FAM118A	-	ssc-miR-4332	ENSSSCT00000022845	-32.89
ENSSSCG00000023099	FAM120B	-	ssc-miR-4332	ENSSSCT00000024814	-31.82
ENSSSCG00000013882	FAM129C	-	ssc-miR-4332	ENSSSCT00000015168	-27.79
ENSSSCG00000028274	FAM131B	-	ssc-miR-4332	ENSSSCT00000031482	-25.5
ENSSSCG00000011047	FAM171A1	-	ssc-miR-4332	ENSSSCT00000012091	-60.46
ENSSSCG00000008004	FAM173A	-	ssc-miR-4332	ENSSSCT00000008772	-29.49
ENSSSCG00000006521	FAM189B	-	ssc-miR-4332	ENSSSCT00000007141	-30.71
ENSSSCG00000028571	FAM207A	-	ssc-miR-4332	ENSSSCT00000024296	-34.71
ENSSSCG00000011136	FAM208B	-	ssc-miR-4332	ENSSSCT00000024774	-25.19
ENSSSCG00000011136	FAM208B	-	ssc-miR-4332	ENSSSCT00000012188	-25.19
ENSSSCG00000009927	FAM222A	-	ssc-miR-4332	ENSSSCT00000010878	-26.14
ENSSSCG00000028583	FAM222A	-	ssc-miR-4332	ENSSSCT00000023131	-26.14
ENSSSCG00000028583	FAM222A	-	ssc-miR-4332	ENSSSCT00000030792	-26.14
ENSSSCG00000010732	FAM53B	-	ssc-miR-4332	ENSSSCT00000011744	-28.76
ENSSSCG00000023748	FAM96B	-	ssc-miR-4332	ENSSSCT00000029416	-35.2
ENSSSCG00000023748	FAM96B	-	ssc-miR-4332	ENSSSCT00000031321	-35.2
ENSSSCG00000024687	FANCA	Fanconi anemia, complementation group A	ssc-miR-4332	ENSSSCT00000031647	-28.45
ENSSSCG00000001837	FANCI	Fanconi anemia, complementation group I	ssc-miR-4332	ENSSSCT00000002059	-30.1
ENSSSCG00000009512	FARP1	-	ssc-miR-4332	ENSSSCT00000010429	-27.4
ENSSSCG00000001016	FARS2	-	ssc-miR-4332	ENSSSCT00000001108	-34.67
ENSSSCG00000014935	FAT3	FAT tumor suppressor homolog 3 (Drosophila)	ssc-miR-4332	ENSSSCT00000016292	-35.64
ENSSSCG00000023154	FAXC	-	ssc-miR-4332	ENSSSCT00000024260	-32.57
ENSSSCG00000030510	FBL	-	ssc-miR-4332	ENSSSCT00000022996	-26.54
ENSSSCG00000002654	FBXO31	F-box protein 31	ssc-miR-4332	ENSSSCT00000002945	-38.49
ENSSSCG00000008302	FBXO41	-	ssc-miR-4332	ENSSSCT00000009093	-29.92
ENSSSCG00000027515	FCGBP	-	ssc-miR-4332	ENSSSCT00000027766	-34.59
ENSSSCG00000013885	FCHO1	FCH domain only 1	ssc-miR-4332	ENSSSCT00000015171	-37.88
ENSSSCG00000016997	FGF18	-	ssc-miR-4332	ENSSSCT00000031905	-40.97
ENSSSCG00000016997	FGF18	-	ssc-miR-4332	ENSSSCT00000018509	-40.97
ENSSSCG00000004023	FGFR1OP	-	ssc-miR-4332	ENSSSCT00000004448	-32.82
ENSSSCG00000030827	FGFR3	-	ssc-miR-4332	ENSSSCT00000036294	-27.72
ENSSSCG00000009011	FHDC1	-	ssc-miR-4332	ENSSSCT00000009868	-31.96
ENSSSCG00000027935	FHOD3	-	ssc-miR-4332	ENSSSCT00000025775	-32.75
ENSSSCG00000027935	FHOD3	-	ssc-miR-4332	ENSSSCT00000029253	-32.75
ENSSSCG00000027935	FHOD3	-	ssc-miR-4332	ENSSSCT00000023176	-32.75
ENSSSCG00000016578	FLNC	filamin C, gamma	ssc-miR-4332	ENSSSCT00000018048	-26.2
ENSSSCG00000014007	FLT4	fms-related tyrosine kinase 4	ssc-miR-4332	ENSSSCT00000015300	-31.88
ENSSSCG00000016174	FN1	fibronectin 1	ssc-miR-4332	ENSSSCT00000017610	-28.02
ENSSSCG00000013222	FNBP4	-	ssc-miR-4332	ENSSSCT00000014442	-31.45
ENSSSCG00000005279	FOXB2	-	ssc-miR-4332	ENSSSCT00000005814	-38.02
ENSSSCG00000007576	FOXK1	-	ssc-miR-4332	ENSSSCT00000008315	-28.01
ENSSSCG00000017125	FOXK2	-	ssc-miR-4332	ENSSSCT00000018643	-29.86
ENSSSCG00000017125	FOXK2	-	ssc-miR-4332	ENSSSCT00000036538	-29.86
ENSSSCG00000002429	FOXN3	forkhead box N3	ssc-miR-4332	ENSSSCT00000002698	-27.76
ENSSSCG00000030017	FOXRED1	FAD-dependent oxidoreductase domain containing 1	ssc-miR-4332	ENSSSCT00000023210	-26.99
ENSSSCG00000009364	FREM2	-	ssc-miR-4332	ENSSSCT00000010261	-33.4
ENSSSCG00000004017	FRMD1	-	ssc-miR-4332	ENSSSCT00000004442	-84.47
ENSSSCG00000004017	FRMD1	-	ssc-miR-4332	ENSSSCT00000027970	-58.32
ENSSSCG00000026155	FSCN2	-	ssc-miR-4332	ENSSSCT00000024097	-35.35
ENSSSCG00000014293	FSTL4	-	ssc-miR-4332	ENSSSCT00000015616	-33.98
ENSSSCG00000027043	FTSJ1	-	ssc-miR-4332	ENSSSCT00000031853	-28.88
ENSSSCG00000003198	FUZ	fuzzy homolog (Drosophila)	ssc-miR-4332	ENSSSCT00000003553	-25.36
ENSSSCG00000021374	FXYD1	FXYD domain containing ion transport regulator 1	ssc-miR-4332	ENSSSCT00000027321	-25.16
ENSSSCG00000014891	GAB2	GRB2-associated binding protein 2	ssc-miR-4332	ENSSSCT00000016246	-27.64
ENSSSCG00000004315	GABRR1	gamma-aminobutyric acid (GABA) A receptor, rho 1	ssc-miR-4332	ENSSSCT00000004771	-28.46
ENSSSCG00000021289	GAK	-	ssc-miR-4332	ENSSSCT00000030183	-28.14
ENSSSCG00000023142	GAMT	-	ssc-miR-4332	ENSSSCT00000026588	-30.09
ENSSSCG00000024358	GAS2L2	growth arrest-specific 2 like 2	ssc-miR-4332	ENSSSCT00000030388	-27.36
ENSSSCG00000009565	GAS6	-	ssc-miR-4332	ENSSSCT00000035263	-27.59
ENSSSCG00000009565	GAS6	-	ssc-miR-4332	ENSSSCT00000010486	-27.59
ENSSSCG00000002633	GAS8	-	ssc-miR-4332	ENSSSCT00000002922	-28.16
ENSSSCG00000003702	GATA6	-	ssc-miR-4332	ENSSSCT00000004101	-32.2
ENSSSCG00000006522	GBA	glucosidase, beta, acid	ssc-miR-4332	ENSSSCT00000007143	-32.72
ENSSSCG00000005319	GBA2	glucosidase, beta (bile acid) 2	ssc-miR-4332	ENSSSCT00000005858	-25.34
ENSSSCG00000006919	GBP4	guanylate binding protein 4	ssc-miR-4332	ENSSSCT00000007579	-28.43
ENSSSCG00000013928	GDF1	-	ssc-miR-4332	ENSSSCT00000015214	-36.41
ENSSSCG00000014853	GDPD5	glycerophosphodiester phosphodiesterase domain containing 5	ssc-miR-4332	ENSSSCT00000016205	-30.45
ENSSSCG00000012127	GEMIN8	gem (nuclear organelle) associated protein 8	ssc-miR-4332	ENSSSCT00000013266	-36.59
ENSSSCG00000006902	GFI1	-	ssc-miR-4332	ENSSSCT00000007558	-35.84
ENSSSCG00000025651	GFM1	-	ssc-miR-4332	ENSSSCT00000028063	-32.69
ENSSSCG00000013989	GJC2	-	ssc-miR-4332	ENSSSCT00000015280	-29.34
ENSSSCG00000016763	GLI3	-	ssc-miR-4332	ENSSSCT00000018248	-26.05
ENSSSCG00000023653	GLIS2	GLIS family zinc finger 2	ssc-miR-4332	ENSSSCT00000024018	-38.18
ENSSSCG00000000401	GLS2	-	ssc-miR-4332	ENSSSCT00000000433	-25.31
ENSSSCG00000026341	GLS2	-	ssc-miR-4332	ENSSSCT00000028046	-25.31
ENSSSCG00000005518	GLT6D1	glycoprotein, alpha-galactosyltransferase 1	ssc-miR-4332	ENSSSCT00000006069	-28.87
ENSSSCG00000005518	GLT6D1	glycoprotein, alpha-galactosyltransferase 1	ssc-miR-4332	ENSSSCT00000029057	-28.87
ENSSSCG00000008031	GNPTG	-	ssc-miR-4332	ENSSSCT00000008800	-29.54
ENSSSCG00000002387	GPATCH2L	-	ssc-miR-4332	ENSSSCT00000002654	-30.86
ENSSSCG00000009745	GPR133	-	ssc-miR-4332	ENSSSCT00000010684	-31.77
ENSSSCG00000006825	GPR61	-	ssc-miR-4332	ENSSSCT00000007476	-33.95
ENSSSCG00000026415	GPR62	-	ssc-miR-4332	ENSSSCT00000028165	-25.87
ENSSSCG00000014054	GPRIN1	-	ssc-miR-4332	ENSSSCT00000015353	-29.75
ENSSSCG00000020914	GRAMD4	-	ssc-miR-4332	ENSSSCT00000023684	-28.25
ENSSSCG00000015131	GRIK4	-	ssc-miR-4332	ENSSSCT00000016497	-31.15
ENSSSCG00000003133	GRIN2D	glutamate receptor, ionotropic, N-methyl D-aspartate 2D	ssc-miR-4332	ENSSSCT00000003474	-102.43
ENSSSCG00000029635	GRIN3B	glutamate receptor, ionotropic, N-methyl-D-aspartate 3B	ssc-miR-4332	ENSSSCT00000026993	-38.78
ENSSSCG00000010683	GRK5	G protein-coupled receptor kinase 5	ssc-miR-4332	ENSSSCT00000011684	-33.13
ENSSSCG00000001523	GRM4	glutamate receptor, metabotropic 4	ssc-miR-4332	ENSSSCT00000001696	-28.39
ENSSSCG00000003134	GRWD1	-	ssc-miR-4332	ENSSSCT00000003475	-28.03
ENSSSCG00000002664	GSE1	-	ssc-miR-4332	ENSSSCT00000002955	-33.39
ENSSSCG00000002664	GSE1	-	ssc-miR-4332	ENSSSCT00000027946	-33.39
ENSSSCG00000022785	GSG1L	-	ssc-miR-4332	ENSSSCT00000026157	-26.53
ENSSSCG00000011293	GTDC2	-	ssc-miR-4332	ENSSSCT00000012363	-27.73
ENSSSCG00000005731	GTF3C4	general transcription factor IIIC, polypeptide 4, 90kDa	ssc-miR-4332	ENSSSCT00000006302	-35.26
ENSSSCG00000015305	GTPBP10	-	ssc-miR-4332	ENSSSCT00000016677	-31.63
ENSSSCG00000022976	GTPBP2	-	ssc-miR-4332	ENSSSCT00000025691	-35.69
ENSSSCG00000000002	GTSE1	-	ssc-miR-4332	ENSSSCT00000000003	-28.58
ENSSSCG00000011519	GXYLT2	glucoside xylosyltransferase 2	ssc-miR-4332	ENSSSCT00000012607	-29.97
ENSSSCG00000011519	GXYLT2	glucoside xylosyltransferase 2	ssc-miR-4332	ENSSSCT00000024001	-29.97
ENSSSCG00000015724	GYPC	-	ssc-miR-4332	ENSSSCT00000017124	-26.19
ENSSSCG00000030984	GYPC	-	ssc-miR-4332	ENSSSCT00000035793	-26.19
ENSSSCG00000012767	HAUS7	-	ssc-miR-4332	ENSSSCT00000013957	-57.36
ENSSSCG00000012111	HCCS	-	ssc-miR-4332	ENSSSCT00000013246	-25.79
ENSSSCG00000012111	HCCS	-	ssc-miR-4332	ENSSSCT00000034330	-25.79
ENSSSCG00000012793	HCFC1	host cell factor C1 (VP16-accessory protein)	ssc-miR-4332	ENSSSCT00000036250	-101.7
ENSSSCG00000012793	HCFC1	host cell factor C1 (VP16-accessory protein)	ssc-miR-4332	ENSSSCT00000013985	-101.56
ENSSSCG00000012793	HCFC1	host cell factor C1 (VP16-accessory protein)	ssc-miR-4332	ENSSSCT00000035028	-28.71
ENSSSCG00000024777	HDAC4	-	ssc-miR-4332	ENSSSCT00000027033	-55.98
ENSSSCG00000007543	HEATR2	-	ssc-miR-4332	ENSSSCT00000008275	-26.24
ENSSSCG00000024382	HEATR2	-	ssc-miR-4332	ENSSSCT00000025025	-26.24
ENSSSCG00000027809	HEATR2	-	ssc-miR-4332	ENSSSCT00000025627	-26.24
ENSSSCG00000010486	HELLS	helicase, lymphoid-specific	ssc-miR-4332	ENSSSCT00000011474	-29.4
ENSSSCG00000015853	HERC2	-	ssc-miR-4332	ENSSSCT00000017261	-25.41
ENSSSCG00000011287	HHATL	hedgehog acyltransferase-like	ssc-miR-4332	ENSSSCT00000012357	-26.75
ENSSSCG00000025717	HIC1	hypermethylated in cancer 1	ssc-miR-4332	ENSSSCT00000027464	-54.01
ENSSSCG00000022613	HIC1	-	ssc-miR-4332	ENSSSCT00000028676	-28.1
ENSSSCG00000011290	HIGD1A	-	ssc-miR-4332	ENSSSCT00000012360	-27.54
ENSSSCG00000005323	HINT2	histidine triad nucleotide binding protein 2	ssc-miR-4332	ENSSSCT00000005862	-79.31
ENSSSCG00000010118	HIRA	HIR histone cell cycle regulation defective homolog A (S. cerevisiae)	ssc-miR-4332	ENSSSCT00000011079	-51.19
ENSSSCG00000026572	HIST1H2BE	-	ssc-miR-4332	ENSSSCT00000001273	-25.41
ENSSSCG00000001134	HIST1H2BK	-	ssc-miR-4332	ENSSSCT00000001230	-25.41
ENSSSCG00000021411	HIST1H2BK	-	ssc-miR-4332	ENSSSCT00000025147	-25.41
ENSSSCG00000025957	HIST1H2BK	-	ssc-miR-4332	ENSSSCT00000001263	-25.41
ENSSSCG00000026757	HIST1H2BK	-	ssc-miR-4332	ENSSSCT00000028510	-25.41
ENSSSCG00000026668	HIST1H2BN	-	ssc-miR-4332	ENSSSCT00000028428	-25.41
ENSSSCG00000026930	HIST1H2BN	-	ssc-miR-4332	ENSSSCT00000031490	-25.41
ENSSSCG00000022944	HIST2H2BE	-	ssc-miR-4332	ENSSSCT00000024588	-25.41
ENSSSCG00000023770	HIST2H2BE	-	ssc-miR-4332	ENSSSCT00000023451	-25.41
ENSSSCG00000024116	HIST2H2BE	-	ssc-miR-4332	ENSSSCT00000025765	-25.41
ENSSSCG00000024639	HIST2H2BE	-	ssc-miR-4332	ENSSSCT00000026330	-25.41
ENSSSCG00000026588	HIST2H2BE	-	ssc-miR-4332	ENSSSCT00000022450	-25.41
ENSSSCG00000027879	HIST2H2BE	-	ssc-miR-4332	ENSSSCT00000029654	-25.41
ENSSSCG00000022644	HIST2H2BF	-	ssc-miR-4332	ENSSSCT00000031951	-25.41
ENSSSCG00000024918	HIST2H3C	-	ssc-miR-4332	ENSSSCT00000001265	-26.06
ENSSSCG00000026778	HIST2H3C	-	ssc-miR-4332	ENSSSCT00000028527	-26.06
ENSSSCG00000026982	HIST2H3C	-	ssc-miR-4332	ENSSSCT00000028746	-26.06
ENSSSCG00000027435	HIST2H3C	-	ssc-miR-4332	ENSSSCT00000029181	-26.06
ENSSSCG00000028221	HIST2H3C	-	ssc-miR-4332	ENSSSCT00000030008	-26.06
ENSSSCG00000028829	HIST2H3C	-	ssc-miR-4332	ENSSSCT00000030653	-26.06
ENSSSCG00000016440	HIST3H2BB	-	ssc-miR-4332	ENSSSCT00000017901	-27.33
ENSSSCG00000010253	HK1	-	ssc-miR-4332	ENSSSCT00000011223	-36.79
ENSSSCG00000008261	HK2	hexokinase 2	ssc-miR-4332	ENSSSCT00000009047	-58.16
ENSSSCG00000014440	HMGXB3	-	ssc-miR-4332	ENSSSCT00000015786	-27.2
ENSSSCG00000014322	HNRNPA0	-	ssc-miR-4332	ENSSSCT00000015648	-34.22
ENSSSCG00000015988	HNRNPA3	-	ssc-miR-4332	ENSSSCT00000017409	-26.31
ENSSSCG00000016704	HOXA4	-	ssc-miR-4332	ENSSSCT00000018185	-37.47
ENSSSCG00000016700	HOXA9	-	ssc-miR-4332	ENSSSCT00000018181	-32.75
ENSSSCG00000028997	HOXA9	-	ssc-miR-4332	ENSSSCT00000029161	-32.75
ENSSSCG00000017539	HOXB6	-	ssc-miR-4332	ENSSSCT00000019093	-38.02
ENSSSCG00000015984	HOXD4	-	ssc-miR-4332	ENSSSCT00000017405	-26.61
ENSSSCG00000015982	HOXD9	-	ssc-miR-4332	ENSSSCT00000017403	-27.09
ENSSSCG00000014626	HPX	hemopexin	ssc-miR-4332	ENSSSCT00000015977	-62.76
ENSSSCG00000022032	HS2ST1	-	ssc-miR-4332	ENSSSCT00000029591	-64.64
ENSSSCG00000030136	HS3ST3B1	-	ssc-miR-4332	ENSSSCT00000026407	-44.28
ENSSSCG00000012327	HSD17B10	-	ssc-miR-4332	ENSSSCT00000032799	-28.06
ENSSSCG00000012734	HSFX2	-	ssc-miR-4332	ENSSSCT00000013922	-35.27
ENSSSCG00000010662	HSPA12A	heat shock 70kDa protein 12A	ssc-miR-4332	ENSSSCT00000027822	-26.28
ENSSSCG00000010662	HSPA12A	heat shock 70kDa protein 12A	ssc-miR-4332	ENSSSCT00000011662	-26.28
ENSSSCG00000007147	HSPA12B	-	ssc-miR-4332	ENSSSCT00000007820	-28.36
ENSSSCG00000014292	HSPA4	heat shock 70kDa protein 4	ssc-miR-4332	ENSSSCT00000015615	-28.08
ENSSSCG00000023498	HSPB6	heat shock protein, alpha-crystallin-related, B6	ssc-miR-4332	ENSSSCT00000025250	-33.02
ENSSSCG00000027402	HSPG2	-	ssc-miR-4332	ENSSSCT00000026299	-29.4
ENSSSCG00000004475	HTR1B	5-hydroxytryptamine (serotonin) receptor 1B, G protein-coupled	ssc-miR-4332	ENSSSCT00000004943	-26.15
ENSSSCG00000015713	HTR5A	-	ssc-miR-4332	ENSSSCT00000017113	-28.93
ENSSSCG00000008723	HTRA3	HtrA serine peptidase 3	ssc-miR-4332	ENSSSCT00000009543	-51.38
ENSSSCG00000015810	HTRA4	-	ssc-miR-4332	ENSSSCT00000017218	-31.58
ENSSSCG00000008697	HTT	-	ssc-miR-4332	ENSSSCT00000009515	-34.67
ENSSSCG00000010823	IARS2	-	ssc-miR-4332	ENSSSCT00000011841	-27.87
ENSSSCG00000027748	IARS2	-	ssc-miR-4332	ENSSSCT00000026014	-27.87
ENSSSCG00000013988	IBA57	IBA57, iron-sulfur cluster assembly homolog (S. cerevisiae)	ssc-miR-4332	ENSSSCT00000015279	-28.56
ENSSSCG00000004460	IBTK	inhibitor of Bruton agammaglobulinemia tyrosine kinase	ssc-miR-4332	ENSSSCT00000004926	-30.97
ENSSSCG00000003369	ICMT	isoprenylcysteine carboxyl methyltransferase	ssc-miR-4332	ENSSSCT00000003739	-33.79
ENSSSCG00000005152	IFNA2	interferon-delta-1	ssc-miR-4332	ENSSSCT00000005680	-34.86
ENSSSCG00000008020	IFT140	intraflagellar transport 140 homolog (Chlamydomonas)	ssc-miR-4332	ENSSSCT00000008789	-32.44
ENSSSCG00000009270	IFT88	-	ssc-miR-4332	ENSSSCT00000010151	-27.01
ENSSSCG00000004044	IGF2R	insulin-like growth factor 2 receptor	ssc-miR-4332	ENSSSCT00000004472	-59.74
ENSSSCG00000008013	IGFALS	-	ssc-miR-4332	ENSSSCT00000008781	-27.21
ENSSSCG00000021650	IGFN1	-	ssc-miR-4332	ENSSSCT00000024086	-56.04
ENSSSCG00000006737	IGSF3	immunoglobulin superfamily, member 3	ssc-miR-4332	ENSSSCT00000007380	-27.48
ENSSSCG00000003799	IL12RB2	interleukin 12 receptor, beta 2	ssc-miR-4332	ENSSSCT00000004204	-31.25
ENSSSCG00000003799	IL12RB2	interleukin 12 receptor, beta 2	ssc-miR-4332	ENSSSCT00000036495	-31.25
ENSSSCG00000003799	IL12RB2	interleukin 12 receptor, beta 2	ssc-miR-4332	ENSSSCT00000032706	-31.25
ENSSSCG00000003799	IL12RB2	interleukin 12 receptor, beta 2	ssc-miR-4332	ENSSSCT00000032700	-31.25
ENSSSCG00000003799	IL12RB2	interleukin 12 receptor, beta 2	ssc-miR-4332	ENSSSCT00000032636	-31.25
ENSSSCG00000028427	IL25	interleukin 25	ssc-miR-4332	ENSSSCT00000035497	-30.08
ENSSSCG00000028427	IL25	interleukin 25	ssc-miR-4332	ENSSSCT00000023455	-30.08
ENSSSCG00000003192	IL4I1	interleukin 4 induced 1	ssc-miR-4332	ENSSSCT00000003547	-29.12
ENSSSCG00000027628	IL6R	-	ssc-miR-4332	ENSSSCT00000028938	-27.21
ENSSSCG00000006317	ILDR2	-	ssc-miR-4332	ENSSSCT00000006924	-26.18
ENSSSCG00000006242	IMPAD1	inositol monophosphatase domain containing 1	ssc-miR-4332	ENSSSCT00000006840	-41.89
ENSSSCG00000016585	IMPDH1	-	ssc-miR-4332	ENSSSCT00000018057	-33.56
ENSSSCG00000016585	IMPDH1	-	ssc-miR-4332	ENSSSCT00000024087	-33.56
ENSSSCG00000013385	INSC	inscuteable homolog (Drosophila)	ssc-miR-4332	ENSSSCT00000014620	-33.21
ENSSSCG00000013564	INSR	insulin receptor	ssc-miR-4332	ENSSSCT00000034530	-30.04
ENSSSCG00000013564	INSR	insulin receptor	ssc-miR-4332	ENSSSCT00000033109	-30.04
ENSSSCG00000013564	INSR	insulin receptor	ssc-miR-4332	ENSSSCT00000014815	-30.04
ENSSSCG00000007558	INTS1	-	ssc-miR-4332	ENSSSCT00000008290	-61.01
ENSSSCG00000005388	INVS	-	ssc-miR-4332	ENSSSCT00000005931	-25.75
ENSSSCG00000011390	IP6K1	inositol hexakisphosphate kinase 1	ssc-miR-4332	ENSSSCT00000012468	-30.22
ENSSSCG00000023380	ISCU	-	ssc-miR-4332	ENSSSCT00000030805	-38.03
ENSSSCG00000014258	ISOC1	-	ssc-miR-4332	ENSSSCT00000015579	-34.85
ENSSSCG00000017204	ITGB4	-	ssc-miR-4332	ENSSSCT00000034728	-26.27
ENSSSCG00000017204	ITGB4	-	ssc-miR-4332	ENSSSCT00000035657	-26.27
ENSSSCG00000017204	ITGB4	-	ssc-miR-4332	ENSSSCT00000018729	-26.27
ENSSSCG00000011128	ITIH2	inter-alpha-trypsin inhibitor heavy chain 2	ssc-miR-4332	ENSSSCT00000012179	-26.2
ENSSSCG00000004746	ITPKA	inositol-trisphosphate 3-kinase A	ssc-miR-4332	ENSSSCT00000005245	-30.61
ENSSSCG00000001518	ITPR3	inositol 1,4,5-trisphosphate receptor, type 3	ssc-miR-4332	ENSSSCT00000001691	-33.07
ENSSSCG00000001061	JARID2	jumonji, AT rich interactive domain 2	ssc-miR-4332	ENSSSCT00000001155	-25.71
ENSSSCG00000022373	JMJD6	-	ssc-miR-4332	ENSSSCT00000024695	-26.52
ENSSSCG00000007988	JMJD8	-	ssc-miR-4332	ENSSSCT00000008753	-34.08
ENSSSCG00000002653	JPH3	junctophilin 3	ssc-miR-4332	ENSSSCT00000002944	-28.25
ENSSSCG00000017428	JUP	junction plakoglobin	ssc-miR-4332	ENSSSCT00000018974	-33.34
ENSSSCG00000012101	KAL1	Kallmann syndrome 1 sequence	ssc-miR-4332	ENSSSCT00000035619	-32.82
ENSSSCG00000012101	KAL1	Kallmann syndrome 1 sequence	ssc-miR-4332	ENSSSCT00000013235	-32.82
ENSSSCG00000013598	KANK3	KN motif and ankyrin repeat domains 3	ssc-miR-4332	ENSSSCT00000014852	-25.9
ENSSSCG00000022429	KAZALD1	Kazal-type serine peptidase inhibitor domain 1	ssc-miR-4332	ENSSSCT00000027055	-31.66
ENSSSCG00000017411	KCNH4	potassium voltage-gated channel, subfamily H (eag-related), member 4	ssc-miR-4332	ENSSSCT00000035893	-31.04
ENSSSCG00000005762	KCNT1	potassium channel, subfamily T, member 1	ssc-miR-4332	ENSSSCT00000006338	-31.55
ENSSSCG00000001074	KDM1B	lysine (K)-specific demethylase 1B	ssc-miR-4332	ENSSSCT00000001169	-34.46
ENSSSCG00000002872	KIAA0355	-	ssc-miR-4332	ENSSSCT00000003173	-36.51
ENSSSCG00000007814	KIAA0556	-	ssc-miR-4332	ENSSSCT00000032927	-26.74
ENSSSCG00000007814	KIAA0556	-	ssc-miR-4332	ENSSSCT00000036362	-26.74
ENSSSCG00000007814	KIAA0556	-	ssc-miR-4332	ENSSSCT00000034865	-26.74
ENSSSCG00000007814	KIAA0556	-	ssc-miR-4332	ENSSSCT00000008563	-26.74
ENSSSCG00000009007	KIAA0922	-	ssc-miR-4332	ENSSSCT00000009864	-28.84
ENSSSCG00000008903	KIAA1211	-	ssc-miR-4332	ENSSSCT00000009747	-25.76
ENSSSCG00000008187	KIAA1211L	-	ssc-miR-4332	ENSSSCT00000008966	-29.34
ENSSSCG00000005830	KIAA1984	-	ssc-miR-4332	ENSSSCT00000006408	-56.85
ENSSSCG00000001071	KIF13A	kinesin family member 13A	ssc-miR-4332	ENSSSCT00000029912	-25.39
ENSSSCG00000001071	KIF13A	kinesin family member 13A	ssc-miR-4332	ENSSSCT00000023576	-25.39
ENSSSCG00000001071	KIF13A	kinesin family member 13A	ssc-miR-4332	ENSSSCT00000029683	-25.39
ENSSSCG00000020858	KIF13A	-	ssc-miR-4332	ENSSSCT00000001166	-25.39
ENSSSCG00000020858	KIF13A	-	ssc-miR-4332	ENSSSCT00000023668	-25.39
ENSSSCG00000009683	KIF13B	kinesin family member 13B	ssc-miR-4332	ENSSSCT00000010618	-26.31
ENSSSCG00000007080	KIF16B	kinesin family member 16B	ssc-miR-4332	ENSSSCT00000030802	-31.47
ENSSSCG00000007080	KIF16B	kinesin family member 16B	ssc-miR-4332	ENSSSCT00000007751	-31.47
ENSSSCG00000016401	KIF1A	kinesin family member 1A	ssc-miR-4332	ENSSSCT00000017858	-42.66
ENSSSCG00000013420	KISS1R	-	ssc-miR-4332	ENSSSCT00000014664	-29.75
ENSSSCG00000021646	KLF9	Kruppel-like factor 9	ssc-miR-4332	ENSSSCT00000029337	-28.63
ENSSSCG00000013913	KLHL26	kelch-like 26 (Drosophila)	ssc-miR-4332	ENSSSCT00000015199	-34.35
ENSSSCG00000026600	KLHL30	kelch-like 30 (Drosophila)	ssc-miR-4332	ENSSSCT00000028306	-26.03
ENSSSCG00000026600	KLHL30	kelch-like 30 (Drosophila)	ssc-miR-4332	ENSSSCT00000026220	-26.03
ENSSSCG00000026600	KLHL30	kelch-like 30 (Drosophila)	ssc-miR-4332	ENSSSCT00000026827	-26.03
ENSSSCG00000010770	KNDC1	kinase non-catalytic C-lobe domain (KIND) containing 1	ssc-miR-4332	ENSSSCT00000011784	-62.45
ENSSSCG00000017514	KPNB1	karyopherin (importin) beta 1	ssc-miR-4332	ENSSSCT00000019068	-34.2
ENSSSCG00000004203	L3MBTL3	l(3)mbt-like 3 (Drosophila)	ssc-miR-4332	ENSSSCT00000004644	-26.32
ENSSSCG00000015556	LAMC2	-	ssc-miR-4332	ENSSSCT00000016946	-25.91
ENSSSCG00000022541	LAMC2	-	ssc-miR-4332	ENSSSCT00000027563	-25.91
ENSSSCG00000001520	LEMD2	LEM domain containing 2	ssc-miR-4332	ENSSSCT00000001693	-29.05
ENSSSCG00000003269	LENG9	-	ssc-miR-4332	ENSSSCT00000003630	-34.42
ENSSSCG00000008675	LETM1	leucine zipper-EF-hand containing transmembrane protein 1	ssc-miR-4332	ENSSSCT00000033698	-33.93
ENSSSCG00000008675	LETM1	leucine zipper-EF-hand containing transmembrane protein 1	ssc-miR-4332	ENSSSCT00000009492	-33.93
ENSSSCG00000013335	LGR4	leucine-rich repeat containing G protein-coupled receptor 4	ssc-miR-4332	ENSSSCT00000014563	-26.78
ENSSSCG00000017692	LHX1	-	ssc-miR-4332	ENSSSCT00000019256	-30.47
ENSSSCG00000003128	LIG1	ligase I, DNA, ATP-dependent	ssc-miR-4332	ENSSSCT00000003469	-65.33
ENSSSCG00000008799	LIMCH1	-	ssc-miR-4332	ENSSSCT00000009626	-38.65
ENSSSCG00000030378	LIMK1	LIM domain kinase 1	ssc-miR-4332	ENSSSCT00000025955	-32.38
ENSSSCG00000008009	LMF1	-	ssc-miR-4332	ENSSSCT00000008777	-35.93
ENSSSCG00000006496	LMNA	lamin A/C	ssc-miR-4332	ENSSSCT00000007115	-33.36
ENSSSCG00000007599	LMTK2	lemur tyrosine kinase 2	ssc-miR-4332	ENSSSCT00000008339	-25.4
ENSSSCG00000012631	LONRF3	LON peptidase N-terminal domain and ring finger 3	ssc-miR-4332	ENSSSCT00000013812	-37.61
ENSSSCG00000012631	LONRF3	LON peptidase N-terminal domain and ring finger 3	ssc-miR-4332	ENSSSCT00000033278	-37.61
ENSSSCG00000012631	LONRF3	LON peptidase N-terminal domain and ring finger 3	ssc-miR-4332	ENSSSCT00000035094	-37.61
ENSSSCG00000001914	LOXL1	lysyl oxidase-like 1	ssc-miR-4332	ENSSSCT00000002143	-36.58
ENSSSCG00000017116	LPCAT1	lysophosphatidylcholine acyltransferase 1	ssc-miR-4332	ENSSSCT00000018634	-25.78
ENSSSCG00000010704	LRFN1	-	ssc-miR-4332	ENSSSCT00000011710	-25.94
ENSSSCG00000004101	LRP11	low density lipoprotein receptor-related protein 11	ssc-miR-4332	ENSSSCT00000004536	-37.59
ENSSSCG00000002863	LRP3	low density lipoprotein receptor-related protein 3	ssc-miR-4332	ENSSSCT00000023090	-69.43
ENSSSCG00000002863	LRP3	low density lipoprotein receptor-related protein 3	ssc-miR-4332	ENSSSCT00000003164	-69.43
ENSSSCG00000029960	LRRC4B	leucine rich repeat containing 4B	ssc-miR-4332	ENSSSCT00000029477	-30.2
ENSSSCG00000004823	LRRK1	-	ssc-miR-4332	ENSSSCT00000005325	-30.11
ENSSSCG00000024917	LRRN4CL	-	ssc-miR-4332	ENSSSCT00000025514	-29.09
ENSSSCG00000007979	LUC7L	-	ssc-miR-4332	ENSSSCT00000008742	-57.31
ENSSSCG00000020965	LYSMD1	LysM, putative peptidoglycan-binding, domain containing 1	ssc-miR-4332	ENSSSCT00000029303	-32.01
ENSSSCG00000012319	MAGED4B	-	ssc-miR-4332	ENSSSCT00000034646	-28.08
ENSSSCG00000012319	MAGED4B	-	ssc-miR-4332	ENSSSCT00000013470	-28.08
ENSSSCG00000006003	MAL2	mal, T-cell differentiation protein 2	ssc-miR-4332	ENSSSCT00000006587	-35.27
ENSSSCG00000004244	MAN1A1	mannosidase, alpha, class 1A, member 1	ssc-miR-4332	ENSSSCT00000004691	-29.87
ENSSSCG00000001881	MAN2C1	mannosidase, alpha, class 2C, member 1	ssc-miR-4332	ENSSSCT00000002106	-56.42
ENSSSCG00000016974	MAP1B	microtubule-associated protein 1B	ssc-miR-4332	ENSSSCT00000018484	-33.48
ENSSSCG00000028036	MAP3K10	mitogen-activated protein kinase kinase kinase 10	ssc-miR-4332	ENSSSCT00000022919	-26.58
ENSSSCG00000013269	MAPK8IP1	-	ssc-miR-4332	ENSSSCT00000014493	-28.75
ENSSSCG00000009890	MAPKAPK5	mitogen-activated protein kinase-activated protein kinase 5	ssc-miR-4332	ENSSSCT00000010840	-25.5
ENSSSCG00000013494	MATK	megakaryocyte-associated tyrosine kinase	ssc-miR-4332	ENSSSCT00000014740	-30.44
ENSSSCG00000004528	MBD2	-	ssc-miR-4332	ENSSSCT00000005002	-29.37
ENSSSCG00000026344	MCM3AP	minichromosome maintenance complex component 3 associated protein	ssc-miR-4332	ENSSSCT00000029980	-37.51
ENSSSCG00000012796	MECP2	-	ssc-miR-4332	ENSSSCT00000035620	-29.28
ENSSSCG00000018053	MED9	-	ssc-miR-4332	ENSSSCT00000019648	-59.33
ENSSSCG00000015357	MEOX2	mesenchyme homeobox 2	ssc-miR-4332	ENSSSCT00000016732	-27.03
ENSSSCG00000008103	MERTK	-	ssc-miR-4332	ENSSSCT00000008877	-25.01
ENSSSCG00000021587	MESDC2	-	ssc-miR-4332	ENSSSCT00000026921	-28.75
ENSSSCG00000001847	MESP1	mesoderm posterior 1 homolog (mouse)	ssc-miR-4332	ENSSSCT00000002070	-27.66
ENSSSCG00000001848	MESP2	-	ssc-miR-4332	ENSSSCT00000002071	-27.66
ENSSSCG00000001848	MESP2	-	ssc-miR-4332	ENSSSCT00000027487	-27.66
ENSSSCG00000009186	METAP1	-	ssc-miR-4332	ENSSSCT00000010059	-34.35
ENSSSCG00000008151	MFSD9	-	ssc-miR-4332	ENSSSCT00000008928	-31.94
ENSSSCG00000014017	MGAT4B	-	ssc-miR-4332	ENSSSCT00000015312	-29.97
ENSSSCG00000026302	MKI67	antigen identified by monoclonal antibody Ki-67	ssc-miR-4332	ENSSSCT00000029353	-33.93
ENSSSCG00000026302	MKI67	antigen identified by monoclonal antibody Ki-67	ssc-miR-4332	ENSSSCT00000027204	-33.93
ENSSSCG00000002895	MLL4	-	ssc-miR-4332	ENSSSCT00000003199	-26
ENSSSCG00000004018	MLLT4	myeloid/lymphoid or mixed-lineage leukemia (trithorax homolog, Drosophila); translocated to, 4	ssc-miR-4332	ENSSSCT00000004443	-72.14
ENSSSCG00000016717	MPP6	membrane protein, palmitoylated 6 (MAGUK p55 subfamily member 6)	ssc-miR-4332	ENSSSCT00000018198	-41.02
ENSSSCG00000030578	MRPL15	mitochondrial ribosomal protein L15	ssc-miR-4332	ENSSSCT00000024986	-26.78
ENSSSCG00000012879	MRPL21	-	ssc-miR-4332	ENSSSCT00000014077	-69.26
ENSSSCG00000025060	MRPL32	-	ssc-miR-4332	ENSSSCT00000029923	-25.17
ENSSSCG00000010560	MRPL43	-	ssc-miR-4332	ENSSSCT00000011552	-25.36
ENSSSCG00000029425	MRPS18B	mitochondrial ribosomal protein S18B	ssc-miR-4332	ENSSSCT00000027559	-25.92
ENSSSCG00000005759	MRPS2	-	ssc-miR-4332	ENSSSCT00000006335	-28.33
ENSSSCG00000011386	MST1	macrophage stimulating 1 (hepatocyte growth factor-like)	ssc-miR-4332	ENSSSCT00000012464	-35.32
ENSSSCG00000011386	MST1	macrophage stimulating 1 (hepatocyte growth factor-like)	ssc-miR-4332	ENSSSCT00000035727	-35.32
ENSSSCG00000011386	MST1	macrophage stimulating 1 (hepatocyte growth factor-like)	ssc-miR-4332	ENSSSCT00000036025	-35.32
ENSSSCG00000008727	MSX1	-	ssc-miR-4332	ENSSSCT00000009547	-36.73
ENSSSCG00000030742	MTCP1	-	ssc-miR-4332	ENSSSCT00000033208	-33.97
ENSSSCG00000003428	MTHFR	methylenetetrahydrofolate reductase (NAD(P)H)	ssc-miR-4332	ENSSSCT00000003805	-30.05
ENSSSCG00000012743	MTMR1	myotubularin related protein 1	ssc-miR-4332	ENSSSCT00000013932	-35.27
ENSSSCG00000017642	MTMR4	-	ssc-miR-4332	ENSSSCT00000019204	-31.5
ENSSSCG00000002726	MTSS1L	metastasis suppressor 1-like	ssc-miR-4332	ENSSSCT00000003020	-46.97
ENSSSCG00000027946	MVP	major vault protein	ssc-miR-4332	ENSSSCT00000027444	-31.4
ENSSSCG00000012077	MX1	myxovirus (influenza virus) resistance 1, interferon-inducible protein p78 (mouse)	ssc-miR-4332	ENSSSCT00000034771	-26.64
ENSSSCG00000012832	MXRA5	matrix-remodelling associated 5	ssc-miR-4332	ENSSSCT00000014027	-28.34
ENSSSCG00000012832	MXRA5	matrix-remodelling associated 5	ssc-miR-4332	ENSSSCT00000014026	-28.34
ENSSSCG00000008618	MYCN	-	ssc-miR-4332	ENSSSCT00000009429	-32.58
ENSSSCG00000003208	MYH14	-	ssc-miR-4332	ENSSSCT00000003563	-29.58
ENSSSCG00000027407	MYH14	-	ssc-miR-4332	ENSSSCT00000027619	-29.58
ENSSSCG00000027407	MYH14	-	ssc-miR-4332	ENSSSCT00000031995	-29.58
ENSSSCG00000018007	MYH3	-	ssc-miR-4332	ENSSSCT00000019601	-29.55
ENSSSCG00000004587	MYO1E	myosin IE	ssc-miR-4332	ENSSSCT00000005066	-25.34
ENSSSCG00000016742	MYO1G	myosin IG	ssc-miR-4332	ENSSSCT00000018224	-37.05
ENSSSCG00000004511	MYO5B	myosin VB	ssc-miR-4332	ENSSSCT00000004983	-33.8
ENSSSCG00000013751	NACC1	nucleus accumbens associated 1, BEN and BTB (POZ) domain containing	ssc-miR-4332	ENSSSCT00000015025	-34.78
ENSSSCG00000008887	NAF1	-	ssc-miR-4332	ENSSSCT00000009730	-32.39
ENSSSCG00000017400	NAGLU	N-acetylglucosaminidase, alpha	ssc-miR-4332	ENSSSCT00000018940	-38.33
ENSSSCG00000013304	NAT10	N-acetyltransferase 10 (GCN5-related)	ssc-miR-4332	ENSSSCT00000014530	-28.22
ENSSSCG00000008683	NAT8L	-	ssc-miR-4332	ENSSSCT00000009500	-28.22
ENSSSCG00000023970	NAT8L	-	ssc-miR-4332	ENSSSCT00000027278	-28.22
ENSSSCG00000010914	NAV1	neuron navigator 1	ssc-miR-4332	ENSSSCT00000036666	-40.42
ENSSSCG00000010915	NAV1	-	ssc-miR-4332	ENSSSCT00000011946	-30.51
ENSSSCG00000010914	NAV1	neuron navigator 1	ssc-miR-4332	ENSSSCT00000032914	-28.24
ENSSSCG00000010914	NAV1	neuron navigator 1	ssc-miR-4332	ENSSSCT00000011944	-28.24
ENSSSCG00000022141	NBEAL2	-	ssc-miR-4332	ENSSSCT00000032208	-25.2
ENSSSCG00000028169	NCAPG2	non-SMC condensin II complex, subunit G2	ssc-miR-4332	ENSSSCT00000027169	-29.33
ENSSSCG00000008125	NCAPH	-	ssc-miR-4332	ENSSSCT00000008901	-28.03
ENSSSCG00000000965	NCAPH2	non-SMC condensin II complex, subunit H2	ssc-miR-4332	ENSSSCT00000001055	-36.83
ENSSSCG00000000209	NCKAP5L	NCK-associated protein 5-like	ssc-miR-4332	ENSSSCT00000000223	-26.87
ENSSSCG00000023747	NCOR1	-	ssc-miR-4332	ENSSSCT00000031618	-96.87
ENSSSCG00000000719	NDUFA9	-	ssc-miR-4332	ENSSSCT00000000782	-32.85
ENSSSCG00000001046	NEDD9	neural precursor cell expressed, developmentally down-regulated 9	ssc-miR-4332	ENSSSCT00000001140	-28.52
ENSSSCG00000023956	NEDD9	neural precursor cell expressed, developmentally down-regulated 9	ssc-miR-4332	ENSSSCT00000025759	-28.52
ENSSSCG00000007477	NFATC2	nuclear factor of activated T-cells, cytoplasmic, calcineurin-dependent 2	ssc-miR-4332	ENSSSCT00000008184	-49.05
ENSSSCG00000007477	NFATC2	nuclear factor of activated T-cells, cytoplasmic, calcineurin-dependent 2	ssc-miR-4332	ENSSSCT00000034393	-49.05
ENSSSCG00000016873	NIM1	-	ssc-miR-4332	ENSSSCT00000018377	-25.08
ENSSSCG00000001205	NKAPL	-	ssc-miR-4332	ENSSSCT00000001303	-25.33
ENSSSCG00000025796	NLE1	notchless homolog 1 (Drosophila)	ssc-miR-4332	ENSSSCT00000026878	-41.2
ENSSSCG00000007336	NNAT	neuronatin	ssc-miR-4332	ENSSSCT00000034773	-32.3
ENSSSCG00000007336	NNAT	neuronatin	ssc-miR-4332	ENSSSCT00000008027	-32.3
ENSSSCG00000007336	NNAT	neuronatin	ssc-miR-4332	ENSSSCT00000035323	-32.3
ENSSSCG00000023973	NOC2L	-	ssc-miR-4332	ENSSSCT00000024617	-33.39
ENSSSCG00000016678	NOD1	nucleotide-binding oligomerization domain containing 1	ssc-miR-4332	ENSSSCT00000018159	-46.17
ENSSSCG00000016411	NOM1	nucleolar protein with MIF4G domain 1	ssc-miR-4332	ENSSSCT00000017868	-32.67
ENSSSCG00000016411	NOM1	nucleolar protein with MIF4G domain 1	ssc-miR-4332	ENSSSCT00000017869	-32.67
ENSSSCG00000025176	NOTCH3	-	ssc-miR-4332	ENSSSCT00000024966	-34.82
ENSSSCG00000001440	NOTCH4	notch 4	ssc-miR-4332	ENSSSCT00000001593	-28.77
ENSSSCG00000016746	NPC1L1	NPC1 (Niemann-Pick disease, type C1, gene)-like 1	ssc-miR-4332	ENSSSCT00000018228	-27.54
ENSSSCG00000007517	NPEPL1	aminopeptidase-like 1	ssc-miR-4332	ENSSSCT00000008237	-47.09
ENSSSCG00000029843	NPHP4	-	ssc-miR-4332	ENSSSCT00000022446	-35.56
ENSSSCG00000015526	NPHS2	-	ssc-miR-4332	ENSSSCT00000016914	-33.51
ENSSSCG00000002434	NRDE2	-	ssc-miR-4332	ENSSSCT00000002704	-30.15
ENSSSCG00000013529	NRTN	-	ssc-miR-4332	ENSSSCT00000014776	-35.17
ENSSSCG00000014075	NSA2	-	ssc-miR-4332	ENSSSCT00000015376	-31.86
ENSSSCG00000022912	NT5C3	-	ssc-miR-4332	ENSSSCT00000024461	-33.83
ENSSSCG00000000714	NTF3	neurotrophin 3	ssc-miR-4332	ENSSSCT00000000777	-32.4
ENSSSCG00000005678	NTMT1	-	ssc-miR-4332	ENSSSCT00000006243	-29.62
ENSSSCG00000008054	NTN3	netrin 3	ssc-miR-4332	ENSSSCT00000008826	-55.09
ENSSSCG00000024488	NUBP1	-	ssc-miR-4332	ENSSSCT00000031683	-27.04
ENSSSCG00000024822	NUBP1	-	ssc-miR-4332	ENSSSCT00000026143	-27.04
ENSSSCG00000024298	NUDT11	-	ssc-miR-4332	ENSSSCT00000025949	-40.61
ENSSSCG00000026271	NUDT11	-	ssc-miR-4332	ENSSSCT00000034903	-40.61
ENSSSCG00000026271	NUDT11	-	ssc-miR-4332	ENSSSCT00000036049	-40.61
ENSSSCG00000026271	NUDT11	-	ssc-miR-4332	ENSSSCT00000027997	-40.61
ENSSSCG00000026529	NUDT11	-	ssc-miR-4332	ENSSSCT00000034232	-40.61
ENSSSCG00000026529	NUDT11	-	ssc-miR-4332	ENSSSCT00000028281	-40.61
ENSSSCG00000009615	NUDT18	nudix (nucleoside diphosphate linked moiety X)-type motif 18	ssc-miR-4332	ENSSSCT00000010538	-31.74
ENSSSCG00000013039	NUDT22	-	ssc-miR-4332	ENSSSCT00000014252	-26.98
ENSSSCG00000010189	NUP133	nucleoporin 133kDa	ssc-miR-4332	ENSSSCT00000011155	-28.84
ENSSSCG00000010293	OIT3	oncoprotein induced transcript 3	ssc-miR-4332	ENSSSCT00000011266	-28.65
ENSSSCG00000004616	ONECUT1	-	ssc-miR-4332	ENSSSCT00000005097	-28.17
ENSSSCG00000029079	OR51G2	-	ssc-miR-4332	ENSSSCT00000030910	-25.77
ENSSSCG00000030171	OR51G2	-	ssc-miR-4332	ENSSSCT00000032051	-25.77
ENSSSCG00000026072	OR9I1	-	ssc-miR-4332	ENSSSCT00000030052	-32.85
ENSSSCG00000026309	OR9I1	-	ssc-miR-4332	ENSSSCT00000028042	-32.85
ENSSSCG00000017222	OTOP2	-	ssc-miR-4332	ENSSSCT00000018748	-56.5
ENSSSCG00000009042	OTUD4	OTU domain containing 4	ssc-miR-4332	ENSSSCT00000009902	-61.12
ENSSSCG00000012956	PACS1	-	ssc-miR-4332	ENSSSCT00000014161	-34.23
ENSSSCG00000029070	PAFAH1B3	-	ssc-miR-4332	ENSSSCT00000003359	-33.82
ENSSSCG00000006154	PAG1	phosphoprotein associated with glycosphingolipid microdomains 1	ssc-miR-4332	ENSSSCT00000006748	-33.7
ENSSSCG00000010396	PARG	-	ssc-miR-4332	ENSSSCT00000011380	-26.78
ENSSSCG00000016502	PARP12	-	ssc-miR-4332	ENSSSCT00000017966	-59.78
ENSSSCG00000001929	PARP6	poly (ADP-ribose) polymerase family, member 6	ssc-miR-4332	ENSSSCT00000002158	-30.45
ENSSSCG00000013320	PAX6	paired box 6	ssc-miR-4332	ENSSSCT00000014546	-27.33
ENSSSCG00000023077	PAXIP1	-	ssc-miR-4332	ENSSSCT00000024944	-35.14
ENSSSCG00000014395	PCDH12	protocadherin 12	ssc-miR-4332	ENSSSCT00000015733	-27.91
ENSSSCG00000009445	PCDH8	-	ssc-miR-4332	ENSSSCT00000010353	-38.11
ENSSSCG00000029281	PCDHAC2	protocadherin alpha subfamily C, 2	ssc-miR-4332	ENSSSCT00000030809	-28.63
ENSSSCG00000014385	PCDHGC5	-	ssc-miR-4332	ENSSSCT00000015722	-26.64
ENSSSCG00000007507	PCK1	phosphoenolpyruvate carboxykinase 1 (soluble)	ssc-miR-4332	ENSSSCT00000008222	-49.37
ENSSSCG00000007507	PCK1	phosphoenolpyruvate carboxykinase 1 (soluble)	ssc-miR-4332	ENSSSCT00000034470	-49.37
ENSSSCG00000010165	PCNXL2	-	ssc-miR-4332	ENSSSCT00000026272	-33.56
ENSSSCG00000010165	PCNXL2	-	ssc-miR-4332	ENSSSCT00000011131	-33.56
ENSSSCG00000029790	PCYOX1	-	ssc-miR-4332	ENSSSCT00000022340	-28.02
ENSSSCG00000014433	PCYOX1L	-	ssc-miR-4332	ENSSSCT00000015778	-52.54
ENSSSCG00000002875	PDCD2L	-	ssc-miR-4332	ENSSSCT00000003177	-26.24
ENSSSCG00000012846	PDDC1	-	ssc-miR-4332	ENSSSCT00000014041	-27.77
ENSSSCG00000010480	PDE6C	-	ssc-miR-4332	ENSSSCT00000011468	-36.91
ENSSSCG00000014442	PDGFRB	platelet-derived growth factor receptor, beta polypeptide	ssc-miR-4332	ENSSSCT00000015788	-27
ENSSSCG00000014442	PDGFRB	platelet-derived growth factor receptor, beta polypeptide	ssc-miR-4332	ENSSSCT00000025374	-27
ENSSSCG00000022741	PDGFRB	-	ssc-miR-4332	ENSSSCT00000015789	-27
ENSSSCG00000031039	PDGFRB	-	ssc-miR-4332	ENSSSCT00000035982	-27
ENSSSCG00000008633	PDIA6	-	ssc-miR-4332	ENSSSCT00000009445	-28.31
ENSSSCG00000010669	PDZD8	PDZ domain containing 8	ssc-miR-4332	ENSSSCT00000011670	-32.37
ENSSSCG00000002868	PEPD	-	ssc-miR-4332	ENSSSCT00000003169	-25.07
ENSSSCG00000022516	PEPD	-	ssc-miR-4332	ENSSSCT00000028877	-25.07
ENSSSCG00000009015	PET112	-	ssc-miR-4332	ENSSSCT00000009874	-31.35
ENSSSCG00000029432	PET112	-	ssc-miR-4332	ENSSSCT00000028841	-31.35
ENSSSCG00000029967	PEX1	peroxisomal biogenesis factor 1	ssc-miR-4332	ENSSSCT00000022601	-33.52
ENSSSCG00000027916	PEX10	-	ssc-miR-4332	ENSSSCT00000027142	-29.17
ENSSSCG00000029881	PEX10	-	ssc-miR-4332	ENSSSCT00000032291	-29.17
ENSSSCG00000003405	PEX14	peroxisomal biogenesis factor 14	ssc-miR-4332	ENSSSCT00000003778	-28.63
ENSSSCG00000013267	PEX16	-	ssc-miR-4332	ENSSSCT00000014491	-27.55
ENSSSCG00000028197	PFKL	-	ssc-miR-4332	ENSSSCT00000025356	-28.73
ENSSSCG00000014303	PHF15	PHD finger protein 15	ssc-miR-4332	ENSSSCT00000015626	-30.92
ENSSSCG00000008080	PHF2	-	ssc-miR-4332	ENSSSCT00000008853	-31.3
ENSSSCG00000012157	PHKA2	phosphorylase kinase, alpha 2 (liver)	ssc-miR-4332	ENSSSCT00000013298	-32.99
ENSSSCG00000029359	PHLDA3	-	ssc-miR-4332	ENSSSCT00000024538	-71.05
ENSSSCG00000012843	PIDD	-	ssc-miR-4332	ENSSSCT00000033991	-40.27
ENSSSCG00000012843	PIDD	-	ssc-miR-4332	ENSSSCT00000014038	-40.27
ENSSSCG00000021861	PIGT	-	ssc-miR-4332	ENSSSCT00000008097	-26.95
ENSSSCG00000016958	PIK3R1	phosphoinositide-3-kinase, regulatory subunit 1 (alpha)	ssc-miR-4332	ENSSSCT00000033882	-29.6
ENSSSCG00000016958	PIK3R1	phosphoinositide-3-kinase, regulatory subunit 1 (alpha)	ssc-miR-4332	ENSSSCT00000036318	-29.6
ENSSSCG00000016958	PIK3R1	phosphoinositide-3-kinase, regulatory subunit 1 (alpha)	ssc-miR-4332	ENSSSCT00000036177	-29.6
ENSSSCG00000016958	PIK3R1	phosphoinositide-3-kinase, regulatory subunit 1 (alpha)	ssc-miR-4332	ENSSSCT00000018467	-29.6
ENSSSCG00000021964	PIK3R1	phosphoinositide-3-kinase, regulatory subunit 1 (alpha)	ssc-miR-4332	ENSSSCT00000030461	-29.6
ENSSSCG00000017892	PITPNM3	-	ssc-miR-4332	ENSSSCT00000019469	-55.7
ENSSSCG00000011157	PITRM1	-	ssc-miR-4332	ENSSSCT00000012219	-86.01
ENSSSCG00000008041	PKD1	polycystic kidney disease 1 (autosomal dominant)	ssc-miR-4332	ENSSSCT00000008812	-79.18
ENSSSCG00000004733	PLA2G4D	-	ssc-miR-4332	ENSSSCT00000028033	-32.4
ENSSSCG00000004733	PLA2G4D	-	ssc-miR-4332	ENSSSCT00000005229	-32.4
ENSSSCG00000029744	PLCH2	-	ssc-miR-4332	ENSSSCT00000031728	-30.75
ENSSSCG00000002554	PLD4	phospholipase D family, member 4	ssc-miR-4332	ENSSSCT00000002839	-39.55
ENSSSCG00000013382	PLEKHA7	pleckstrin homology domain containing, family A member 7	ssc-miR-4332	ENSSSCT00000014616	-27.57
ENSSSCG00000003376	PLEKHG5	pleckstrin homology domain containing, family G (with RhoGef domain) member 5	ssc-miR-4332	ENSSSCT00000003746	-39.18
ENSSSCG00000012780	PLXNB3	plexin B3	ssc-miR-4332	ENSSSCT00000013972	-37.79
ENSSSCG00000011592	PLXND1	plexin D1	ssc-miR-4332	ENSSSCT00000012688	-65.11
ENSSSCG00000001912	PML	promyelocytic leukemia	ssc-miR-4332	ENSSSCT00000002141	-33.52
ENSSSCG00000013572	PNPLA6	patatin-like phospholipase domain containing 6	ssc-miR-4332	ENSSSCT00000014824	-57.42
ENSSSCG00000021397	PODXL2	-	ssc-miR-4332	ENSSSCT00000024591	-29.56
ENSSSCG00000003216	POLD1	polymerase (DNA directed), delta 1, catalytic subunit	ssc-miR-4332	ENSSSCT00000003572	-31.08
ENSSSCG00000012916	POLD4	-	ssc-miR-4332	ENSSSCT00000014119	-25.24
ENSSSCG00000005478	POLE3	-	ssc-miR-4332	ENSSSCT00000006024	-34.68
ENSSSCG00000005716	POMT1	protein-O-mannosyltransferase 1	ssc-miR-4332	ENSSSCT00000006286	-42.25
ENSSSCG00000028237	POU2F3	POU class 2 homeobox 3	ssc-miR-4332	ENSSSCT00000023401	-29.42
ENSSSCG00000003966	PPCS	-	ssc-miR-4332	ENSSSCT00000004387	-73.77
ENSSSCG00000000549	PPFIBP1	PTPRF interacting protein, binding protein 1 (liprin beta 1)	ssc-miR-4332	ENSSSCT00000000592	-30.09
ENSSSCG00000000549	PPFIBP1	PTPRF interacting protein, binding protein 1 (liprin beta 1)	ssc-miR-4332	ENSSSCT00000027008	-30.09
ENSSSCG00000000549	PPFIBP1	PTPRF interacting protein, binding protein 1 (liprin beta 1)	ssc-miR-4332	ENSSSCT00000031448	-30.09
ENSSSCG00000025459	PPFIBP2	-	ssc-miR-4332	ENSSSCT00000026898	-28.2
ENSSSCG00000029705	PPIE	-	ssc-miR-4332	ENSSSCT00000032542	-30.25
ENSSSCG00000010079	PPM1F	-	ssc-miR-4332	ENSSSCT00000011040	-28.69
ENSSSCG00000006774	PPM1J	protein phosphatase, Mg2+/Mn2+ dependent, 1J	ssc-miR-4332	ENSSSCT00000007420	-57.41
ENSSSCG00000002544	PPP1R13B	protein phosphatase 1, regulatory subunit 13B	ssc-miR-4332	ENSSSCT00000002825	-47.53
ENSSSCG00000022584	PPP1R3F	protein phosphatase 1, regulatory subunit 3F	ssc-miR-4332	ENSSSCT00000030816	-28.71
ENSSSCG00000005672	PPP2R4	-	ssc-miR-4332	ENSSSCT00000006235	-55.94
ENSSSCG00000013276	PRDM11	PR domain containing 11	ssc-miR-4332	ENSSSCT00000014500	-29.74
ENSSSCG00000024652	PRKAR1B	-	ssc-miR-4332	ENSSSCT00000025579	-26.93
ENSSSCG00000014633	PRKCDBP	-	ssc-miR-4332	ENSSSCT00000015984	-35.39
ENSSSCG00000013627	PRKCSH	protein kinase C substrate 80K-H	ssc-miR-4332	ENSSSCT00000014882	-30.18
ENSSSCG00000006274	PRKDC	-	ssc-miR-4332	ENSSSCT00000006873	-52.53
ENSSSCG00000013107	PRPF19	-	ssc-miR-4332	ENSSSCT00000014327	-35.62
ENSSSCG00000010281	PSAP	prosaposin	ssc-miR-4332	ENSSSCT00000031700	-30.04
ENSSSCG00000010281	PSAP	prosaposin	ssc-miR-4332	ENSSSCT00000011253	-30.04
ENSSSCG00000014359	PSD2	-	ssc-miR-4332	ENSSSCT00000015688	-32.01
ENSSSCG00000029541	PSD2	-	ssc-miR-4332	ENSSSCT00000030535	-25.16
ENSSSCG00000013106	PTGDR2	-	ssc-miR-4332	ENSSSCT00000036482	-49.01
ENSSSCG00000013106	PTGDR2	-	ssc-miR-4332	ENSSSCT00000014326	-49.01
ENSSSCG00000005533	PTGS1	prostaglandin-endoperoxide synthase 1 (prostaglandin G/H synthase and cyclooxygenase)	ssc-miR-4332	ENSSSCT00000006084	-34.45
ENSSSCG00000001878	PTPN9	-	ssc-miR-4332	ENSSSCT00000002103	-28
ENSSSCG00000010755	PTPRE	protein tyrosine phosphatase, receptor type, E	ssc-miR-4332	ENSSSCT00000011767	-26.73
ENSSSCG00000004209	PTPRK	protein tyrosine phosphatase, receptor type, K	ssc-miR-4332	ENSSSCT00000004650	-31.28
ENSSSCG00000029929	PURG	purine-rich element binding protein G	ssc-miR-4332	ENSSSCT00000026341	-45.59
ENSSSCG00000009211	PYURF	PIGY upstream reading frame	ssc-miR-4332	ENSSSCT00000010085	-27.06
ENSSSCG00000004374	QRSL1	-	ssc-miR-4332	ENSSSCT00000004835	-27.99
ENSSSCG00000028778	QRSL1	-	ssc-miR-4332	ENSSSCT00000023117	-27.99
ENSSSCG00000017747	RAB11FIP4	RAB11 family interacting protein 4 (class II)	ssc-miR-4332	ENSSSCT00000019316	-81.74
ENSSSCG00000000722	RAD51AP1	RAD51 associated protein 1	ssc-miR-4332	ENSSSCT00000000785	-29.5
ENSSSCG00000000754	RAD52	-	ssc-miR-4332	ENSSSCT00000000818	-25.81
ENSSSCG00000007575	RADIL	Ras association and DIL domains	ssc-miR-4332	ENSSSCT00000008313	-37.22
ENSSSCG00000024885	RALGAPA1	-	ssc-miR-4332	ENSSSCT00000029555	-34.54
ENSSSCG00000009567	RASA3	-	ssc-miR-4332	ENSSSCT00000010488	-52.2
ENSSSCG00000029151	RASIP1	Ras interacting protein 1	ssc-miR-4332	ENSSSCT00000023329	-33.09
ENSSSCG00000011420	RBM15B	-	ssc-miR-4332	ENSSSCT00000012500	-27.9
ENSSSCG00000011134	RBM17	RNA binding motif protein 17	ssc-miR-4332	ENSSSCT00000012186	-37.92
ENSSSCG00000023231	RBM22	RNA binding motif protein 22	ssc-miR-4332	ENSSSCT00000022932	-34.91
ENSSSCG00000004549	RBPMS2	-	ssc-miR-4332	ENSSSCT00000005024	-35.25
ENSSSCG00000015498	RC3H1	ring finger and CCCH-type domains 1	ssc-miR-4332	ENSSSCT00000016884	-29.3
ENSSSCG00000026626	RER1	-	ssc-miR-4332	ENSSSCT00000026616	-27.91
ENSSSCG00000029147	RER1	-	ssc-miR-4332	ENSSSCT00000024211	-27.91
ENSSSCG00000023173	REXO4	-	ssc-miR-4332	ENSSSCT00000028732	-60.07
ENSSSCG00000010215	RHOBTB1	-	ssc-miR-4332	ENSSSCT00000011181	-33.87
ENSSSCG00000007997	RHOT2	ras homolog family member T2	ssc-miR-4332	ENSSSCT00000008765	-50.98
ENSSSCG00000017816	RILP	-	ssc-miR-4332	ENSSSCT00000019390	-58.27
ENSSSCG00000017816	RILP	-	ssc-miR-4332	ENSSSCT00000030089	-58.27
ENSSSCG00000022149	RMI2	-	ssc-miR-4332	ENSSSCT00000026721	-36.03
ENSSSCG00000029460	RND2	-	ssc-miR-4332	ENSSSCT00000023925	-25.89
ENSSSCG00000017146	RNF213	ring finger protein 213	ssc-miR-4332	ENSSSCT00000018666	-71.3
ENSSSCG00000017146	RNF213	ring finger protein 213	ssc-miR-4332	ENSSSCT00000022376	-37.52
ENSSSCG00000004576	RORA	RAR-related orphan receptor A	ssc-miR-4332	ENSSSCT00000005055	-31.39
ENSSSCG00000027701	RP2	retinitis pigmentosa 2 (X-linked recessive)	ssc-miR-4332	ENSSSCT00000024745	-31.1
ENSSSCG00000008207	RPIA	ribose 5-phosphate isomerase A	ssc-miR-4332	ENSSSCT00000008988	-34.86
ENSSSCG00000008207	RPIA	ribose 5-phosphate isomerase A	ssc-miR-4332	ENSSSCT00000034177	-34.86
ENSSSCG00000029830	RPL8	ribosomal protein L8	ssc-miR-4332	ENSSSCT00000034343	-26.19
ENSSSCG00000029830	RPL8	ribosomal protein L8	ssc-miR-4332	ENSSSCT00000031015	-26.19
ENSSSCG00000029830	RPL8	ribosomal protein L8	ssc-miR-4332	ENSSSCT00000033716	-26.19
ENSSSCG00000029830	RPL8	ribosomal protein L8	ssc-miR-4332	ENSSSCT00000035195	-26.19
ENSSSCG00000029830	RPL8	ribosomal protein L8	ssc-miR-4332	ENSSSCT00000034388	-26.19
ENSSSCG00000029830	RPL8	ribosomal protein L8	ssc-miR-4332	ENSSSCT00000033850	-26.19
ENSSSCG00000029830	RPL8	ribosomal protein L8	ssc-miR-4332	ENSSSCT00000035638	-26.19
ENSSSCG00000029830	RPL8	ribosomal protein L8	ssc-miR-4332	ENSSSCT00000035903	-26.19
ENSSSCG00000004022	RPS6KA2	-	ssc-miR-4332	ENSSSCT00000004447	-28.47
ENSSSCG00000028806	RPS6KA4	ribosomal protein S6 kinase, 90kDa, polypeptide 4	ssc-miR-4332	ENSSSCT00000026232	-32
ENSSSCG00000024692	RRBP1	ribosome binding protein 1 homolog 180kDa (dog)	ssc-miR-4332	ENSSSCT00000026565	-45.65
ENSSSCG00000027846	RRP15	-	ssc-miR-4332	ENSSSCT00000024386	-25.73
ENSSSCG00000024536	RUNDC1	RUN domain containing 1	ssc-miR-4332	ENSSSCT00000027385	-29.89
ENSSSCG00000025261	RUNX3	runt-related transcription factor 3	ssc-miR-4332	ENSSSCT00000028557	-34.37
ENSSSCG00000006610	S100A11	S100 calcium binding protein A11	ssc-miR-4332	ENSSSCT00000035409	-25.16
ENSSSCG00000013658	S1PR2	sphingosine-1-phosphate receptor 2	ssc-miR-4332	ENSSSCT00000014922	-28.45
ENSSSCG00000002836	SALL1	sal-like 1 (Drosophila)	ssc-miR-4332	ENSSSCT00000003137	-53.25
ENSSSCG00000015859	SAP130	-	ssc-miR-4332	ENSSSCT00000017270	-25.52
ENSSSCG00000005740	SARDH	sarcosine dehydrogenase	ssc-miR-4332	ENSSSCT00000006311	-34.64
ENSSSCG00000012963	SART1	squamous cell carcinoma antigen recognized by T cells	ssc-miR-4332	ENSSSCT00000014169	-30.24
ENSSSCG00000021023	SCAF4	SR-related CTD-associated factor 4	ssc-miR-4332	ENSSSCT00000030551	-25.15
ENSSSCG00000011259	SCN5A	-	ssc-miR-4332	ENSSSCT00000012327	-35.67
ENSSSCG00000000228	SCN8A	-	ssc-miR-4332	ENSSSCT00000000245	-29.37
ENSSSCG00000018008	SCO1	-	ssc-miR-4332	ENSSSCT00000019602	-30.82
ENSSSCG00000000029	SCUBE1	signal peptide, CUB domain, EGF-like 1	ssc-miR-4332	ENSSSCT00000000030	-26.6
ENSSSCG00000012984	SCYL1	SCY1-like 1 (S. cerevisiae)	ssc-miR-4332	ENSSSCT00000014194	-27.63
ENSSSCG00000003332	SDF4	-	ssc-miR-4332	ENSSSCT00000003699	-57.63
ENSSSCG00000007574	SDK1	sidekick cell adhesion molecule 1	ssc-miR-4332	ENSSSCT00000008310	-30.61
ENSSSCG00000017244	SDK2	sidekick cell adhesion molecule 2	ssc-miR-4332	ENSSSCT00000018773	-29
ENSSSCG00000009584	SEMA4D	sema domain, immunoglobulin domain (Ig), transmembrane domain (TM) and short cytoplasmic domain, (semaphorin) 4D	ssc-miR-4332	ENSSSCT00000033105	-44.99
ENSSSCG00000009584	SEMA4D	sema domain, immunoglobulin domain (Ig), transmembrane domain (TM) and short cytoplasmic domain, (semaphorin) 4D	ssc-miR-4332	ENSSSCT00000010505	-44.99
ENSSSCG00000000040	SEPT3	septin 3	ssc-miR-4332	ENSSSCT00000000042	-26.72
ENSSSCG00000023585	SERINC2	-	ssc-miR-4332	ENSSSCT00000031059	-25.15
ENSSSCG00000002486	SERPINA3	-	ssc-miR-4332	ENSSSCT00000002763	-34.48
ENSSSCG00000002487	SERPINA3	alpha-1-antichymotrypsin 2	ssc-miR-4332	ENSSSCT00000002765	-34.48
ENSSSCG00000030371	SERPINA3	-	ssc-miR-4332	ENSSSCT00000002764	-34.48
ENSSSCG00000002483	SERPINA3	alpha-1-antichymotrypsin 3	ssc-miR-4332	ENSSSCT00000002760	-32.66
ENSSSCG00000017818	SERPINF1	serpin peptidase inhibitor, clade F (alpha-2 antiplasmin, pigment epithelium derived factor), member 1	ssc-miR-4332	ENSSSCT00000019393	-35.36
ENSSSCG00000003624	SESN2	-	ssc-miR-4332	ENSSSCT00000004020	-30.77
ENSSSCG00000029438	SESN2	-	ssc-miR-4332	ENSSSCT00000022902	-30.77
ENSSSCG00000011332	SETD2	SET domain containing 2	ssc-miR-4332	ENSSSCT00000012409	-27.18
ENSSSCG00000029186	SEZ6L2	seizure related 6 homolog (mouse)-like 2	ssc-miR-4332	ENSSSCT00000026459	-31.58
ENSSSCG00000024480	SFMBT2	-	ssc-miR-4332	ENSSSCT00000026286	-34.11
ENSSSCG00000025822	SFRP1	-	ssc-miR-4332	ENSSSCT00000027647	-25.79
ENSSSCG00000009744	SFSWAP	splicing factor, suppressor of white-apricot homolog (Drosophila)	ssc-miR-4332	ENSSSCT00000010683	-31.1
ENSSSCG00000028558	SGPP1	sphingosine-1-phosphate phosphatase 1	ssc-miR-4332	ENSSSCT00000023144	-28.84
ENSSSCG00000007682	SH2B2	SH2B adaptor protein 2	ssc-miR-4332	ENSSSCT00000033081	-35.86
ENSSSCG00000007682	SH2B2	SH2B adaptor protein 2	ssc-miR-4332	ENSSSCT00000008423	-35.86
ENSSSCG00000009833	SH2B3	SH2B adaptor protein 3	ssc-miR-4332	ENSSSCT00000034933	-32.58
ENSSSCG00000009833	SH2B3	SH2B adaptor protein 3	ssc-miR-4332	ENSSSCT00000010777	-32.58
ENSSSCG00000024938	SH3BP5	SH3-domain binding protein 5 (BTK-associated)	ssc-miR-4332	ENSSSCT00000032548	-32.2
ENSSSCG00000008722	SH3TC1	-	ssc-miR-4332	ENSSSCT00000009542	-60.96
ENSSSCG00000003215	SHANK1	SH3 and multiple ankyrin repeat domains 1	ssc-miR-4332	ENSSSCT00000003571	-29.92
ENSSSCG00000003215	SHANK1	SH3 and multiple ankyrin repeat domains 1	ssc-miR-4332	ENSSSCT00000003570	-29.92
ENSSSCG00000005914	SHARPIN	-	ssc-miR-4332	ENSSSCT00000006494	-26.11
ENSSSCG00000012104	SHROOM2	-	ssc-miR-4332	ENSSSCT00000034091	-60.65
ENSSSCG00000012104	SHROOM2	-	ssc-miR-4332	ENSSSCT00000013239	-60.65
ENSSSCG00000024429	SIDT1	SID1 transmembrane family, member 1	ssc-miR-4332	ENSSSCT00000031666	-34.04
ENSSSCG00000029022	SIK2	-	ssc-miR-4332	ENSSSCT00000030400	-27.95
ENSSSCG00000012982	SIPA1	-	ssc-miR-4332	ENSSSCT00000014192	-31.4
ENSSSCG00000023220	SIPA1L3	-	ssc-miR-4332	ENSSSCT00000030231	-25
ENSSSCG00000005086	SIX6	-	ssc-miR-4332	ENSSSCT00000005606	-25.39
ENSSSCG00000004956	SKOR1	SKI family transcriptional corepressor 1	ssc-miR-4332	ENSSSCT00000005468	-34.03
ENSSSCG00000016260	SLC16A14	-	ssc-miR-4332	ENSSSCT00000017705	-26.92
ENSSSCG00000000113	SLC16A8	solute carrier family 16, member 8 (monocarboxylic acid transporter 3)	ssc-miR-4332	ENSSSCT00000000119	-38.61
ENSSSCG00000030696	SLC19A1	solute carrier family 19 (folate transporter), member 1	ssc-miR-4332	ENSSSCT00000022901	-36.97
ENSSSCG00000027118	SLC23A1	-	ssc-miR-4332	ENSSSCT00000029662	-26
ENSSSCG00000012660	SLC25A14	-	ssc-miR-4332	ENSSSCT00000035549	-32.25
ENSSSCG00000012660	SLC25A14	-	ssc-miR-4332	ENSSSCT00000036559	-32.25
ENSSSCG00000012660	SLC25A14	-	ssc-miR-4332	ENSSSCT00000032781	-32.25
ENSSSCG00000012660	SLC25A14	-	ssc-miR-4332	ENSSSCT00000034709	-32.25
ENSSSCG00000012660	SLC25A14	-	ssc-miR-4332	ENSSSCT00000036016	-32.25
ENSSSCG00000012660	SLC25A14	-	ssc-miR-4332	ENSSSCT00000013841	-32.25
ENSSSCG00000030346	SLC25A14	-	ssc-miR-4332	ENSSSCT00000030468	-32.25
ENSSSCG00000005636	SLC25A25	solute carrier family 25 (mitochondrial carrier; phosphate carrier), member 25	ssc-miR-4332	ENSSSCT00000006198	-26.3
ENSSSCG00000027768	SLC29A4	-	ssc-miR-4332	ENSSSCT00000025333	-32.8
ENSSSCG00000005610	SLC2A8	solute carrier family 2 (facilitated glucose transporter), member 8	ssc-miR-4332	ENSSSCT00000006169	-28.46
ENSSSCG00000028110	SLC2A8	-	ssc-miR-4332	ENSSSCT00000030295	-28.46
ENSSSCG00000014367	SLC35A4	-	ssc-miR-4332	ENSSSCT00000015697	-29
ENSSSCG00000022777	SLC35C2	solute carrier family 35, member C2	ssc-miR-4332	ENSSSCT00000031187	-29.42
ENSSSCG00000004250	SLC35F1	solute carrier family 35, member F1	ssc-miR-4332	ENSSSCT00000004697	-27.87
ENSSSCG00000015709	SLC35F5	solute carrier family 35, member F5	ssc-miR-4332	ENSSSCT00000017109	-32.04
ENSSSCG00000018042	SLC47A2	-	ssc-miR-4332	ENSSSCT00000019637	-52.27
ENSSSCG00000014363	SLC4A9	-	ssc-miR-4332	ENSSSCT00000015693	-26.96
ENSSSCG00000013890	SLC5A5	solute carrier family 5 (sodium iodide symporter), member 5	ssc-miR-4332	ENSSSCT00000015176	-37.51
ENSSSCG00000000749	SLC6A12	solute carrier family 6 (neurotransmitter transporter, betaine/GABA), member 12	ssc-miR-4332	ENSSSCT00000000813	-28.02
ENSSSCG00000029456	SLC7A1	-	ssc-miR-4332	ENSSSCT00000022568	-30.54
ENSSSCG00000012724	SLITRK2	SLIT and NTRK-like family, member 2	ssc-miR-4332	ENSSSCT00000036350	-35.29
ENSSSCG00000012724	SLITRK2	SLIT and NTRK-like family, member 2	ssc-miR-4332	ENSSSCT00000034054	-35.29
ENSSSCG00000012724	SLITRK2	SLIT and NTRK-like family, member 2	ssc-miR-4332	ENSSSCT00000034972	-35.29
ENSSSCG00000003068	SMG9	-	ssc-miR-4332	ENSSSCT00000003405	-27.7
ENSSSCG00000014627	SMPD1	sphingomyelin phosphodiesterase 1, acid lysosomal	ssc-miR-4332	ENSSSCT00000015978	-29.94
ENSSSCG00000010105	SMPD4	sphingomyelin phosphodiesterase 4, neutral membrane (neutral sphingomyelinase-3)	ssc-miR-4332	ENSSSCT00000011066	-26.95
ENSSSCG00000023583	SNPH	syntaphilin	ssc-miR-4332	ENSSSCT00000031760	-30.82
ENSSSCG00000006831	SORT1	sortilin 1	ssc-miR-4332	ENSSSCT00000007482	-36.11
ENSSSCG00000014286	SOWAHA	-	ssc-miR-4332	ENSSSCT00000015609	-38.31
ENSSSCG00000006256	SOX17	-	ssc-miR-4332	ENSSSCT00000006855	-31.58
ENSSSCG00000011771	SOX2	SRY (sex determining region Y)-box 2	ssc-miR-4332	ENSSSCT00000012883	-25.61
ENSSSCG00000029339	SPATA2L	spermatogenesis associated 2-like	ssc-miR-4332	ENSSSCT00000027799	-29.32
ENSSSCG00000007809	SPNS1	spinster homolog 1 (Drosophila)	ssc-miR-4332	ENSSSCT00000008557	-37.98
ENSSSCG00000017880	SPNS3	-	ssc-miR-4332	ENSSSCT00000019457	-33.58
ENSSSCG00000009722	SPOCK3	sparc/osteonectin, cwcv and kazal-like domains proteoglycan (testican) 3	ssc-miR-4332	ENSSSCT00000010659	-35.99
ENSSSCG00000024751	SPRED3	-	ssc-miR-4332	ENSSSCT00000026246	-42.15
ENSSSCG00000025460	SPSB2	splA/ryanodine receptor domain and SOCS box containing 2	ssc-miR-4332	ENSSSCT00000028618	-28.04
ENSSSCG00000029340	SREK1IP1	-	ssc-miR-4332	ENSSSCT00000024028	-27.59
ENSSSCG00000021462	SRGAP3	SLIT-ROBO Rho GTPase activating protein 3	ssc-miR-4332	ENSSSCT00000023593	-31.26
ENSSSCG00000017626	SRSF1	serine/arginine-rich splicing factor 1	ssc-miR-4332	ENSSSCT00000019188	-27.3
ENSSSCG00000012828	STARD8	-	ssc-miR-4332	ENSSSCT00000014022	-26.92
ENSSSCG00000029310	STK40	-	ssc-miR-4332	ENSSSCT00000024972	-32.75
ENSSSCG00000001513	SYNGAP1	synaptic Ras GTPase activating protein 1	ssc-miR-4332	ENSSSCT00000001686	-56.03
ENSSSCG00000024837	SYT12	synaptotagmin XII	ssc-miR-4332	ENSSSCT00000029033	-30
ENSSSCG00000007870	SYT17	-	ssc-miR-4332	ENSSSCT00000008624	-33.83
ENSSSCG00000022200	SYT17	-	ssc-miR-4332	ENSSSCT00000031474	-33.83
ENSSSCG00000003222	SYT3	synaptotagmin III	ssc-miR-4332	ENSSSCT00000003581	-25.38
ENSSSCG00000003572	SYTL1	synaptotagmin-like 1	ssc-miR-4332	ENSSSCT00000003966	-35.17
ENSSSCG00000008677	TACC3	transforming, acidic coiled-coil containing protein 3	ssc-miR-4332	ENSSSCT00000009494	-32.28
ENSSSCG00000028029	TAF15	-	ssc-miR-4332	ENSSSCT00000025441	-32.71
ENSSSCG00000024694	TAF4	TAF4 RNA polymerase II, TATA box binding protein (TBP)-associated factor, 135kDa	ssc-miR-4332	ENSSSCT00000024716	-28.24
ENSSSCG00000024694	TAF4	TAF4 RNA polymerase II, TATA box binding protein (TBP)-associated factor, 135kDa	ssc-miR-4332	ENSSSCT00000031262	-28.24
ENSSSCG00000030038	TAGLN3	-	ssc-miR-4332	ENSSSCT00000022703	-29.26
ENSSSCG00000030440	TAGLN3	-	ssc-miR-4332	ENSSSCT00000027892	-29.26
ENSSSCG00000026460	TAL1	-	ssc-miR-4332	ENSSSCT00000029853	-27.64
ENSSSCG00000021828	TAPT1	-	ssc-miR-4332	ENSSSCT00000030490	-37.27
ENSSSCG00000010160	TARBP1	-	ssc-miR-4332	ENSSSCT00000011124	-33.97
ENSSSCG00000015592	TATDN3	-	ssc-miR-4332	ENSSSCT00000016985	-30.55
ENSSSCG00000027477	TBC1D2B	-	ssc-miR-4332	ENSSSCT00000027095	-37.75
ENSSSCG00000026741	TBCC	tubulin folding cofactor C	ssc-miR-4332	ENSSSCT00000001826	-34.97
ENSSSCG00000010011	TCN2	-	ssc-miR-4332	ENSSSCT00000010968	-30.82
ENSSSCG00000028162	TCN2	-	ssc-miR-4332	ENSSSCT00000030534	-30.82
ENSSSCG00000014450	TCOF1	-	ssc-miR-4332	ENSSSCT00000015798	-31.43
ENSSSCG00000003927	TCTEX1D4	Tctex1 domain containing 4	ssc-miR-4332	ENSSSCT00000004343	-28.55
ENSSSCG00000005364	TDRD7	tudor domain containing 7	ssc-miR-4332	ENSSSCT00000005904	-33.36
ENSSSCG00000017118	TERT	telomerase reverse transcriptase	ssc-miR-4332	ENSSSCT00000018636	-27.55
ENSSSCG00000000299	TESPA1	-	ssc-miR-4332	ENSSSCT00000000320	-32.81
ENSSSCG00000024636	TGFBRAP1	-	ssc-miR-4332	ENSSSCT00000024727	-57.15
ENSSSCG00000023522	TGM2	transglutaminase 2 (C polypeptide, protein-glutamine-gamma-glutamyltransferase)	ssc-miR-4332	ENSSSCT00000031001	-25.75
ENSSSCG00000004713	TGM5	transglutaminase 5	ssc-miR-4332	ENSSSCT00000005205	-33.5
ENSSSCG00000006251	TGS1	-	ssc-miR-4332	ENSSSCT00000006850	-29.42
ENSSSCG00000025231	TGS1	-	ssc-miR-4332	ENSSSCT00000032365	-29.42
ENSSSCG00000007521	TH1L	TH1-like (Drosophila)	ssc-miR-4332	ENSSSCT00000034403	-52.21
ENSSSCG00000007521	TH1L	TH1-like (Drosophila)	ssc-miR-4332	ENSSSCT00000008248	-52.21
ENSSSCG00000007521	TH1L	TH1-like (Drosophila)	ssc-miR-4332	ENSSSCT00000033175	-52.21
ENSSSCG00000007521	TH1L	TH1-like (Drosophila)	ssc-miR-4332	ENSSSCT00000032771	-30.94
ENSSSCG00000027347	TLCD1	-	ssc-miR-4332	ENSSSCT00000030038	-25.89
ENSSSCG00000010507	TLL2	tolloid-like 2	ssc-miR-4332	ENSSSCT00000011497	-32.76
ENSSSCG00000009563	TMCO3	transmembrane and coiled-coil domains 3	ssc-miR-4332	ENSSSCT00000010484	-33.39
ENSSSCG00000017371	TMEM101	transmembrane protein 101	ssc-miR-4332	ENSSSCT00000018910	-36.52
ENSSSCG00000017230	TMEM104	transmembrane protein 104	ssc-miR-4332	ENSSSCT00000018757	-32.9
ENSSSCG00000003022	TMEM145	transmembrane protein 145	ssc-miR-4332	ENSSSCT00000003369	-30.85
ENSSSCG00000003022	TMEM145	transmembrane protein 145	ssc-miR-4332	ENSSSCT00000003356	-30.85
ENSSSCG00000008233	TMEM150A	-	ssc-miR-4332	ENSSSCT00000009016	-32.45
ENSSSCG00000029453	TMEM150A	-	ssc-miR-4332	ENSSSCT00000026642	-32.45
ENSSSCG00000030575	TMEM158	-	ssc-miR-4332	ENSSSCT00000032450	-28.27
ENSSSCG00000003109	TMEM160	-	ssc-miR-4332	ENSSSCT00000003448	-33.07
ENSSSCG00000016643	TMEM168	transmembrane protein 168	ssc-miR-4332	ENSSSCT00000018121	-31.15
ENSSSCG00000016444	TMEM176B	-	ssc-miR-4332	ENSSSCT00000028367	-31.17
ENSSSCG00000016444	TMEM176B	-	ssc-miR-4332	ENSSSCT00000017906	-31.17
ENSSSCG00000015473	TMEM183B	transmembrane protein 183A	ssc-miR-4332	ENSSSCT00000016856	-25.89
ENSSSCG00000012794	TMEM187	-	ssc-miR-4332	ENSSSCT00000035279	-28.47
ENSSSCG00000012794	TMEM187	-	ssc-miR-4332	ENSSSCT00000034937	-28.47
ENSSSCG00000012794	TMEM187	-	ssc-miR-4332	ENSSSCT00000033326	-28.47
ENSSSCG00000012794	TMEM187	-	ssc-miR-4332	ENSSSCT00000033755	-28.47
ENSSSCG00000012794	TMEM187	-	ssc-miR-4332	ENSSSCT00000013986	-28.47
ENSSSCG00000012794	TMEM187	-	ssc-miR-4332	ENSSSCT00000034699	-28.47
ENSSSCG00000012794	TMEM187	-	ssc-miR-4332	ENSSSCT00000036606	-28.47
ENSSSCG00000016053	TMEM194B	-	ssc-miR-4332	ENSSSCT00000017478	-27.79
ENSSSCG00000003393	TMEM201	-	ssc-miR-4332	ENSSSCT00000003764	-28.18
ENSSSCG00000008021	TMEM204	-	ssc-miR-4332	ENSSSCT00000008790	-31.71
ENSSSCG00000010854	TMEM63A	transmembrane protein 63A	ssc-miR-4332	ENSSSCT00000011876	-25.98
ENSSSCG00000021628	TMEM70	transmembrane protein 70	ssc-miR-4332	ENSSSCT00000024679	-29.59
ENSSSCG00000003466	TMEM82	-	ssc-miR-4332	ENSSSCT00000003852	-35.3
ENSSSCG00000025615	TMPRSS3	-	ssc-miR-4332	ENSSSCT00000023996	-25.05
ENSSSCG00000028363	TMPRSS9	transmembrane protease, serine 9	ssc-miR-4332	ENSSSCT00000031657	-25.14
ENSSSCG00000024065	TMTC2	-	ssc-miR-4332	ENSSSCT00000029091	-60.03
ENSSSCG00000009283	TNFRSF19	-	ssc-miR-4332	ENSSSCT00000036003	-38.25
ENSSSCG00000009283	TNFRSF19	-	ssc-miR-4332	ENSSSCT00000034397	-38.25
ENSSSCG00000009283	TNFRSF19	-	ssc-miR-4332	ENSSSCT00000010168	-38.25
ENSSSCG00000016725	TNS3	-	ssc-miR-4332	ENSSSCT00000018206	-29.81
ENSSSCG00000005845	TOR4A	-	ssc-miR-4332	ENSSSCT00000006424	-27.93
ENSSSCG00000007452	TP53RK	-	ssc-miR-4332	ENSSSCT00000008156	-28.94
ENSSSCG00000000974	TRABD	-	ssc-miR-4332	ENSSSCT00000001064	-27
ENSSSCG00000004986	TRAPPC6B	-	ssc-miR-4332	ENSSSCT00000005500	-26.8
ENSSSCG00000001639	TRERF1	transcriptional regulating factor 1	ssc-miR-4332	ENSSSCT00000001823	-29.7
ENSSSCG00000007208	TRIB3	tribbles homolog 3 (Drosophila)	ssc-miR-4332	ENSSSCT00000007887	-26.03
ENSSSCG00000001219	TRIM27	tripartite motif containing 27	ssc-miR-4332	ENSSSCT00000033899	-30.11
ENSSSCG00000001219	TRIM27	tripartite motif containing 27	ssc-miR-4332	ENSSSCT00000035675	-30.11
ENSSSCG00000001219	TRIM27	tripartite motif containing 27	ssc-miR-4332	ENSSSCT00000001317	-30.11
ENSSSCG00000007637	TRIM4	tripartite motif containing 4	ssc-miR-4332	ENSSSCT00000024949	-30.59
ENSSSCG00000007637	TRIM4	tripartite motif containing 4	ssc-miR-4332	ENSSSCT00000008377	-30.59
ENSSSCG00000017199	TRIM47	tripartite motif containing 47	ssc-miR-4332	ENSSSCT00000036347	-29.73
ENSSSCG00000017199	TRIM47	tripartite motif containing 47	ssc-miR-4332	ENSSSCT00000018724	-29.73
ENSSSCG00000007757	TRIM72	tripartite motif containing 72	ssc-miR-4332	ENSSSCT00000035153	-35.3
ENSSSCG00000007757	TRIM72	tripartite motif containing 72	ssc-miR-4332	ENSSSCT00000008504	-35.3
ENSSSCG00000023176	TROAP	trophinin associated protein	ssc-miR-4332	ENSSSCT00000025445	-25.17
ENSSSCG00000014799	TRPC7	-	ssc-miR-4332	ENSSSCT00000016150	-25.16
ENSSSCG00000023762	TRPM2	transient receptor potential cation channel, subfamily M, member 2	ssc-miR-4332	ENSSSCT00000025886	-63.2
ENSSSCG00000016470	TRPV5	-	ssc-miR-4332	ENSSSCT00000017934	-30.69
[truncated: 214 more rows]
